# Supplementary material for: Identifying and validating the presence of Guanine-Quadruplexes (G4) within the blood fluke parasite Schistosoma mansoni
Source: PLoS Negl Trop Dis. 2021 Feb 18;15(2):e0008770. doi: 10.1371/journal.pntd.0008770 (PMC7924807; doi:10.1371/journal.pntd.0008770)
Supplement: S1 Table — Sequences identified by each software algorithm are included as is the consensus sequence (those conserved sequences identified by both software). (XLSX) [file pntd.0008770.s006.xlsx]

## Sheet: QP
Chromosome	Start	End	Sequence
SM_V7_1	4267235	4267255	Quad-SM_V7_1-GGG-1-GGGAGGGAGAGGGGAGGGGG
SM_V7_1	5091783	5091806	Quad-SM_V7_1-GGG-2-GGGTTAGGGTTTAGGGTTAAGGG
SM_V7_1	5405473	5405497	Quad-SM_V7_1-GGG-3-GGGGAAGCGGGGGGGAGGGGAGGG
SM_V7_1	6534883	6534909	Quad-SM_V7_1-GGG-4-GGGGAGGAGGAGGGTTGGGCATGGGG
SM_V7_1	7156462	7156485	Quad-SM_V7_1-GGG-5-GGGAGAGAGGGAGGGAGGGAGGG
SM_V7_1	7936679	7936697	Quad-SM_V7_1-GGG-6-GGGGTGGGAGGGGAAGGG
SM_V7_1	8539862	8539891	Quad-SM_V7_1-GGG-7-GGGAGAGAGGGGGGGAGGAAGGGGGGGGG
SM_V7_1	8563590	8563605	Quad-SM_V7_1-GGG-8-GGGAGGGAGGGAGGG
SM_V7_1	8657709	8657741	Quad-SM_V7_1-GGG-9-GGGAAACGGGGATGATAAGGGGAAGAATAGGG
SM_V7_1	9144869	9144888	Quad-SM_V7_1-GGG-10-GGGGGGGGGGAGGGGAGGG
SM_V7_1	9157582	9157603	Quad-SM_V7_1-GGG-11-GGGTGGGTGTGGGTGGGAGGG
SM_V7_1	9222357	9222372	Quad-SM_V7_1-GGG-12-GGGAGGGAGGGAGGG
SM_V7_1	9238942	9238960	Quad-SM_V7_1-GGG-13-GGGGGGAGGGAGGGAGGG
SM_V7_1	9681423	9681443	Quad-SM_V7_1-GGG-14-GGGGGGTGGGGGTGGGTGGG
SM_V7_1	9698576	9698602	Quad-SM_V7_1-GGG-15-GGGGGTGAGGGTAGGGTGGGTTGGGG
SM_V7_1	9730434	9730453	Quad-SM_V7_1-GGG-16-GGGGGGGTTGGGGTAGGGG
SM_V7_1	9735522	9735547	Quad-SM_V7_1-GGG-17-GGGGGGAGGGAAGGGGGGAGGAGGG
SM_V7_1	10013903	10013927	Quad-SM_V7_1-GGG-18-GGGTACTGGGGGAAAAGGGGGGGG
SM_V7_1	11646128	11646156	Quad-SM_V7_1-GGG-19-GGGTAAAGGGGGAGGGTTGGGCTTAGGG
SM_V7_1	12037416	12037434	Quad-SM_V7_1-GGG-20-GGGTGGGTGGGTGGTGGG
SM_V7_1	12102984	12103007	Quad-SM_V7_1-GGG-21-GGGAGGGAGGGAGGGAGGGAGGG
SM_V7_1	17768737	17768756	Quad-SM_V7_1-GGG-22-GGGAGGGAGGGAGAGAGGG
SM_V7_1	23945729	23945750	Quad-SM_V7_1-GGG-23-GGGTAAAGAGGGAGGGTTGGG
SM_V7_1	28761224	28761252	Quad-SM_V7_1-GGG-24-GGGTAAGGGAGGAGGGTTGGGCATGGGG
SM_V7_1	34787931	34787952	Quad-SM_V7_1-GGG-25-GGGAGGGAAGGGTTTCTTGGG
SM_V7_1	34986153	34986178	Quad-SM_V7_1-GGG-26-GGGGGTGGGGGGGGGAGGGGGGGGG
SM_V7_1	36134617	36134642	Quad-SM_V7_1-GGG-27-GGGTAAAGAAGGGTTGGGCATGGGG
SM_V7_1	37560778	37560806	Quad-SM_V7_1-GGG-28-GGGTAAAATTGGGGGGTTGGGCATGGGG
SM_V7_1	41632618	41632642	Quad-SM_V7_1-GGG-29-GGGGTGGGTGACAGGGTGATGGGG
SM_V7_1	44286447	44286470	Quad-SM_V7_1-GGG-30-GGGTGGGGGGAGGGGTGGAGGGG
SM_V7_1	48579842	48579867	Quad-SM_V7_1-GGG-31-GGGTAAAGGAGGGTCGGGTATAGGG
SM_V7_1	50038447	50038475	Quad-SM_V7_1-GGG-32-GGGGGGAATGTGGGGGTGGGTGGGTGGG
SM_V7_1	51960713	51960740	Quad-SM_V7_1-GGG-33-GGGATTGGGGATAACTTGGGAGTCGGG
SM_V7_1	54114767	54114785	Quad-SM_V7_1-GGG-34-GGGGGGGACGGGGAGGGG
SM_V7_1	54146495	54146520	Quad-SM_V7_1-GGG-35-GGGTAAAGGAGGGTTGGGCATGGGG
SM_V7_1	54938624	54938645	Quad-SM_V7_1-GGG-36-GGGTTGGGCTTGGGGTTAGGG
SM_V7_1	55587696	55587736	Quad-SM_V7_1-GGG-37-GGGCGAAACGGGGCAGCAAGGGCAGAGAGGGGCTCCTGGG
SM_V7_1	55594574	55594603	Quad-SM_V7_1-GGG-38-GGGCAACAGGGCGAAAGAGGGACTCAGGG
SM_V7_1	55832240	55832260	Quad-SM_V7_1-GGG-39-GGGGAGGGTTGGGTATGGGG
SM_V7_1	57936261	57936282	Quad-SM_V7_1-GGG-40-GGGTAAGGGAGAAGGGTTGGG
SM_V7_1	58636081	58636109	Quad-SM_V7_1-GGG-41-GGGTAAAGGGGGAGAGTTGGGCATGGGG
SM_V7_1	59167153	59167173	Quad-SM_V7_1-GGG-42-GGGGAGGGTTGGGCACGGGG
SM_V7_1	60763303	60763328	Quad-SM_V7_1-GGG-43-GGGTAAAGGAGGGTTGGGCATGGGG
SM_V7_1	62525311	62525331	Quad-SM_V7_1-GGG-44-GGGAGGGAGGGGAAAGAGGG
SM_V7_1	64285584	64285612	Quad-SM_V7_1-GGG-45-GGGTAAGGGAGGAGGGTTGGGCATGGGG
SM_V7_1	65723680	65723703	Quad-SM_V7_1-GGG-46-GGGAATGGAAGGGATAGGGGGGG
SM_V7_1	67622231	67622255	Quad-SM_V7_1-GGG-47-GGGTCGTTGGGTGTGGGCCATGGG
SM_V7_1	67710632	67710661	Quad-SM_V7_1-GGG-48-GGGTGAAGGAGGGAGGGTTGGGAATCGGG
SM_V7_1	70721682	70721710	Quad-SM_V7_1-GGG-49-GGGTAAGGGAGGAGGGTTGGGCATGGGG
SM_V7_1	70886824	70886848	Quad-SM_V7_1-GGG-50-GGGAGGGGGAGTTAGGGGTTGGGG
SM_V7_1	71700805	71700833	Quad-SM_V7_1-GGG-51-GGGTAAAGAGGGAGGGTTGGGCATGGGG
SM_V7_1	72237272	72237290	Quad-SM_V7_1-GGG-52-GGGGGGGGAGGGAAAGGG
SM_V7_1	73447712	73447737	Quad-SM_V7_1-GGG-53-GGGTAAAGGAGGGCTGGGCGTGGGG
SM_V7_1	76639154	76639176	Quad-SM_V7_1-GGG-54-GGGAATTAGGGTCAAGGGAGGG
SM_V7_1	76726740	76726767	Quad-SM_V7_1-GGG-55-GGGCATTTGGGGGTGGGTTTCCATGGG
SM_V7_1	77156184	77156207	Quad-SM_V7_1-GGG-56-GGGTTAGGGTCTAGGGTTAAGGG
SM_V7_1	77191242	77191265	Quad-SM_V7_1-GGG-57-GGGTTAGGGTCTAGGGTTAAGGG
SM_V7_1	77802030	77802051	Quad-SM_V7_1-GGG-58-GGGTAAGGGAGGAGGGTTGGG
SM_V7_1	79200481	79200506	Quad-SM_V7_1-GGG-59-GGGGGGAGGGTAGGGGTGGGAGGGG
SM_V7_1	80240843	80240867	Quad-SM_V7_1-GGG-60-GGGGGGAGGGAGAGGGAGAAAGGG
SM_V7_1	80311410	80311439	Quad-SM_V7_1-GGG-61-GGGGTAGGGATGTAGGGAGGAAGGGAGGG
SM_V7_1	81043931	81043959	Quad-SM_V7_1-GGG-62-GGGTAAAGGAGGGGAGTAGGGCATGGGG
SM_V7_1	81812585	81812608	Quad-SM_V7_1-GGG-63-GGGAGGGAGAGGGACAGAGGGGG
SM_V7_1	82124913	82124941	Quad-SM_V7_1-GGG-64-GGGGGGGGGGTTGGGGAGTTGGGTAGGG
SM_V7_1	82569467	82569484	Quad-SM_V7_1-GGG-65-GGGAAGGGGGGGGAGGG
SM_V7_1	82810600	82810632	Quad-SM_V7_1-GGG-66-GGGAGGGAGGGAGGAATGGGGGGATTAGAGGG
SM_V7_1	83224454	83224487	Quad-SM_V7_1-GGG-67-GGGAGGGTTACAAGGGCTATTGGGAAGTCAGGG
SM_V7_1	84601767	84601795	Quad-SM_V7_1-GGG-68-GGGTAAAGGAGGGGGGTTGGGCATGGGG
SM_V7_1	84682493	84682512	Quad-SM_V7_1-GGG-69-GGGGGGGTGAGGGTGAGGG
SM_V7_1	84703442	84703467	Quad-SM_V7_1-GGG-70-GGGAGAAGGGGGGAGGGAGAGGGGG
SM_V7_1	85347589	85347612	Quad-SM_V7_1-GGG-71-GGGGGGGAGAACGGGGGGTAGGG
SM_V7_1	85356908	85356939	Quad-SM_V7_1-GGG-72-GGGGAAGGGGGGAGGGAAGGGGAGGGGAGGG
SM_V7_1	86156141	86156161	Quad-SM_V7_1-GGG-73-GGGGGGGGGGGGGTAAAGGG
SM_V7_1	86185831	86185859	Quad-SM_V7_1-GGG-74-GGGTAAAGGGGGAGGGTTGGGCATGGGG
SM_V7_1	86213813	86213832	Quad-SM_V7_1-GGG-75-GGGTGGGGGGGCGGGGGGG
SM_V7_1	86231965	86231999	Quad-SM_V7_1-GGG-76-GGGAGGGGGGAGGGAGAGGGAGAGAGGGTGAGGG
SM_V7_1	86681892	86681912	Quad-SM_V7_1-GGG-77-GGGTTGGGCATGGGGAAGGG
SM_V7_1	87250358	87250381	Quad-SM_V7_1-GGG-78-GGGTTTAGGGTTAGGGTTTAGGG
SM_V7_1	87636167	87636192	Quad-SM_V7_1-GGG-79-GGGTAAAAGGGGGTTGGGCATGGGG
SM_V7_1	87641814	87641846	Quad-SM_V7_1-GGG-80-GGGAGGGGGAGAGAGAGGGGGGAGGTAAAGGG
SM_V7_1	88364338	88364356	Quad-SM_V7_1-GGG-81-GGGGGGGGAGGGTGAGGG
SM_V7_1	88385875	88385900	Quad-SM_V7_1-GGG-82-GGGTAAAGGAGGGTTGGGCATGGGG
SM_V7_1	88877745	88878294	Quad-SM_V7_1-GGG-104-GGGTTAGGGTTAGGGTTAGGGTTAGGGTTAGGGGTTAGGGTTAGGGTTAGGGTTAGGGTTAGGGTTAGGGTTAGGGTTAGGGTTAGGGTTAGGGTTAGGGTTAGGGTTTAGGGTTAGGGTTAGGGTTAGGGTTAGGGTTAGGGTTAGGGTTAGGGTTAGGGTTAGGGTTAGGGTTAGGGTTAGGGTTAGGGTTAGGGTTAGGGTTAGGGTTAGGGTTAGGGTTAGGGTTAGGGTTTAGGGTTAGGGTTAGGGTTAGGGTTAGGGTTAGGGTTAGGGTTAGGGTTTAGGGTTAGGGTTAGGGTTAGGGTTAGGGTTAGGGTTAGGGTTAGGGTTAGGGTTAGGGTTAGGGTTAGGGTTAGGGTTAGGGTTAGGGTTAGG…
SM_V7_1	88878302	88878528	Quad-SM_V7_1-GGG-113-GGGTTAGGGTTAGGGTTAGGGTTAGGGTTAGGGTTAGGGTTAGGGTTAGGGTTAGGGTTAGGGTTAGGGTTAGGGTTAGGGTTTAGGGTTAGGGTTAGGGTTAGGGTTAGGGTTAGGGTTAGGGTTAGGGTTAGGGTTAGGGTTAGGGTTAGGGTTAGGGTTAGGGTTAGGGTTAGGGTTAGGGTTAGGGTTAGGGTTAGGGTTAGGGTTAGGGTTAGGGTTAGGG
SM_V7_1	88878536	88878772	Quad-SM_V7_1-GGG-123-GGGTTAGGGTTAGGGTTAGGGTTAGGGTTAGGGTTAGGGTTAGGGTTGGGTTAGGGTTAGGGTTAGGGTTAGGGTTAGGGTTAGGGTTAGGGTTAGGGTTAGGGTTAGGGTTAGGGTTAGGGTTAGGGTTAGGGTTAGGGTTAGGGTTAGGGTTAGGGTTAGGGTTAGGGTTAGGGTTAGGGTTAGGGTTAGGGTTAGGGTTAGGGTTAGGGTTAGGGTTAGGGTTAGGGTTAGGG
SM_V7_1	88878780	88878892	Quad-SM_V7_1-GGG-127-GGGTTAGGGTTTAGGGTTAGGGTTAGGGTTAGGGTTAGGGTTAGGGTTAGGGTTAGGGTTAGGGTTAGGGTTAGGGTTAGGGTTAGGGTTAGGGTTAGGGTTAGGGTTAGGG
SM_V7_1	88878900	88878939	Quad-SM_V7_1-GGG-128-GGGTTAGGGTTAGGGTTAGGGTTAGGGTTAGGGTTAGGG
SM_V7_1	88878947	88879022	Quad-SM_V7_1-GGG-131-GGGTTAGGGTTAGGGTTAGGGTTAGGGTTAGGGTTAGGGTTAGGGTTAGGGTTAGGGTTAGGGTTAGGGTTAGGG
SM_V7_1	88879030	88879081	Quad-SM_V7_1-GGG-133-GGGTTAGGGTTAGGGTTAGGGTTAGGGTTAGGGTTAGGGTTAGGGTTAGGG
SM_V7_1	88879094	88879145	Quad-SM_V7_1-GGG-135-GGGTTAGGGTTAGGGTTAGGGTTAGGGTTAGGGTTAGGGTTAGGGTTAGGG
SM_V7_1	88879153	88879390	Quad-SM_V7_1-GGG-145-GGGTTAGGGTTAGGGTTAGGGTTAGGGTTAGGGTTAGGGTTAGGGTTAGGGTTAGGGTTAGGGTTAGGGTTAGGGTTAGGGTTAGGGTTAGGGGTAGGGTTAGGGTTAGGGTTAGGGTTAGGGTTAGGGTTAGGGTTAGGGTTAGGGTTAGGGTTAGGGTTAGGGTTAGGGTTAGGGTTAGGGTTAGGGTTAGGGTTAGGGTTAGGGTTAGGGTTAGGGTTAGGGTTAGGGTTAGGG
SM_V7_1	88879398	88879704	Quad-SM_V7_1-GGG-157-GGGTTAGGGTTAGGGTTAGGGTTAGGGTTAGGGTTAGGGTTAGGGTTAGGGTTAGGGTTAGGGTTAGGGTTAGGGTTAGGGTTAGGGTTAGGGTTAGGGTTAGGGTTAGGGTTAGGGTTAGGGGTTAGGGTTAGGGTTAGGGTGGTTAGGGTTAGGGTTAGGGTTAGGGTTAGGGTTGGTTAGGGTTAGGGTTAGGGTTAGGGTTAGGGTTAGGGTTAGGGTTAGGGTTAGGGTTAGGGTTAGGGGTTAGGGTTAGGGTTAGGGTTAGGGTTAGGGTTAGGGTTAGGGTTAGGGTTAGGGTTAGGG
SM_V7_1	88879712	88879734	Quad-SM_V7_1-GGG-158-GGGTTAGGGTTAGGGTTAGGGG
SM_V7_1	88879742	88880486	Quad-SM_V7_1-GGG-189-GGGTTAGGGTTAGGGTTAGGGTTAGGGTTAGGGTTAGGGTTAGGGTTAGGGTTAGGGTTAGGGTTAGGGTTAGGGTTAGGGTTAGGGTTAGGGTTAGGGTTAGGGTTAGGGTTAGGGTTAGGGTTAGGGTTAGGGTTAGGGTTAGGGTTAGGGTTAGGGTTAGGGTTAGGGTTAGGGTTAGGGTTAGGGTTAGGGTTAGGGTTAGGGTTAGGGTTAGGGTTAGGGTTAGGGTTAGGGTTAGGGTTAGGGTTAGGGTTAGGGTTAGGGTTAGGGTTAGGGTTAGGGTTAGGGTTAGGGTTAGGGTTAGGGTTAGGGTTAGGGTTAGGGTTAGGGTTAGGGTTAGGGTTAGGGTTAGGGTTAGGGTTAGGGTTAGGGTTT…
SM_V7_1	88880495	88880564	Quad-SM_V7_1-GGG-192-GGGTTAGGGTTAGGGTTAGGGTTAGGGTTAGGGTTAGGGTTAGGGTTAGGGTTAGGGTTAGGGTTAGGG
SM_V7_1	88880573	88880979	Quad-SM_V7_1-GGG-209-GGGTTAGGGTTAGGGTTAGGGTTAGGGTTAGGGTTAGGGTTAGGGTTAGGGTTAGGGTTAGGGTTAGGGTTAGGGTTAGGGTTAGGGTTAGGGTTAGGGTTAGGGTTAGGGTTTAGGGTTAGGGTTAGGGTTAGGGTTAGGGTTAGGGTTAGGGTTAGGGTTAGGGTTAGGGTTAGGGTTAGGGTTAGGGTTAGGGTTAGGGTTAGGGTTAGGGTTAGGGTTAGGGTTAGGGTTAGGGTTAGGGTTAGGGTTAGGGTTAGGGTTAGGGTTAGGGTTAGGGTTAGGGTTAGGGTTAAGGGTTAGGGTTAGGGTTAGGGTAGGGTTAGGGTTAGGGTTAGGGTTAGGGTTAGGGTTAGGGTTAGGGTTAGGGTTAGGGTT…
SM_V7_1	88880987	88881031	Quad-SM_V7_1-GGG-211-GGGTTAGGGTTAGGGTTAGGGTTAGGGTTAGGGTTAGGGTAGGG
SM_V7_1	88881039	88881122	Quad-SM_V7_1-GGG-214-GGGTTAGGGTTAGGGTTAGGGTTAGGGTTAGGGTTAGGGTTAGGGTTAGGGTTAGGGTTAGGGTTAGGGTTAGGGTTAGGGGG
SM_V7_1	88881130	88881206	Quad-SM_V7_1-GGG-217-GGGTTAGGGTTAGGGTTAGGGTTAGGGTTAGGGTTAGGGTTAGGGTTAGGGTTAGGGTTTAGGGTTAGGGTTAGGG
SM_V7_1	88881214	88881355	Quad-SM_V7_1-GGG-223-GGGTTAGGGTTAGGGTAGGGTTAGGGTTAGGGTTTTAGGGTTAGGGTTAGGGTTAGGGTTAGGGTTAGGGTTAGGGTTAGGGTTAGGGTTAGGGTAGGGTTAGGGTTAGGGTTAGGGTTAGGGTTAGGGTTAGGGTTAGGG
SM_V7_1	15392	15441	Quad-SM_V7_1-CCC-2-CCCCCCCCGCCCCCCCCCGCCCCCCTCCCCCCCCCCGCCGACACCCCCC
SM_V7_1	2814204	2814232	Quad-SM_V7_1-CCC-3-CCCCATGCCCAACCCCCCTCCTTTACCC
SM_V7_1	2861772	2861797	Quad-SM_V7_1-CCC-4-CCCTCACCCCCGCCCTCAAATGCCC
SM_V7_1	4020889	4020917	Quad-SM_V7_1-CCC-5-CCCCATGCCCAACCCCCCTCTTTTACCC
SM_V7_1	5045434	5045451	Quad-SM_V7_1-CCC-6-CCCTCCCCGCCCCCCCC
SM_V7_1	6903870	6903892	Quad-SM_V7_1-CCC-7-CCCCAACCCCACCCCAACCCCC
SM_V7_1	6989049	6989064	Quad-SM_V7_1-CCC-8-CCCTCCCTCCCTCCC
SM_V7_1	7120776	7120793	Quad-SM_V7_1-CCC-9-CCCTCCCTACCCCCCCC
SM_V7_1	7139642	7139665	Quad-SM_V7_1-CCC-10-CCCTCCCTCCCTCCCTCTCTCCC
SM_V7_1	7202236	7202255	Quad-SM_V7_1-CCC-11-CCCTTCCCGATCCCCACCC
SM_V7_1	7579170	7579191	Quad-SM_V7_1-CCC-12-CCCCCCTCGCCCTTCCCCCCC
SM_V7_1	8443901	8443925	Quad-SM_V7_1-CCC-13-CCCCATCCCCCACCCTCAACCCCC
SM_V7_1	9262728	9262747	Quad-SM_V7_1-CCC-14-CCCCAACCCCCTCCCCCCC
SM_V7_1	9263185	9263215	Quad-SM_V7_1-CCC-15-CCCCCCACTCCCCACTCCCCACTTCCCCCC
SM_V7_1	9285442	9285458	Quad-SM_V7_1-CCC-16-CCCACCCTTCCCCCCC
SM_V7_1	9703525	9703548	Quad-SM_V7_1-CCC-17-CCCCATCCCACCCTACCCCCCCC
SM_V7_1	10775642	10775668	Quad-SM_V7_1-CCC-18-CCCCCACGCCCCCCCCTCCTTTACCC
SM_V7_1	11269179	11269197	Quad-SM_V7_1-CCC-19-CCCTCCCTCCCCCTCCCC
SM_V7_1	11424063	11424083	Quad-SM_V7_1-CCC-20-CCCCTCACCCACCCTCGCCC
SM_V7_1	12320777	12320797	Quad-SM_V7_1-CCC-21-CCCCCCCGCCCCCCCCTCCC
SM_V7_1	12350224	12350241	Quad-SM_V7_1-CCC-22-CCCTCCCTCCCCCCCCC
SM_V7_1	12692481	12692500	Quad-SM_V7_1-CCC-23-CCCTCCCCCTTCCCCCCCC
SM_V7_1	16436332	16436359	Quad-SM_V7_1-CCC-24-CCCTCCCTCCCTCCCTCTCCCTCTCCC
SM_V7_1	19449709	19449735	Quad-SM_V7_1-CCC-25-CCCTTGTCTCCCTTACCCTTAAACCC
SM_V7_1	19869499	19869516	Quad-SM_V7_1-CCC-26-CCCTTTCCCCCCCTCCC
SM_V7_1	21259334	21259362	Quad-SM_V7_1-CCC-27-CCCACTATATCCCCTGCTTCTCCCCCCC
SM_V7_1	21523928	21523947	Quad-SM_V7_1-CCC-28-CCCTCCCTCCCTCCCTCCC
SM_V7_1	21526891	21526906	Quad-SM_V7_1-CCC-29-CCCTCCCTCCCTCCC
SM_V7_1	21527786	21527801	Quad-SM_V7_1-CCC-30-CCCTCCCTCCCTCCC
SM_V7_1	21542947	21542962	Quad-SM_V7_1-CCC-31-CCCTCCCTCCCTCCC
SM_V7_1	21544418	21544433	Quad-SM_V7_1-CCC-32-CCCTCCCTCCCTCCC
SM_V7_1	21547366	21547381	Quad-SM_V7_1-CCC-33-CCCTCCCTCCCTCCC
SM_V7_1	22072437	22072458	Quad-SM_V7_1-CCC-34-CCCTCCCTCCCTCTCTCTCCC
SM_V7_1	22656490	22656514	Quad-SM_V7_1-CCC-35-CCCTACCTCCCTCCCTTCCCCCCC
SM_V7_1	24089991	24090018	Quad-SM_V7_1-CCC-36-CCCATCCCCAACCCCCCTCCTTTACCC
SM_V7_1	25703638	25703660	Quad-SM_V7_1-CCC-37-CCCAATTGTTCCCGACCCACCC
SM_V7_1	31688298	31688329	Quad-SM_V7_1-CCC-38-CCCAGCACCCGGGACGTCCCACATCCTCCCC
SM_V7_1	32009004	32009032	Quad-SM_V7_1-CCC-39-CCCCATGCCCAACCCTCCCCCTTTACCC
SM_V7_1	38502719	38502738	Quad-SM_V7_1-CCC-40-CCCACCCCACCCCACTCCC
SM_V7_1	39000190	39000213	Quad-SM_V7_1-CCC-41-CCCTCCCTCTCCCTCTCTTTCCC
SM_V7_1	43431226	43431248	Quad-SM_V7_1-CCC-42-CCCCATGCCCAACCCTCCTCCC
SM_V7_1	43938451	43938479	Quad-SM_V7_1-CCC-43-CCCCATGCCCAACCCTCCCCCTTTACCC
SM_V7_1	44280635	44280658	Quad-SM_V7_1-CCC-44-CCCCTCCACCCCTCCCCCCACCC
SM_V7_1	48259962	48259987	Quad-SM_V7_1-CCC-45-CCCTCTCCCTCCCTCCCTCCTTCCC
SM_V7_1	52574169	52574197	Quad-SM_V7_1-CCC-46-CCCTATGCCCAACCCTCCTCCCTTACCC
SM_V7_1	52742511	52742534	Quad-SM_V7_1-CCC-47-CCCACCCCGCGAGATCCCAACCC
SM_V7_1	53871804	53871826	Quad-SM_V7_1-CCC-48-CCCTCCCCCGCTCCCCTAACCC
SM_V7_1	53972374	53972397	Quad-SM_V7_1-CCC-49-CCCACTCCACCCCACCCTACCCC
SM_V7_1	57880781	57880800	Quad-SM_V7_1-CCC-50-CCCTTCACCCTCCCCCCCC
SM_V7_1	58605618	58605646	Quad-SM_V7_1-CCC-51-CCCCATGCCCAACTCTCCCCCTTTACCC
SM_V7_1	58684858	58684886	Quad-SM_V7_1-CCC-52-CCCCATGCCCAACTCTCCCCCTTTACCC
SM_V7_1	58806951	58806979	Quad-SM_V7_1-CCC-53-CCCCTTACCCAACCCTAATCCCTTACCC
SM_V7_1	61556482	61556510	Quad-SM_V7_1-CCC-54-CCCCATGCCCAACCCTCCCCCTCTACCC
SM_V7_1	62360183	62360214	Quad-SM_V7_1-CCC-55-CCCCTTTGATACCCTTCTGACCCTTCCCCCC
SM_V7_1	62767216	62767231	Quad-SM_V7_1-CCC-56-CCCTCCCTCCCTCCC
SM_V7_1	63474595	63474611	Quad-SM_V7_1-CCC-57-CCCCTCCCTCCCCCCC
SM_V7_1	64413753	64413775	Quad-SM_V7_1-CCC-58-CCCCGTACCCAACCCTTCTCCC
SM_V7_1	65447323	65447346	Quad-SM_V7_1-CCC-59-CCCGCCCCGTGAGATCCCAACCC
SM_V7_1	65518156	65518185	Quad-SM_V7_1-CCC-60-CCCCATACCGCCCCGCCCCACCCCGCCCC
SM_V7_1	68246407	68246448	Quad-SM_V7_1-CCC-62-CCCTCCCTCCCTCCCTCCCTCCCTCCCTCCCTCCCTCTCCC
SM_V7_1	69975445	69975473	Quad-SM_V7_1-CCC-63-CCCCTTGCCCAACCCTCCCCCTTTACCC
SM_V7_1	73205631	73205658	Quad-SM_V7_1-CCC-64-CCCACCCTACCCTGCCCCGTATTGCCC
SM_V7_1	73715925	73715950	Quad-SM_V7_1-CCC-65-CCCTACCTCCCTCTCTGCCCCCCCC
SM_V7_1	76304743	76304764	Quad-SM_V7_1-CCC-66-CCCCATGCCCAACCCTCCCCC
SM_V7_1	76478427	76478452	Quad-SM_V7_1-CCC-67-CCCCGCGCCCAACCCTCCTTTACCC
SM_V7_1	77502166	77502187	Quad-SM_V7_1-CCC-68-CCCCTCCCCCCCCGAATGCCC
SM_V7_1	77751532	77751553	Quad-SM_V7_1-CCC-69-CCCCATGCCCAACCCTCCCCC
SM_V7_1	77820938	77820959	Quad-SM_V7_1-CCC-70-CCCAACCCTCCTCCCTTACCC
SM_V7_1	80329172	80329201	Quad-SM_V7_1-CCC-71-CCCCCCCCTCTCCCCCCTCTCTCCCCCCC
SM_V7_1	81438811	81438835	Quad-SM_V7_1-CCC-72-CCCTCCCCACCCCTATTTTTCCCC
SM_V7_1	82110677	82110719	Quad-SM_V7_1-CCC-73-CCCCCCTCTCCCTCCCTCACCCCCTCTCTATCCCTTCCCCCC
SM_V7_1	82583386	82583453	Quad-SM_V7_1-CCC-75-CCCCCTACCCCCTTCCACCCTACCTACCCCCTTCCTCCCCTACATACCCCCTCCCGCCCTACCTCCC
SM_V7_1	83221372	83221395	Quad-SM_V7_1-CCC-76-CCCAGTTTCCCGCCCAATCTCCC
SM_V7_1	84230398	84230415	Quad-SM_V7_1-CCC-77-CCCCCCCTACCCCCCCC
SM_V7_1	84670990	84671006	Quad-SM_V7_1-CCC-78-CCCATCCCCCCCACCC
SM_V7_1	85578668	85578696	Quad-SM_V7_1-CCC-79-CCCCATGCCCAACCCTCCTCCCTTACCC
SM_V7_1	85801374	85801395	Quad-SM_V7_1-CCC-80-CCCACACCCAACCCCCTCCCC
SM_V7_1	85964263	85964292	Quad-SM_V7_1-CCC-81-CCCTAAACCCTCACCCTGAACCCGAACCC
SM_V7_1	86083598	86083620	Quad-SM_V7_1-CCC-82-CCCCCCCCCCGACCCCGTTCCC
SM_V7_1	86749235	86749261	Quad-SM_V7_1-CCC-83-CCCATTCTCCCCTCCCCCCAGCCCCC
SM_V7_1	87148945	87148973	Quad-SM_V7_1-CCC-84-CCCTTCCCCCTCCCGCTCTCTCCCTCCC
SM_V7_1	87383729	87383754	Quad-SM_V7_1-CCC-85-CCCTCCCACCCCCACCCATCACCCC
SM_V7_1	88324208	88324231	Quad-SM_V7_1-CCC-86-CCCCCCCCTCCCTCCCTCCCCCC
SM_V7_1	88327873	88327896	Quad-SM_V7_1-CCC-87-CCCCCCCCTCCCTCCCTCCCCCC
SM_V7_2	936798	936833	Quad-SM_V7_2-GGG-1-GGGTTAGGGTTTAGGGTTTAGGGTTAGGGTTAGGG
SM_V7_2	2487114	2487136	Quad-SM_V7_2-GGG-2-GGGAGGAGGGTTGGGCATGGGG
SM_V7_2	2524014	2524033	Quad-SM_V7_2-GGG-3-GGGAAGGGTTGGGCATGGG
SM_V7_2	2574440	2574468	Quad-SM_V7_2-GGG-4-GGGTAAAGGAGGGGGGTTGGGCATGGGG
SM_V7_2	3116136	3116164	Quad-SM_V7_2-GGG-5-GGGTAAAGGAGGGGGGTTGGGCATGGGG
SM_V7_2	3294584	3294619	Quad-SM_V7_2-GGG-6-GGGTTTAGGGTTAGGGTTAGGGCCTAGGGTTAGGG
SM_V7_2	4485487	4485513	Quad-SM_V7_2-GGG-7-GGGGAGGGAGGGTGAGGGAGGGAGGG
SM_V7_2	4537510	4537529	Quad-SM_V7_2-GGG-8-GGGGGTGGGTCGGGTGGGG
SM_V7_2	4746851	4746870	Quad-SM_V7_2-GGG-9-GGGGGAGGGTGGGTAGGGG
SM_V7_2	5977838	5977858	Quad-SM_V7_2-GGG-10-GGGAGAAGGGGGTGGGAGGG
SM_V7_2	5996069	5996118	Quad-SM_V7_2-GGG-11-GGGGGGTCGGGGGGATAGGGGGATGGGGGGACAGGGGGACAAGGGGGGG
SM_V7_2	6356831	6356846	Quad-SM_V7_2-GGG-12-GGGAGGGAGGGAGGG
SM_V7_2	6565171	6565193	Quad-SM_V7_2-GGG-13-GGGGTGGGGGTGGGGGTTGGGG
SM_V7_2	6602450	6602473	Quad-SM_V7_2-GGG-14-GGGGTGGGGCGTTGTGGGGGGGG
SM_V7_2	7054521	7054542	Quad-SM_V7_2-GGG-15-GGGGGGGTTAGGGAGGGAGGG
SM_V7_2	7064689	7064710	Quad-SM_V7_2-GGG-16-GGGGGTGGGGGTGGGGGTGGG
SM_V7_2	7200867	7200888	Quad-SM_V7_2-GGG-17-GGGAGGGAAGGAGAGGGAGGG
SM_V7_2	7272647	7272669	Quad-SM_V7_2-GGG-18-GGGGGGGGGCGGGTTGGAAGGG
SM_V7_2	7601824	7601840	Quad-SM_V7_2-GGG-19-GGGGGGGAGGGTAGGG
SM_V7_2	8031495	8031514	Quad-SM_V7_2-GGG-20-GGGCATTGGGGGGGAAGGG
SM_V7_2	8345721	8345742	Quad-SM_V7_2-GGG-21-GGGTGCGGGGGAGGGGGCGGG
SM_V7_2	8544177	8544203	Quad-SM_V7_2-GGG-22-GGGGCATGGGGTGGGGTGGGGTGGGG
SM_V7_2	8747639	8747657	Quad-SM_V7_2-GGG-23-GGGGGGGAGAGGGGGGGG
SM_V7_2	9030037	9030058	Quad-SM_V7_2-GGG-24-GGGAGGGGGACAGAGGGGGGG
SM_V7_2	10955642	10955662	Quad-SM_V7_2-GGG-25-GGGGGGGGATAGGGAAAGGG
SM_V7_2	10991514	10991533	Quad-SM_V7_2-GGG-26-GGGGGGGGGAAGGGGGGGG
SM_V7_2	11966973	11966992	Quad-SM_V7_2-GGG-27-GGGTGGGAGGGAGTGGGGG
SM_V7_2	13766089	13766132	Quad-SM_V7_2-GGG-28-GGGCATTTGGGGGCTTATCAGGGCACTTGGGGGCTAATCAGGG
SM_V7_2	15532309	15532337	Quad-SM_V7_2-GGG-29-GGGTAAAAGGGGAGGGTTGGGCATGGGG
SM_V7_2	17281671	17281688	Quad-SM_V7_2-GGG-30-GGGGGGGAAAGGGAGGG
SM_V7_2	17890819	17890842	Quad-SM_V7_2-GGG-31-GGGAGGAGGGTTGGGTATGGGGG
SM_V7_2	17912142	17912165	Quad-SM_V7_2-GGG-32-GGGAGGAGGGTTGGGTATGGGGG
SM_V7_2	18149766	18149794	Quad-SM_V7_2-GGG-33-GGGGGAGGGGGATGAAGAGGGTGAGGGG
SM_V7_2	18174524	18174542	Quad-SM_V7_2-GGG-34-GGGGTGGGTGTGGGTGGG
SM_V7_2	18610892	18610913	Quad-SM_V7_2-GGG-35-GGGGGTAGGGGGGAGGGAGGG
SM_V7_2	20592467	20592488	Quad-SM_V7_2-GGG-36-GGGGAAGGGTTGGGCTTGGGG
SM_V7_2	20730003	20730022	Quad-SM_V7_2-GGG-37-GGGGGGAAGGGAGGGAGGG
SM_V7_2	24371541	24371561	Quad-SM_V7_2-GGG-38-GGGAGGGGTGGGTAGGAGGG
SM_V7_2	29001991	29002017	Quad-SM_V7_2-GGG-39-GGGGTGGGTGGGTGCGTGGGGTGGGG
SM_V7_2	30522448	30522471	Quad-SM_V7_2-GGG-40-GGGGGAGGGAGGGAGGTAAAGGG
SM_V7_2	30974571	30974599	Quad-SM_V7_2-GGG-41-GGGTAAAGGGGGAGGGTTGGGCATGGGG
SM_V7_2	31567918	31567943	Quad-SM_V7_2-GGG-42-GGGTTTGGGAGGCATTGGGGATGGG
SM_V7_2	31722082	31722108	Quad-SM_V7_2-GGG-43-GGGGGGGGGAGGGAGGGATGGAGGGG
SM_V7_2	34033067	34033092	Quad-SM_V7_2-GGG-44-GGGCATTCGGGGGGGGGCTGATGGG
SM_V7_2	35013750	35013765	Quad-SM_V7_2-GGG-45-GGGAGGGAGGGAGGG
SM_V7_2	35156150	35156167	Quad-SM_V7_2-GGG-46-GGGGGGGGAGGGGAGGG
SM_V7_2	39270007	39270035	Quad-SM_V7_2-GGG-47-GGGTTTAGGGTTAGGGTTAGGGTTAGGG
SM_V7_2	40413195	40413215	Quad-SM_V7_2-GGG-48-GGGGGGGAGGGGGAAGGGGG
SM_V7_2	40709988	40710022	Quad-SM_V7_2-GGG-49-GGGGCGTGGGAGGGGTGTTTGGGTCGGGATGGGG
SM_V7_2	40954534	40954568	Quad-SM_V7_2-GGG-50-GGGGCGTGGGAGGGGTGTTTGGGTCGGGATGGGG
SM_V7_2	41028684	41028718	Quad-SM_V7_2-GGG-51-GGGGCGTGGGAGGGGTGTTTGGGTCGGGATGGGG
SM_V7_2	41168584	41168618	Quad-SM_V7_2-GGG-52-GGGACGTGGGAGGGGTGTTTGGGTCGGGATGGGG
SM_V7_2	41536172	41536189	Quad-SM_V7_2-GGG-53-GGGAGGGAGAGGGAGGG
SM_V7_2	41560213	41560242	Quad-SM_V7_2-GGG-54-GGGAGAGGGAGAGAGAGGGAGAGAGAGGG
SM_V7_2	42404769	42404788	Quad-SM_V7_2-GGG-55-GGGCGGGATCATGGGTGGG
SM_V7_2	43788317	43788336	Quad-SM_V7_2-GGG-56-GGGGGGGAGGGAGGGAGGG
SM_V7_2	43801903	43801924	Quad-SM_V7_2-GGG-57-GGGGGGGGGAGGGGGTTGGGG
SM_V7_2	44028521	44028564	Quad-SM_V7_2-GGG-58-GGGAATGGGGTTTAGGGTTAGGGTTCGGGTTTAGGGGTTAGGG
SM_V7_2	44115575	44115596	Quad-SM_V7_2-GGG-59-GGGTAAAGGGGGAGGGTTGGG
SM_V7_2	44608796	44608815	Quad-SM_V7_2-GGG-60-GGGGGTGGGTGTGGGTGGG
SM_V7_2	44688338	44688355	Quad-SM_V7_2-GGG-61-GGGGGGGGTTGGGGGGG
SM_V7_2	44990176	44990200	Quad-SM_V7_2-GGG-62-GGGGGGTTGGGGTTGGGGCGGGGG
SM_V7_2	45468217	45468241	Quad-SM_V7_2-GGG-63-GGGTAAAGGAGGGTTGGGCATGGG
SM_V7_2	46129091	46129133	Quad-SM_V7_2-GGG-64-GGGGAAAGGGGGGGAAAGGGGAGGGAGAGGGAGGAAGGGGGG
SM_V7_2	47657593	47657615	Quad-SM_V7_2-GGG-65-GGGGGGGAAGGGGGAGGGAGGG
SM_V7_2	47658319	47658341	Quad-SM_V7_2-GGG-66-GGGAGGGTGGGGAGAGAGTGGG
SM_V7_2	47785632	47785657	Quad-SM_V7_2-GGG-67-GGGCAGAAGTGGGAGGGAAGTCGGG
SM_V7_2	48121430	48124638	Quad-SM_V7_2-GGG-200-GGGTTAGGGTTAGGGTTAGGGTTAGGGTTAGGGTTAGGGTTAGGGTTAGGGTTAGGGTTAGGGTTAGGGTTAGGGTTAGGGTTAGGGTTAGGGTTAGGGTTAGGGTTAGGGTTAGGGTTAGGGTTAGGGTTAGGGTTAGGGTTAGGGTTAGGGTTAGGGTTAGGGTTAGGGTTAGGGTTAGGGTTAGGGTTAGGGTTAGGGTTAGGGTTAGGGTTAGGGTTAGGGTTAGGGTTAGGGTTAGGGTTAGGGTTAGGGTTAGGGTTAGGGTTAGGGTTAGGGTTAGGGTTAGGGTTAGGGTTAGGGTTAGGGTTAGGGTTAGGGTTAGGGTTAGGGTTAGGGTTAGGGTTAGGGTTAGGGTTAGGGTTAGGGTTAGGGTTA…
SM_V7_2	48124646	48124715	Quad-SM_V7_2-GGG-203-GGGTTAGGGTTAGGGTTAGGGTTAGGGTTAGGGTTAGGGTTAGGGTTAGGGTTAGGGTTAGGGTTAGGG
SM_V7_2	48124723	48124762	Quad-SM_V7_2-GGG-204-GGGTTAGGGTTAGGGTTAGGGTTAGGGTTAGGGTTAGGG
SM_V7_2	48124770	48124833	Quad-SM_V7_2-GGG-206-GGGTTAGGGTTAGGGTTAGGGTTAGGGTTAGGGTTAGGGTTAGGGTTAGGGTTAGGGTTAGGG
SM_V7_2	48124859	48125072	Quad-SM_V7_2-GGG-215-GGGTTAGGGTTAGGGTTAGGGTTAGGGTTAGGGTTAGGGTTAGGGTTAGGGTTAGGGTTAGGGTTAGGGTTAGGGTTAGGGTTAGGGTTAGGGTTAGGGTTAGGGTTAGGGTTAGGGTTAGGGTTAGGGTTAGGGTTAGGGTTAGGGTTAGGGTTAGGGTTAGGGTTAGGGTTAGGGTTAGGGTTAGGGTTAGGGTTAGGGTTAGGGTTAGGG
SM_V7_2	48125080	48125217	Quad-SM_V7_2-GGG-220-GGGTTAGGGTTAGGGTTAGGGTTAGGGTTAGGGTTAGGGTTAGGGTTAGGGTTAGGGTTAGGGTTAGGGTTAGGGTTAGGGTTAGGGTTAGGGTTAGGGTTAGGGTTAGGGTTAGGGTTAGGGTTAGGGTTAGGGGG
SM_V7_2	48125225	48128524	Quad-SM_V7_2-GGG-357-GGGTTAGGGTTAGGGTTAGGGTTAGGGTTAGGGTTAGGGTTAGGGTTAGGGTTAGGGTTAGGGTTAGGGTTAGGGTTAGGGTTAGGGTTAGGGTTAGGGTTAGGGTTAGGGTTAGGGTTAGGGTTAGGGTTAGGGTTAGGGTTAGGGTTAGGGTTAGGGTTAGGGTTAGGGTTAGGGTTAGGGTTAGGGTTAGGGTTAGGGTTAGGGTTAGGGTTAGGGTTAGGGTTAGGGTTAGGGTTAGGGTTAGGGTTAGGGTTAGGGTTAGGGTTAGGGGTAGGGGTAGGGGTAGGGGTAGGGGTAGGGGTAGGGTAGGGGTAGGGGTAGGGTAGGGTTAGGGTTAGGGTTAGGGTTAGGGTTAGGGTTAGGGTTAGGGTTAGG…
SM_V7_2	48128532	48128619	Quad-SM_V7_2-GGG-360-GGGTTAGGGTTAGGGTTAGGGTTAGGGTTAGGGTTAGGGTTAGGGTTAGGGTTAGGGTTAGGGTTAGGGTTAGGGTTAGGGTTAGGG
SM_V7_2	48128627	48129153	Quad-SM_V7_2-GGG-382-GGGTTAGGGTTAGGGTTAGGGTAGGGTTAGGGTTAGGGTTAGGGTTAGGGTTAGGGTTAGGGTTAGGGTTAGGGTTAGGGTTAGGGTTAGGGTTAGGGTTAGGGTTAGGGTTAGGGTTAGGGTTAGGGTTAGGGTTAGGGGTTAGGGTTAGGGTTAGGGTTAGGGTTAGGGTTAGGGTTAGGGTTAGGGTTAGGGTTAGGGTTAGGGTTAGGGTTAAGGGTTAGGGTTAGGGTTAGGGTTAGGGTTAGGGTTAGGGTTAGGGTTAGGGTTAGGGTTAGGGTTAGGGTTAGGGTTAGGGTTAGGGTTAGGGTTAGGGTTAGGGTTAGGGTTAGGGTTAGGGTTAGGGTTAGGGTTAGGGTTAGGGTTAGGGTTAGGGTT…
SM_V7_2	48129161	48129389	Quad-SM_V7_2-GGG-391-GGGTTAGGGTTAGGGTTAGGGTTAGGGTTAGGGTTAGGGTTAGGGTTAGGGTTTAGGGTTTAGGGTTAGGGTTTAGGGTTAGGGTTAGGGTTAGGGTTAGGGTTAGGGTTAGGGTTAGGGTAGGGTTTAGGGTTAGGGTTAGGGTTAGGGTTAGGGTTAGGGTTAGGGTTAGGGTTAGGGTTAGGGTTAGGGTTAGGGTTAGGGTTAGGGTTAGGGTTAGGGTTAGGG
SM_V7_2	48129397	48129464	Quad-SM_V7_2-GGG-393-GGGTTAGGGTTAGGGTTTAGGGTTTAGGGTTAGGGTTAGGGTTTTAGGGTTAGGGTTAGGGTTAGGG
SM_V7_2	48129473	48129680	Quad-SM_V7_2-GGG-401-GGGTTAGGGTTAGGGTTAGGGTTAGGGTTAGGGTTAGGGTTAGGGTTAGGGTTAGGGTTAGGGTTAGGGTTAGGGTTAGGGTTAGGGTTAGGGTTAGGGTTAGGGATAGGGTTAGGGTTAGGGTTAGGGTTAGGGTTAGGGTTAGGGTTAGGGTTAGGGTTAGGGTTAGGGTTAGGGTTAGGGTTAGGGTTAGGGTTAGGGTTAGGG
SM_V7_2	48129688	48129806	Quad-SM_V7_2-GGG-406-GGGTTAGGGTTAGGGTTAGGGTTAGGGTTAGGGTTAGGGTTAGGGTTAGGGGTTAGGGTTAGGGTTAGGGTTAGGGTTAGGGTTAGGGTTAGGGTTAGGGTTAGGGTTAGGGTTAGGG
SM_V7_2	48129814	48130024	Quad-SM_V7_2-GGG-414-GGGTTAGGGTTAGGGTTAGGGTTAGGGTTAGGGTTAGGGTTAGGGTTAGGGTTAGGGTTAGGGTTAGGGTTAGGGTTTAGGGTTAGGGTTAGGGTTAGGGTTAGGGTTAGGGTTAGGGTTAGGGGGTTAGGGTTAGGGTTAGGGTTAGGGTTAGGGTTAGGGTTAGGGTTAGGGTTAGGGTTAGGGTTAGGGTTAGGGTTAGGGTTAGGG
SM_V7_2	48130032	48130060	Quad-SM_V7_2-GGG-415-GGGTTAGGGTTAGGGTTAGGGTTTAGGG
SM_V7_2	48130068	48130154	Quad-SM_V7_2-GGG-418-GGGGTTAGGGTTTAGGGTTAGGGTTAGGGTTAGGGGTTAGGGGTTAGGGTTTAGGGTTAGGGTTAGGGTTAGGGTTAGGGTTAGGG
SM_V7_2	48130162	48130367	Quad-SM_V7_2-GGG-426-GGGTTAGGGTTAGGGTTAGGGTTAGGGTTAGGGTTAGGGTTAGGGTTAGGGTTTAGGGTTAGGGTTAGGGTTAGGGTTAGGGTTAGGGTTAGGGTTAGGGTTAGGGTTAGGGTAGGGTTAGGGTTTTAGGGTTAGGGTTAGGGTTAGGGTTAGGGTTAGGGTTTGGGTTTAGGGTTAGGGTTAGGGTTAGGGGTTAGGGTTAGGG
SM_V7_2	4	149	Quad-SM_V7_2-CCC-6-CCCTAACCCTAACCCTAACCCTAACCCTAACCCTAACCCTAACCCTAACCCTAACCCTACCCCTAACCCTAACCCTAACCAACCCTAACCCTAACCCTAACCCTAACCCTAACCCTAACCCTAACCCTAACCCTAACCCTAACCC
SM_V7_2	157	196	Quad-SM_V7_2-CCC-7-CCCTAACCCTAACCCTAACCCTAACCCTAACCCTAACCC
SM_V7_2	221	393	Quad-SM_V7_2-CCC-14-CCCTAACCCTAACCCTAACCCTAAACCCTAACCCTAACCCTAACCCTAACCCTAACCCTAACCCTAACCCTAACCCTAACCCTAACCCTAACCCTAACCCTAACCCTAACCCTAACCCTAACCCTAACCCTAACCCTAACCCTAACCCTAACCCTAACCCTAACCCTAACCC
SM_V7_2	401	579	Quad-SM_V7_2-CCC-21-CCCTAACCCTAACCCTAACCCTAACCCTAACCCTAACCCTAACCCTAACCCTAACCCTAACCCTAACCCTAACCCTAACCCTAACCCTAACCCTAACCCTAACCCTAACCCTAACCCCTAACCCTAACCCTAACCCTAACCCTAACCCTAACCCTAACCCTAACCCTAACCCTAACCC
SM_V7_2	587	800	Quad-SM_V7_2-CCC-30-CCCTAACCCTAACCCTAACCCTAACCCTAACCCTAACCCTAACCCTAACCCTAACCCTAACCCTAACCCTAACCCTAACCCTAACCCTAACCCTAACCCTAACCCTAACCCTAACCCTAACCCTAACCCTAACCCTAACCCTAACCCTAACCCTAACCCTAACCCTAACCCTAACCCTAACCCTAACCCTAACCCTAACCCTAACCCTAACCC
SM_V7_2	808	877	Quad-SM_V7_2-CCC-33-CCCTAACCCTAACCCTAACCCTAACCCTTACCCTAACCCTAACCCTAACCCTAACCCTAACCCTAACCC
SM_V7_2	885	1103	Quad-SM_V7_2-CCC-42-CCCTAACCCTAACCCTAACCCTAACCCTACCCTAACCCTAACCCTAACCCTAACCCTAACCCTAACCCTAACCCTAACCCTAACCCTAACCCTAACCCTAACCCTAACCCTAACCCTAACCCTAACCCTAACCCTAACCCTAACCCTAACCCTAACCCTAACCCTAACCCTAACCCTAACCCTAACCCTAACCCTAACCCTAACCCTAACCCTAACCC
SM_V7_2	1111	3624	Quad-SM_V7_2-CCC-146-CCCTAACCCTAACCCTAACCCTAACCCTAACCCTAACCCTAACCCTAACCCTAACCCTAACCCTAACCCTAACCCCCTAACCCTAACCCTAACCCTAACCCTAACCCTAACCCTAACCCTAACCCTAACCCTAACCCTAACCCTAACCCTAACCCTAACCCTAACCCTAACCCTAACCCTAACCCTAACCCTAACCCTAACCCTAACCCTAACCCTAACCCTAACCCTAACCCTAACCCTAACCCTAACCCTAACCCTAACCCTAACCCTAACCCTAACCCTAACCCTAACCCTAACCCTAACCCTAACCCTAACCCTAACCCTAACCCTAACCCTAACCCTAACCCTAACCCTAACCCTAACCCTAACCCTAACCCT…
SM_V7_2	3633	3774	Quad-SM_V7_2-CCC-152-CCCTAACCCTAACCCTAACCCTAACCCTAACCCTAACCCTAACCCTAACCCTAACCCTAACCCTAACCCTAACCCTAACCCTAACCCTAACCCTAACCCTAACCCTAACCCTAACCCTAACCCTAACCCTAACCCTAACCC
SM_V7_2	3782	4265	Quad-SM_V7_2-CCC-172-CCCTAACCCTAACCCTAACCCTAACCCTAACCCTAACCCTAACCCTAACCCTAACCCTAACCCTAACCCTAACCCTAACCCTAACCCTAACCCTAACCCTAACCCTAACCCTAACCCTAACCCTAACCCTAACCCTAACCCTAACCCTAACCCTAACCCTAACCCTAACCCTAACCCTAACCCTAACCCTAACCCTAACCCTAACCCTAACCCTAACCCTAACCCTAACCCTAACCCTAACCCTAACCCTAACCCTAACCCTAACCCTAACCCTAACCCTAACCCTAACCCTAACCCTAACCCTAACCCTAACCCTAACCCTAACCCTAACCCTAACCCTAACCCTAACCCTAACCCTAACCCTAACCCTAACCCTAA…
SM_V7_2	4273	4930	Quad-SM_V7_2-CCC-199-CCCTAACCCTAACCCTAACCCTAACCCTAACCCTAACCCTAACCCTAACCCTAACCCTAACCCTAACCCTAACCCTAACCCTAACCCTAACCCTAACCCTAACCCTAACCCTAACCCTAACCCTAACCCTAACCCTAACCCTAACCCTAACCCTAACCCTAACCCTAACCCTAACCCTAACCCTAACCCTAACCCTAACCCTAACCCTAACCCTAACCCTAACCCTAACCCTAACCCTAACCCTAACCCTAACCCTAACCCTAACCCTAACCCTAACCCTAACCCTAACCCTAACCCTAACCCTAACCCTAACCCTAACCCTAACCCTAACCCTAACCCTAACCCTAACCCTAACCCTAACCCTAACCCTAACCCTAA…
SM_V7_2	4938	4989	Quad-SM_V7_2-CCC-201-CCCTAACCCTAACCCTAACCCTAACCCTAACCCTAACCCTCACCCTAACCC
SM_V7_2	635330	635351	Quad-SM_V7_2-CCC-202-CCCGACCCAACTGCCCCTCCC
SM_V7_2	647642	647661	Quad-SM_V7_2-CCC-203-CCCCTCCCTCTTCCCCCCC
SM_V7_2	677174	677195	Quad-SM_V7_2-CCC-204-CCCTACCCCTTTTTCCCCCCC
SM_V7_2	696173	696196	Quad-SM_V7_2-CCC-205-CCCGCCCCCTCCCCCCCACCCCC
SM_V7_2	972245	972279	Quad-SM_V7_2-CCC-206-CCCGCCGCCCACCCCCTCTCTACCCCCCTACCCC
SM_V7_2	2355066	2355091	Quad-SM_V7_2-CCC-207-CCCTCTTCCTCCCATCCCGCACCCC
SM_V7_2	2382147	2382193	Quad-SM_V7_2-CCC-208-CCCCCTCCCCTTTCTCCCCTCCCCTTTCCCCCTCCCCTTTCCCCCC
SM_V7_2	2423547	2423577	Quad-SM_V7_2-CCC-209-CCCCCCCCCAACCCTCTCCCGAGATACCCC
SM_V7_2	2490876	2490904	Quad-SM_V7_2-CCC-210-CCCCACTCCCAACCCTCCTCCCTCACCC
SM_V7_2	3310677	3310705	Quad-SM_V7_2-CCC-211-CCCACCAACCCACCACCCACCGCCCCCC
SM_V7_2	4733216	4733235	Quad-SM_V7_2-CCC-212-CCCTCCCTCCCTCACTCCC
SM_V7_2	4812894	4812922	Quad-SM_V7_2-CCC-213-CCCCATCCACCCTATCCCATCCCACCCC
SM_V7_2	5487205	5487240	Quad-SM_V7_2-CCC-214-CCCAACACCCCCCCTCCAGCCCCCACCCCTACCCC
SM_V7_2	5954217	5954254	Quad-SM_V7_2-CCC-215-CCCCCTCTCCCCCTTCACCCCTCCCTCCCCCTTTCCC
SM_V7_2	5985823	5985840	Quad-SM_V7_2-CCC-216-CCCACCCTCCCCCCCCC
SM_V7_2	5987974	5988005	Quad-SM_V7_2-CCC-217-CCCTACCTCCCTTCCTTCCCCCCTCTCCCCC
SM_V7_2	6425970	6425987	Quad-SM_V7_2-CCC-218-CCCACCCCCCCACCCCC
SM_V7_2	6712869	6712888	Quad-SM_V7_2-CCC-219-CCCACCCACCCCAGCCCCC
SM_V7_2	6921200	6921228	Quad-SM_V7_2-CCC-220-CCCCATGCCCAACCCTCCCCCTTTACCC
SM_V7_2	7050715	7050734	Quad-SM_V7_2-CCC-221-CCCACCCACCCCACCCCCC
SM_V7_2	7230842	7230861	Quad-SM_V7_2-CCC-222-CCCCTCCCTCCCCCCCCCC
SM_V7_2	7450739	7450760	Quad-SM_V7_2-CCC-223-CCCAACCCTCCTCCCTTACCC
SM_V7_2	7850692	7850717	Quad-SM_V7_2-CCC-224-CCCCAGCCCGTGCCCCCAAATGCCC
SM_V7_2	8343979	8344002	Quad-SM_V7_2-CCC-225-CCCTCCCCCCCCCTCCGTTACCC
SM_V7_2	8344274	8344355	Quad-SM_V7_2-CCC-228-CCCTTTCTCCCTCCCTCTCCCTCCCTCTCTCCCTCCCTCTCTCCCTCCCTCTCTCCCTCCCTCTCCCTCTCTCCCTCTCCC
SM_V7_2	8416292	8416307	Quad-SM_V7_2-CCC-229-CCCACCCACCCCCCC
SM_V7_2	9179980	9180008	Quad-SM_V7_2-CCC-230-CCCAGCCCTGATGTGCCCCCAAATGCCC
SM_V7_2	9659122	9659143	Quad-SM_V7_2-CCC-231-CCCAACCCTCTCCCTTTACCC
SM_V7_2	10363415	10363439	Quad-SM_V7_2-CCC-232-CCCTTAACCCCAAAACCCTAACCC
SM_V7_2	10468960	10468983	Quad-SM_V7_2-CCC-233-CCCACCCACCCACCTACCCACCC
SM_V7_2	10613961	10613989	Quad-SM_V7_2-CCC-234-CCCCATACCCAACTCCCCTTCTTTACCC
SM_V7_2	10817589	10817614	Quad-SM_V7_2-CCC-235-CCCCAGCCCTGGGCACCCACGTCCC
SM_V7_2	11573468	11573490	Quad-SM_V7_2-CCC-236-CCCCTCCCCCTCCCCTCCCCCC
SM_V7_2	12120803	12120841	Quad-SM_V7_2-CCC-237-CCCTCCCTTCCCCCTCTCTCCCTAACTCCCTGCCTCCC
SM_V7_2	13696398	13696418	Quad-SM_V7_2-CCC-238-CCCTTCCCCTTCCCTCTCCC
SM_V7_2	14835637	14835660	Quad-SM_V7_2-CCC-239-CCCTTCCCCCCCAAAAAAACCCC
SM_V7_2	15425689	15425707	Quad-SM_V7_2-CCC-240-CCCATGCCCAACCCTCCC
SM_V7_2	16245070	16245095	Quad-SM_V7_2-CCC-241-CCCCATCCCCTCACCCCCTCACCCC
SM_V7_2	17606026	17606056	Quad-SM_V7_2-CCC-242-CCCGCAATCCCGCCCACATGACCCGAACCC
SM_V7_2	19369666	19369682	Quad-SM_V7_2-CCC-243-CCCTCCCCGCCCCCCC
SM_V7_2	19488088	19488111	Quad-SM_V7_2-CCC-244-CCCATAACCCTAAACCCTAACCC
SM_V7_2	21632229	21632257	Quad-SM_V7_2-CCC-245-CCCCATTCCCAACCCTCCTCCCTTACCC
SM_V7_2	22132830	22132855	Quad-SM_V7_2-CCC-246-CCCGGTCCCACGAAATCCCGCACCC
SM_V7_2	22144419	22144444	Quad-SM_V7_2-CCC-247-CCCGGTCCCACGAAATCCCGCACCC
SM_V7_2	22145822	22145847	Quad-SM_V7_2-CCC-248-CCCGGTCCCACGAAATCCCGCACCC
SM_V7_2	22147225	22147250	Quad-SM_V7_2-CCC-249-CCCGGTCCCACGAAATCCCGCACCC
SM_V7_2	22148628	22148653	Quad-SM_V7_2-CCC-250-CCCGGTCCCACGAAATCCCGCACCC
SM_V7_2	22150031	22150056	Quad-SM_V7_2-CCC-251-CCCGGTCCCACGAAATCCCGCACCC
SM_V7_2	22151434	22151459	Quad-SM_V7_2-CCC-252-CCCGGTCCCACGAAATCCCGCACCC
SM_V7_2	22152837	22152862	Quad-SM_V7_2-CCC-253-CCCGGTCCCACGAAATCCCGCACCC
SM_V7_2	22154240	22154265	Quad-SM_V7_2-CCC-254-CCCGGTCCCACGAAATCCCGCACCC
SM_V7_2	22155643	22155668	Quad-SM_V7_2-CCC-255-CCCGGTCCCACGAAATCCCGCACCC
SM_V7_2	22157046	22157071	Quad-SM_V7_2-CCC-256-CCCGGTCCCACGAAATCCCGCACCC
SM_V7_2	22158449	22158474	Quad-SM_V7_2-CCC-257-CCCGGTCCCACGAAATCCCGCACCC
SM_V7_2	22159852	22159877	Quad-SM_V7_2-CCC-258-CCCGGTCCCACGAAATCCCGCACCC
SM_V7_2	22161255	22161280	Quad-SM_V7_2-CCC-259-CCCGGTCCCACGAAATCCCGCACCC
SM_V7_2	22162658	22162683	Quad-SM_V7_2-CCC-260-CCCGGTCCCACGAAATCCCGCACCC
SM_V7_2	22164061	22164086	Quad-SM_V7_2-CCC-261-CCCGGTCCCACGAAATCCCGCACCC
SM_V7_2	22165459	22165484	Quad-SM_V7_2-CCC-262-CCCGGTCCCACGAAATCCCGCACCC
SM_V7_2	22166859	22166884	Quad-SM_V7_2-CCC-263-CCCGGTCCCACGAAATCCCGCACCC
SM_V7_2	22168259	22168281	Quad-SM_V7_2-CCC-264-CCCGGCCCACGAAATCCCCCCC
SM_V7_2	22169657	22169682	Quad-SM_V7_2-CCC-265-CCCGGTCCCACGAAATCCCGCACCC
SM_V7_2	22171055	22171080	Quad-SM_V7_2-CCC-266-CCCGGTCCCACGAAATCCCGCACCC
SM_V7_2	22172455	22172480	Quad-SM_V7_2-CCC-267-CCCGGTCCCACGAAATCCCGCACCC
SM_V7_2	22173856	22173881	Quad-SM_V7_2-CCC-268-CCCGGTCCCACGAAATCCCGCACCC
SM_V7_2	22175264	22175289	Quad-SM_V7_2-CCC-269-CCCGGTCCCACGAAATCCCGCACCC
SM_V7_2	22176662	22176687	Quad-SM_V7_2-CCC-270-CCCGGTCCCACGAAATCCCGCACCC
SM_V7_2	22178065	22178090	Quad-SM_V7_2-CCC-271-CCCGGTCCCACGAAATCCCGCACCC
SM_V7_2	22180870	22180895	Quad-SM_V7_2-CCC-272-CCCGGTCCCACGAAATCCCGCACCC
SM_V7_2	22182273	22182298	Quad-SM_V7_2-CCC-273-CCCGGTCCCACGAAATCCCGCACCC
SM_V7_2	22183676	22183701	Quad-SM_V7_2-CCC-274-CCCGGTCCCACGAAATCCCGCACCC
SM_V7_2	22185079	22185104	Quad-SM_V7_2-CCC-275-CCCGGTCCCACGAAATCCCGCACCC
SM_V7_2	22186482	22186507	Quad-SM_V7_2-CCC-276-CCCGGTCCCACGAAATCCCGCACCC
SM_V7_2	22187885	22187910	Quad-SM_V7_2-CCC-277-CCCGGTCCCACGAAATCCCGCACCC
SM_V7_2	22188306	22188331	Quad-SM_V7_2-CCC-278-CCCGGTCCCACGAAATCCCGCACCC
SM_V7_2	22189709	22189734	Quad-SM_V7_2-CCC-279-CCCGGTCCCACGAAATCCCGCACCC
SM_V7_2	22191112	22191137	Quad-SM_V7_2-CCC-280-CCCGGTCCCACGAAATCCCGCACCC
SM_V7_2	22192515	22192540	Quad-SM_V7_2-CCC-281-CCCGGTCCCACGAAATCCCGCACCC
SM_V7_2	22193918	22193943	Quad-SM_V7_2-CCC-282-CCCGGTCCCACGAAATCCCGCACCC
SM_V7_2	22195319	22195344	Quad-SM_V7_2-CCC-283-CCCGGTCCCACGAAATCCCGCACCC
SM_V7_2	22195610	22195635	Quad-SM_V7_2-CCC-284-CCCGGTCCCACGAAATCCCGCACCC
SM_V7_2	23606004	23606026	Quad-SM_V7_2-CCC-285-CCCTCCCTCCCTCCCTCCCCCC
SM_V7_2	23939656	23939684	Quad-SM_V7_2-CCC-286-CCCCATGCCCAACTCTCCCCCTTTACCC
SM_V7_2	24163977	24164000	Quad-SM_V7_2-CCC-287-CCCCAGCCCTCCCCCCTCAACCC
SM_V7_2	24824908	24824929	Quad-SM_V7_2-CCC-288-CCCACCCCACCCTCGCCCCCC
SM_V7_2	27854992	27855020	Quad-SM_V7_2-CCC-289-CCCATTGTATCCCGTGCTTCCCCACCCC
SM_V7_2	27879433	27879458	Quad-SM_V7_2-CCC-290-CCCCTTTATCCCCCGCCCCCCCCCC
SM_V7_2	29141601	29141623	Quad-SM_V7_2-CCC-291-CCCCATGCCCAACCCTCCTCCC
SM_V7_2	32709279	32709299	Quad-SM_V7_2-CCC-292-CCCTTTCTCCCTCCCCCCCC
SM_V7_2	32928437	32928466	Quad-SM_V7_2-CCC-293-CCCTTCCCCCACCTTCCCCCCTTCCTCCC
SM_V7_2	35038665	35038688	Quad-SM_V7_2-CCC-294-CCCTCACTCCCTCCTTCCCTCCC
SM_V7_2	37088937	37088961	Quad-SM_V7_2-CCC-295-CCCAAGGCCCACCCAAGGTCGCCC
SM_V7_2	37241230	37241249	Quad-SM_V7_2-CCC-296-CCCAACCCCTTCCCCCCCC
SM_V7_2	38701381	38701401	Quad-SM_V7_2-CCC-297-CCCCACCCCCTCCCCCCCCC
SM_V7_2	40139212	40139248	Quad-SM_V7_2-CCC-298-CCCCTCCCCCTCGCTGTCCCTCCCCCTGTCCCCCCC
SM_V7_2	40645310	40645344	Quad-SM_V7_2-CCC-299-CCCCATCCCGACCCAAACGCCCCTCCCACGCCCC
SM_V7_2	40702669	40702703	Quad-SM_V7_2-CCC-300-CCCCATCCCGACCCAAACACCCCTCCCACGCCCC
SM_V7_2	41864110	41864132	Quad-SM_V7_2-CCC-301-CCCTTTCCCGTCTCCCCCCCCC
SM_V7_2	43177584	43177621	Quad-SM_V7_2-CCC-302-CCCATCCCATCCCTCACCCCCCCCCACCCAACCCCCC
SM_V7_2	43299295	43299316	Quad-SM_V7_2-CCC-303-CCCCATACCCAACCCTCCCCC
SM_V7_2	43715378	43715404	Quad-SM_V7_2-CCC-304-CCCCTTCCCTCCCCCCACACACACCC
SM_V7_2	44025334	44025354	Quad-SM_V7_2-CCC-305-CCCGACCCCATACCCAACCC
SM_V7_2	44045861	44045882	Quad-SM_V7_2-CCC-306-CCCTCTTCCCCGCCCTCCCCC
SM_V7_2	44267802	44267826	Quad-SM_V7_2-CCC-307-CCCACCCCCACCCTCATGCCCCCC
SM_V7_2	44268084	44268109	Quad-SM_V7_2-CCC-308-CCCCCCCACAAACCCCTACCCCCCC
SM_V7_2	44270180	44270206	Quad-SM_V7_2-CCC-309-CCCTTCCCCTCTACCCCCTACCCCCC
SM_V7_2	44615492	44615511	Quad-SM_V7_2-CCC-310-CCCCCCCCTCTCCCCCCCC
SM_V7_2	44631579	44631597	Quad-SM_V7_2-CCC-311-CCCCTCCCCTCCCCTCCC
SM_V7_2	44701728	44701755	Quad-SM_V7_2-CCC-312-CCCCACCCCCACCCCCACCTCTACCCC
SM_V7_2	44704461	44704481	Quad-SM_V7_2-CCC-313-CCCACCCACCCTCCCCCCCC
SM_V7_2	45286400	45286424	Quad-SM_V7_2-CCC-314-CCCTCCCTCCCTTCCTTCCCCCCC
SM_V7_2	46006412	46006433	Quad-SM_V7_2-CCC-315-CCCTTCGCCCTACCCCCCCCC
SM_V7_2	47964095	47964114	Quad-SM_V7_2-CCC-316-CCCCCCCCCCCAATTGCCC
SM_V7_3	232976	233000	Quad-SM_V7_3-GGG-1-GGGGTAGGGATGGGGGGGTAAGGG
SM_V7_3	254119	254136	Quad-SM_V7_3-GGG-2-GGGATTGGGGGGGAGGG
SM_V7_3	530412	530433	Quad-SM_V7_3-GGG-3-GGGGTGAGGGGGGAGGGAGGG
SM_V7_3	708919	708938	Quad-SM_V7_3-GGG-4-GGGGGGGGAGGGGGAGGGG
SM_V7_3	734086	734106	Quad-SM_V7_3-GGG-5-GGGGGGGGGGCGGGGCGGGG
SM_V7_3	968552	968574	Quad-SM_V7_3-GGG-6-GGGGGGGTAGGGTGAGGTGGGG
SM_V7_3	979146	979175	Quad-SM_V7_3-GGG-7-GGGAGGGAGGGAGGAAGAGGGAGGGAGGG
SM_V7_3	980688	980710	Quad-SM_V7_3-GGG-8-GGGGGGTGGGGTGGGGTGAGGG
SM_V7_3	980784	980815	Quad-SM_V7_3-GGG-9-GGGTGGGGGGGTAGGGGCGGGGTGGGGTGGG
SM_V7_3	1027016	1027042	Quad-SM_V7_3-GGG-10-GGGGGGGAGAGGGTAGGGGGTAGGGG
SM_V7_3	1546493	1546516	Quad-SM_V7_3-GGG-11-GGGTTTAGGGTTAAGGGTTTGGG
SM_V7_3	2095287	2095321	Quad-SM_V7_3-GGG-12-GGGTGGTGGGTGAATGGGTGAGTGGGTGAGTGGG
SM_V7_3	2924366	2924385	Quad-SM_V7_3-GGG-13-GGGCGGGGTGGGGTGGGGG
SM_V7_3	3445438	3445466	Quad-SM_V7_3-GGG-14-GGGTTAATGAGGGGGATCGGGAATAGGG
SM_V7_3	3663300	3663320	Quad-SM_V7_3-GGG-15-GGGGAGGGTCGGGCATGGGG
SM_V7_3	3841630	3841657	Quad-SM_V7_3-GGG-16-GGGTGGGTAGATGGGTGGGTAGGTGGG
SM_V7_3	3910375	3910413	Quad-SM_V7_3-GGG-17-GGGCAGGGGGAAGAGGGGAGAGGAGGGAGGGGAGTGGG
SM_V7_3	4096776	4096792	Quad-SM_V7_3-GGG-18-GGGGGGGAGGGGAGGG
SM_V7_3	5218226	5218254	Quad-SM_V7_3-GGG-19-GGGGGGGAGAAGGGGGCGAGGAGGGGGG
SM_V7_3	5606133	5606161	Quad-SM_V7_3-GGG-20-GGGTTGTGGGGACTATTGGGTTTCTGGG
SM_V7_3	11627362	11627387	Quad-SM_V7_3-GGG-21-GGGTGAGGGGTCATCAAGGGAAGGG
SM_V7_3	11807972	11808000	Quad-SM_V7_3-GGG-22-GGGGGGGCAGGGAGGGGAGAAAGGGGGG
SM_V7_3	12700626	12700645	Quad-SM_V7_3-GGG-23-GGGAGGGAGGGAGGGAGGG
SM_V7_3	12772258	12772300	Quad-SM_V7_3-GGG-25-GGGCGGGGGGGAGGTAGGGAGGGGGGGAGGAGGGAAGGGGGG
SM_V7_3	12800880	12800902	Quad-SM_V7_3-GGG-26-GGGGTGGGGGAGATGGGGGGGG
SM_V7_3	12983965	12983988	Quad-SM_V7_3-GGG-27-GGGTTAGGGTTTAGGGTTAAGGG
SM_V7_3	13514809	13514828	Quad-SM_V7_3-GGG-28-GGGAGGGAGGGAGGGAGGG
SM_V7_3	16063646	16063677	Quad-SM_V7_3-GGG-29-GGGGGGAGAGGGAGGGGAGAGAGAGGGGGGG
SM_V7_3	17794224	17794257	Quad-SM_V7_3-GGG-30-GGGCATACCAGGGCCTTTGGGGGCAAAAAAGGG
SM_V7_3	21271986	21272020	Quad-SM_V7_3-GGG-31-GGGAACATGGGGGAGGGGGAGAGATAGGGTTGGG
SM_V7_3	22946475	22946493	Quad-SM_V7_3-GGG-32-GGGTGGGTTTTGGGCGGG
SM_V7_3	24105410	24105433	Quad-SM_V7_3-GGG-33-GGGTTGGGATCTCGGGAGGTGGG
SM_V7_3	24229347	24229368	Quad-SM_V7_3-GGG-34-GGGGGAGGGTTGGGCATGGGG
SM_V7_3	24929154	24929180	Quad-SM_V7_3-GGG-35-GGGACTGGTGGGAGAGGTGGGTTGGG
SM_V7_3	25073771	25073794	Quad-SM_V7_3-GGG-36-GGGTTCGGGTCTCGCGGGGCGGG
SM_V7_3	30624126	30624162	Quad-SM_V7_3-GGG-37-GGGGGAGTGACAGGGATAGGGGGGAGATAAGGGGGG
SM_V7_3	31694149	31694175	Quad-SM_V7_3-GGG-38-GGGTGGGTGGTGGGACGGGGGGGGGG
SM_V7_3	38506070	38506094	Quad-SM_V7_3-GGG-39-GGGAGGGAGGGAGGGGGGAGAGGG
SM_V7_3	39301661	39301682	Quad-SM_V7_3-GGG-40-GGGTTGGGTGACGGGTGAGGG
SM_V7_3	39526998	39527021	Quad-SM_V7_3-GGG-41-GGGATTAAGGGGGGGGGTGAGGG
SM_V7_3	40701058	40701079	Quad-SM_V7_3-GGG-42-GGGCGGGGGTGAAAGGGTGGG
SM_V7_3	40838418	40838433	Quad-SM_V7_3-GGG-43-GGGAGGGAGGGAGGG
SM_V7_3	42220386	42220414	Quad-SM_V7_3-GGG-44-GGGTAAGGGAGGAGGGTTGGGCATGGGG
SM_V7_3	42728367	42728383	Quad-SM_V7_3-GGG-45-GGGAAGGGGGGGAGGG
SM_V7_3	43034472	43034497	Quad-SM_V7_3-GGG-46-GGGAGGTAGGGAGTTAGGGAGAGGG
SM_V7_3	43230325	43230353	Quad-SM_V7_3-GGG-47-GGGTAAAGGGGGAGGGTTGGGCATGGGG
SM_V7_3	44519624	44519651	Quad-SM_V7_3-GGG-48-GGGCACAGAGGGGGGGGGCGGAGAGGG
SM_V7_3	44636659	44636677	Quad-SM_V7_3-GGG-49-GGGGTGGGGTAGGGTGGG
SM_V7_3	45050157	45050178	Quad-SM_V7_3-GGG-50-GGGGGGAGGGGGTGGGGTGGG
SM_V7_3	45824905	45824933	Quad-SM_V7_3-GGG-51-GGGTAAAGGAGGGGGGTTGGGCATGGGG
SM_V7_3	47745411	47745433	Quad-SM_V7_3-GGG-52-GGGGGAGGGAGGTGGGTGGGGG
SM_V7_3	48329503	48329529	Quad-SM_V7_3-GGG-53-GGGGGGGGGAGGGGGTAGAGGTGGGG
SM_V7_3	48822334	48822353	Quad-SM_V7_3-GGG-54-GGGGGATGGGGGGGGAGGG
SM_V7_3	49027876	49027900	Quad-SM_V7_3-GGG-55-GGGAAGGGGGAGGGGGCAGGGGGG
SM_V7_3	49459301	49459327	Quad-SM_V7_3-GGG-56-GGGGAGTAGGTGGGGGTGGGGTGGGG
SM_V7_3	49635099	49635120	Quad-SM_V7_3-GGG-57-GGGTGAAGGGGGTGGGGTGGG
SM_V7_3	50452718	50452739	Quad-SM_V7_3-GGG-58-GGGTTAGGGTTAGGGTTAGGG
SM_V7_3	50452759	50453036	Quad-SM_V7_3-GGG-69-GGGTTAGGGTTAGGGTTAGGGTTTAGGGTTAGGGTTAGGGTTAGGGTTAGGGTTAGGGTTAGGGTTTAGGGTTAGGGTTAGGGTTAGGGTTAGGGTTAGGGTTAGGGTTAGGGTTAGGGTTAGGGTTAGGGTTAGGGTTAGGGTTAGGGTTAGGGTTAGGGTTAGGGTTAGGGTTTAGGGTTAGGGTTAGGGTTAGGGTTAGGGTTAGGGTTAGGGTTAGGGTTAGGGTTAGGGTTAGGGTTAGGGTTAGGGTTAGGGTTAGGGTTAGGGTTAGGGG
SM_V7_3	50453044	50453095	Quad-SM_V7_3-GGG-71-GGGTTAGGGTTAGGGTTAGGGTTAGGGTTAGGGTTAGGGTTAGGGTTAGGG
SM_V7_3	50453103	50453216	Quad-SM_V7_3-GGG-75-GGGTTAGGGTTTAGGGTTAGGGTTAGGGTTAGGGTTAGGGTTAGGGTTAGGGTTAGGGTTAGGGTTAGGGTTAGGGTTAGGGTTAGGGTTTAGGGTTAGGGTTAGGGTTAGGG
SM_V7_3	50453224	50453365	Quad-SM_V7_3-GGG-81-GGGTTAGGGTTAGGGTTAGGGTTAGGGTTAGGGTTAGGGTTAGGGTTAGGGTTAGGGTTAGGGTTAGGGTTAGGGTTAGGGTTAGGGTTAGGGTTAGGGTTAGGGTTAGGGTTAGGGTTAGGGTTAGGGTTAGGGTTAGGG
SM_V7_3	50453373	50453400	Quad-SM_V7_3-GGG-82-GGGTTAGGGTTAGGGTTAGGGTTAGGG
SM_V7_3	50453408	50453435	Quad-SM_V7_3-GGG-83-GGGTTAGGGTTAGGGTTAGGGTTAGGG
SM_V7_3	50453443	50453536	Quad-SM_V7_3-GGG-87-GGGTTAGGGTTAGGGTTAGGGTTAGGGTTAGGGTTAGGGTTAGGGTTAGGGTTAGGGTTAGGGTTAGGGTTAGGGTTAGGGTTAGGGTTAGGG
SM_V7_3	50453544	50453846	Quad-SM_V7_3-GGG-99-GGGTTAGGGTTAGGGTTAGGGTTAGGGTTAGGGTTAGGGTTAGGGTTAGGGTTAGGGTTAGGGTTAGGGTTAGGGTTAGGGTTAGGGTTAGGGTTAGGGTTAGGGTTAGGGTTAGGGTTAGGGTTAGGGTTAGGGTTAGGGTTAGGGTTAGGGTTAGGGTTAGGGTTAGGGTTAGGGTTAGGGTTAGGGTTAGGGTTAGGGTTAGGGTTAGGGTTAGGGTTAGGGTTAGGGTTAGGGTTAGGGTTAGGGTTAGGGTTAGGGTTAGGGTAGGGTTAGGGTTAGGGTTAGGGTTAGGGTTAGGG
SM_V7_3	50453871	50454079	Quad-SM_V7_3-GGG-107-GGGTTAGGGTTAGGGTTAGGGTTAGGGTTAGGGTTAGGGTTAGGGTTAGGGTTAGGGTTAGGGTTAGGGTTAGGGTTAGGGTTAGGGTTAGGGTTAGGGTTAGGGTTAGGGTTAGGGTTAGGGTTAGGGTTAGGGTTAGGGTTAGGGTTTAGGGTTAGGGTTAGGGTTAGGGTTAGGGTTAGGGTTAGGGTTAGGGTTAGGGTTAGGG
SM_V7_3	50454091	50454208	Quad-SM_V7_3-GGG-112-GGGTTAGGGTTAGGGTTAGGGTTAGGGTTAGGGTTAGGGTTAGGGTTAGGGTTAGGGTTAGGGTTAGGGTTAGGGTTAGGGTTAGGGTTAGGGTTAGGGTTAGGGTTAGGGTTAGGG
SM_V7_3	50454216	50455249	Quad-SM_V7_3-GGG-155-GGGTTAGGGTTAGGGTTAGGGTTAGGGTTAGGGTTAGGGTTAGGGTTAGGGTTAGGGTTAGGGTTAGGGTTAGGGTTAGGGTTAGGGTTAGGGTTAGGGTTAGGGTTAGGGTTAGGGTTAGGGTTAGGGGGTTAGGGTTAGGGTTAGGGTTAGGGTTAGGGTTAGGGTTAGGGTTAGGGTTAGGGTTAGGGTTAGGGTTAGGGTTAGGGTTAGGGTTAGGGTTAGGGTTAGGGTTAGGGTTAGGGTTAGGGTTAGGGTTAGGGTTAGGGTTAGGGTTAGGGTTAGGGTTAGGGTTAGGGTTAGGGTTAGGGTTAGGGTTAGGGTTAGGGTTAGGGTTAGGGTTAGGGTTAGGGTTAGGGTTAGGGTTAGGGTTAGGGT…
SM_V7_3	50455257	50455350	Quad-SM_V7_3-GGG-159-GGGTTAGGGTTAGGGTTAGGGTTAGGGTTAGGGTTAGGGTTAGGGTTAGGGTTAGGGTTAGGGTTAGGGTTAGGGTTAGGGTTAGGGTTAGGG
SM_V7_3	50455359	50455692	Quad-SM_V7_3-GGG-173-GGGTTAGGGTTAGGGTTAGGGTCAGGGTTAGGGTTAGGGTTAGGGTTAGGGTTAGGGTTAGGGTTAGGGTTAGGGTTAGGGTTAGGGTTAGGGTTAGGGTTAGGGTTAGGGTTAGGGTTAGGGTTAGGGTTAGGGTTTAGGGTTAGGGTTAGGGTTAGGGTTAGGGTTAGGGTTGGGTTAGGGTTAGGGTTAGGGTTAGGGTTAGGGTTAGGGTTAGGGTTAGGGTTAGGGTTAGGGTTAGGGTTAGGGTTAGGGTTAGGGTTAGGGTTAGGGTTAGGGTTAGGGTTAGGGTTAGGGTTAGGGTTAGGGTTAGGGTTAGGGTTAGGGTTAGGG
SM_V7_3	50455701	50455800	Quad-SM_V7_3-GGG-177-GGGTTAGGGTTAGGGTTAGGGTTAGGGTTAGGGTTAGGGTTCGGGTTCGGGTTAGGGTTAGGGTTAGGGTTAGGGTTAGGGTTAGGGTTAGGGTTAGGG
SM_V7_3	50455809	50457562	Quad-SM_V7_3-GGG-249-GGGTTAGGGTTAGGGTTAGGGTTAGGGTTAGGGTTAGGGTTAGGGTTAGGGTTAGGGTTAGGGTTAGGGTTAGGGTTAGGGTTAGGGTTAGGGTTAGGGTTAGGGTTAGGGTTAGGGTTTAGGGTTAGGGTTAGGGTTAGGGTTAGGGTTAGGGTTAGGGTTAGGGTTAGGGTTAGGGTTAGGGTTAGGGTTAGGGTTAGGGTTAGGGTTAGGGTTAGGGTTAGGGTTAGGGTTAGGGTTAGGGTTAGGGTTAGGGTTAGGGTTAGGGTTAGGGTTAGGGTTAGGGTTAGGGTTAGGGTTAGGGTTAGGGTTAGGGTTAGGGTTAGGGTTAGGGTTTAGGGTTAGGGTTAGGGTTAGGGTTAGGGTTAGGGTTAGGGT…
SM_V7_3	50457570	50457639	Quad-SM_V7_3-GGG-252-GGGTTAGGGTTAGGGTTAGGGTTAGGGTTAGGGTTAGGGTTAGGGTTAGGGTTAGGGTTAGGGTTAGGG
SM_V7_3	50457647	50457932	Quad-SM_V7_3-GGG-264-GGGTTAGGGTTAGGGTTAGGGTTAGGGTTAGGGTTAGGGTTAGGGTTAGGGTTAGGGTTAGGGTTAGGGTTAGGGTTTGGGTTAGGGTTAGGGTTAGGGTTAGGGTTAGGGTTAGGGTTAGGGTTTAGGGGGGGTTAGGGTTAGGGTTAGGGTTAGGGTTAGGGTTAGGGTTAGGGTTAGGGTTAGGGTTAGGGTTAGGGTTAGGGTTAGGGTTAGGGTTAGGGTTTAGGGTTAGGGTTAGGGTTAGGGTTAGGGTTAGGGTTAGGGTTAGGGTTAGGGTTAGGG
SM_V7_3	50457951	50457990	Quad-SM_V7_3-GGG-265-GGGTTAGGGTTAGGGTTAGGGTTAGGGTTAGGGTTAGGG
SM_V7_3	50457998	50458091	Quad-SM_V7_3-GGG-269-GGGTTAGGGTTTAGGGTTAGGGTTAGGGTTAGGGTTAGGGTTAGGGTAGGGTTAGGGTTAGGGTTAGGGTTAGGGTTAGGGTTAGGGTTAGGG
SM_V7_3	50458099	50458344	Quad-SM_V7_3-GGG-279-GGGTTAGGGTTAGGGTTAGGGTTAGGGTTAGGGTTAGGGTTAGGGTTAGGGTTAGGGTTAGGGTTAGGGTTAGGGTTTAGGGTTAGGGTTAGGGTTAGGGTTAGGGTTAGGGTTAGGGTTAGGGTTAGGGTTAGGGTTAGGGTTAGGGTTAGGGTTAGGGTTAGGGTTAGGGTTAGGGTTAGGGTTAGGGTTAGGGTTAGGGTTAGGGTTAGGGTTAGGGTTAGGGTTAGGGTTTAGGGTTAGGG
SM_V7_3	50458352	50458498	Quad-SM_V7_3-GGG-285-GGGTTAGGGTTAGGGTTAGGGTTAGGGGTTAGGGTTAGGGTTAGGGTTAGGGTTAGGGTTAGGGTAGGGTTAGGGTTAGGGTTAGGGTTAGGGTTAGGGTTAGGGTTAGGGTTGGGTTAGGGTTAGGGTTAGGGTTAGGGTTAGGG
SM_V7_3	290587	290623	Quad-SM_V7_3-CCC-1-CCCTCCCTCTCGCTCCCCCTCCCTCCCTCTTGCCCC
SM_V7_3	290634	290674	Quad-SM_V7_3-CCC-3-CCCCCCTATCTCCCTTTCCCTCCCTCCCTCCCTCCCTCCC
SM_V7_3	647224	647243	Quad-SM_V7_3-CCC-4-CCCCACTCCCACCCCACCC
SM_V7_3	662483	662505	Quad-SM_V7_3-CCC-5-CCCCCCCCCCCACTCCCCACCC
SM_V7_3	968713	968736	Quad-SM_V7_3-CCC-6-CCCCCCCACACCCACACACACCC
SM_V7_3	986726	986751	Quad-SM_V7_3-CCC-7-CCCCCATTCCCCACCCCTGCCCCCC
SM_V7_3	1041050	1041069	Quad-SM_V7_3-CCC-8-CCCTCTCCCTCCCCCTCCC
SM_V7_3	1176809	1176837	Quad-SM_V7_3-CCC-9-CCCCATGCCCAACCCTCCTCCCTTACCC
SM_V7_3	1608454	1608473	Quad-SM_V7_3-CCC-10-CCCATATACCCACCCCCCC
SM_V7_3	1806126	1806151	Quad-SM_V7_3-CCC-11-CCCTCCTTCCCCTACCCCCACCCCC
SM_V7_3	2495932	2495960	Quad-SM_V7_3-CCC-12-CCCCATACCCAACCCTCCCCCCTTACCC
SM_V7_3	3837058	3837096	Quad-SM_V7_3-CCC-13-CCCTCTCCCCCCCCACCCTAACTCCCTTTCCCCCTCCC
SM_V7_3	4672711	4672733	Quad-SM_V7_3-CCC-14-CCCCACCCCACCCTTTGAACCC
SM_V7_3	8899998	8900025	Quad-SM_V7_3-CCC-15-CCCCCCCCCCCCCACCCCCACCACCCC
SM_V7_3	11584940	11584955	Quad-SM_V7_3-CCC-16-CCCTCCCTCCCTCCC
SM_V7_3	11636011	11636036	Quad-SM_V7_3-CCC-17-CCCAACCCCTGTCCTCCCCCCCCCC
SM_V7_3	11740239	11740257	Quad-SM_V7_3-CCC-18-CCCTTCCCTCCCCCCCCC
SM_V7_3	12741674	12741689	Quad-SM_V7_3-CCC-19-CCCCCCCTCCCCCCC
SM_V7_3	12768279	12768297	Quad-SM_V7_3-CCC-20-CCCGCCTCCCTCCCTCCC
SM_V7_3	13008606	13008624	Quad-SM_V7_3-CCC-21-CCCCCCCACCCCACCCCC
SM_V7_3	14252594	14252615	Quad-SM_V7_3-CCC-22-CCCCATGCCCAACCCTCCCCC
SM_V7_3	14407903	14407924	Quad-SM_V7_3-CCC-23-CCCCATGCCCAACCCTCCCCC
SM_V7_3	14470334	14470356	Quad-SM_V7_3-CCC-24-CCCCAAGCCCAACCCTCCTCCC
SM_V7_3	17221086	17221138	Quad-SM_V7_3-CCC-27-CCCTCCCTCCTTCCCTCCCTCCCTCCCTCCCTTCCCTCCCTCCCTCCCTCCC
SM_V7_3	17340201	17340220	Quad-SM_V7_3-CCC-28-CCCCCCCACCCTATCCCCC
SM_V7_3	19912859	19912877	Quad-SM_V7_3-CCC-29-CCCTCCCCCCCCACCCCC
SM_V7_3	22817158	22817184	Quad-SM_V7_3-CCC-30-CCCTAGTCCCTCGCCCCTAGGTACCC
SM_V7_3	23980384	23980404	Quad-SM_V7_3-CCC-31-CCCACCCCGACCCCCCCCCC
SM_V7_3	25336340	25336364	Quad-SM_V7_3-CCC-32-CCCAACTCCCATACCCAACGACCC
SM_V7_3	26604109	26604137	Quad-SM_V7_3-CCC-33-CCCAAGCTGTCCCACCGCGCCCCAGCCC
SM_V7_3	26738014	26738038	Quad-SM_V7_3-CCC-34-CCCTTAACCCTAAACCCTAACCCC
SM_V7_3	26754805	26754829	Quad-SM_V7_3-CCC-35-CCCTTAACCCTAAACCCTAACCCC
SM_V7_3	27958806	27958831	Quad-SM_V7_3-CCC-36-CCCCATGCCCAACCCTCCTTTACCC
SM_V7_3	28793531	28793559	Quad-SM_V7_3-CCC-37-CCCCATGCCCAACCCTCCCCCTTTACCC
SM_V7_3	29504751	29504774	Quad-SM_V7_3-CCC-38-CCCACCCTGTCCCACTATATCCC
SM_V7_3	30283042	30283064	Quad-SM_V7_3-CCC-39-CCCTCCCTCCCCAAAAATCCCC
SM_V7_3	31425453	31425476	Quad-SM_V7_3-CCC-40-CCCTCTCCCTCTCCCTCCCTCCC
SM_V7_3	31476033	31476061	Quad-SM_V7_3-CCC-41-CCCTTACCCCCCGCCCCTCCCTCCCCCC
SM_V7_3	33390423	33390444	Quad-SM_V7_3-CCC-42-CCCCCCCACCCACCACCTCCC
SM_V7_3	33992244	33992266	Quad-SM_V7_3-CCC-43-CCCTTCCCCCCCCTTTTCCCCC
SM_V7_3	35100720	35100740	Quad-SM_V7_3-CCC-44-CCCTACCCACTTCCCCCCCC
SM_V7_3	36758929	36758950	Quad-SM_V7_3-CCC-45-CCCAACCCTCCTCCCTTACCC
SM_V7_3	36914532	36914562	Quad-SM_V7_3-CCC-46-CCCACAAACACCCCCCGTCCAACCCTGCCC
SM_V7_3	37114258	37114286	Quad-SM_V7_3-CCC-47-CCCCATGCCCAACCCTCCCCCTTTACCC
SM_V7_3	38554408	38554428	Quad-SM_V7_3-CCC-48-CCCCGCCCCCGCTCCCCCCC
SM_V7_3	40464519	40464536	Quad-SM_V7_3-CCC-49-CCCACCCCTTCCCCCCC
SM_V7_3	41954876	41954904	Quad-SM_V7_3-CCC-50-CCCCATGCCCAACCCTCCTCCCTTACCC
SM_V7_3	41959773	41959805	Quad-SM_V7_3-CCC-51-CCCCTGTCTCCCTCTTTCCCTTCCTCCCTCCC
SM_V7_3	43645582	43645604	Quad-SM_V7_3-CCC-52-CCCCTCCCCTTTCCCCCCCCCC
SM_V7_3	44548986	44549001	Quad-SM_V7_3-CCC-53-CCCTCCCTCCCTCCC
SM_V7_3	45240919	45240944	Quad-SM_V7_3-CCC-54-CCCCCACCCCACCCCATTTCACCCC
SM_V7_3	45341583	45341601	Quad-SM_V7_3-CCC-55-CCCTACCCCTTCCCCCCC
SM_V7_3	45792023	45792047	Quad-SM_V7_3-CCC-56-CCCTCCCGGTCTCCCACATTACCC
SM_V7_3	47064470	47064495	Quad-SM_V7_3-CCC-57-CCCTCACCCCACCCTACCTTACCCC
SM_V7_3	47976728	47976749	Quad-SM_V7_3-CCC-58-CCCAACCCTCCTCCCTTACCC
SM_V7_3	48322543	48322563	Quad-SM_V7_3-CCC-59-CCCTCCCTCCCCCTCCCCCC
SM_V7_3	48486070	48486092	Quad-SM_V7_3-CCC-60-CCCCATGCCCAACCCTCCTCCC
SM_V7_3	49015418	49015439	Quad-SM_V7_3-CCC-61-CCCACCCTTCCCCCCACCCCC
SM_V7_3	49447555	49447574	Quad-SM_V7_3-CCC-62-CCCTCCCTACTCCCCCCCC
SM_V7_3	49469017	49469041	Quad-SM_V7_3-CCC-63-CCCCTCCCCCGCCCCTGTCCCCCC
SM_V7_3	50072359	50072379	Quad-SM_V7_3-CCC-64-CCCCTCACCCTCCCCCCCCC
SM_V7_3	50210006	50210034	Quad-SM_V7_3-CCC-65-CCCCATGCCCAACCCTCCCCCTTCACCC
SM_V7_4	1427362	1427398	Quad-SM_V7_4-GGG-1-GGGGGGGGGTAAGGGTGGGATGGGTGAGGGGGTGGG
SM_V7_4	2390159	2390187	Quad-SM_V7_4-GGG-2-GGGTAAAGGGGGAGAGTTGGGCATGGGG
SM_V7_4	2631983	2632002	Quad-SM_V7_4-GGG-3-GGGGGAGGGTAGGGGTGGG
SM_V7_4	3980468	3980490	Quad-SM_V7_4-GGG-4-GGGATAAAGAGGGAGGGTTGGG
SM_V7_4	4023409	4023450	Quad-SM_V7_4-GGG-5-GGGTTAGGGTTTAGGGTTAGGGTTAGGGTTTAGGGTTAGGG
SM_V7_4	4225285	4225304	Quad-SM_V7_4-GGG-6-GGGTTGGGGGGGCATGGGG
SM_V7_4	4453114	4453144	Quad-SM_V7_4-GGG-7-GGGGGAGGGTGTGGGGCTGGGGATAGGGGG
SM_V7_4	4684472	4684493	Quad-SM_V7_4-GGG-8-GGGTAGGGCAGGAGGGTCGGG
SM_V7_4	7107057	7107082	Quad-SM_V7_4-GGG-9-GGGTAAAGGAGGGTTGGGCATGGGG
SM_V7_4	11192787	11192807	Quad-SM_V7_4-GGG-10-GGGTTGGGCATGGGGTCGGG
SM_V7_4	11499950	11499967	Quad-SM_V7_4-GGG-11-GGGGGGGAGGGGGTGGG
SM_V7_4	13024176	13024204	Quad-SM_V7_4-GGG-12-GGGGTGGGGCGAGATGGGGGTTAGGGGG
SM_V7_4	14790723	14790748	Quad-SM_V7_4-GGG-13-GGGTAAAGGAGGGCGGGGCATGGGG
SM_V7_4	15912834	15912853	Quad-SM_V7_4-GGG-14-GGGTGGAGGGGAGGGGGGG
SM_V7_4	16398212	16398228	Quad-SM_V7_4-GGG-15-GGGGGGGGGGGAAGGG
SM_V7_4	20250048	20250076	Quad-SM_V7_4-GGG-16-GGGTAAAGGGGAAGGGTTGGGTATAGGG
SM_V7_4	22069839	22069865	Quad-SM_V7_4-GGG-17-GGGGAGGGTTGGAAGGGAGTTAGGGG
SM_V7_4	23779510	23779534	Quad-SM_V7_4-GGG-18-GGGCATTTAGGGCGGGAGAGAGGG
SM_V7_4	24353491	24353539	Quad-SM_V7_4-GGG-19-GGGGAACAGGGTCCACAGGGCCCTTCCGGGAACAAGGGAGCTATGGGG
SM_V7_4	24353886	24353912	Quad-SM_V7_4-GGG-20-GGGTGATGCAGGGCCACCTGGGAGGG
SM_V7_4	28032401	28032428	Quad-SM_V7_4-GGG-21-GGGAGAGAGGGAGGGAGGGAGGGAGGG
SM_V7_4	29402718	29402741	Quad-SM_V7_4-GGG-22-GGGTAAAGGGGAAGGGTTGGGGG
SM_V7_4	30288740	30288767	Quad-SM_V7_4-GGG-23-GGGGGTGAGGGGGTGGGGACGAGTGGG
SM_V7_4	30432660	30432677	Quad-SM_V7_4-GGG-24-GGGGGGGTAGGGGTGGG
SM_V7_4	32060227	32060248	Quad-SM_V7_4-GGG-25-GGGGGAGGGTTGGGAGTAGGG
SM_V7_4	32610191	32610213	Quad-SM_V7_4-GGG-26-GGGAGGAGGGTTGGGCATGGGG
SM_V7_4	35105699	35105720	Quad-SM_V7_4-GGG-27-GGGCGGGGGGGGACATAAGGG
SM_V7_4	35389327	35389354	Quad-SM_V7_4-GGG-28-GGGGGAGAGAGAGGGAGAGAGGGAGGG
SM_V7_4	36007910	36007933	Quad-SM_V7_4-GGG-29-GGGGGGGGGGAGGGAGAGGAGGG
SM_V7_4	36832296	36832316	Quad-SM_V7_4-GGG-30-GGGGAGGGAGGGAGAGCGGG
SM_V7_4	37269899	37269929	Quad-SM_V7_4-GGG-31-GGGGTTATGGGAGTTCCGGGACCACAAGGG
SM_V7_4	38903381	38903408	Quad-SM_V7_4-GGG-32-GGGTATAGGGAGACTTCGGGACTGGGG
SM_V7_4	39102506	39102535	Quad-SM_V7_4-GGG-33-GGGGGGGGTGGAGTGGGGGGGGTATAGGG
SM_V7_4	39949608	39949634	Quad-SM_V7_4-GGG-34-GGGTAGGTGGGTGGTGGGTAGGTGGG
SM_V7_4	39949647	39949673	Quad-SM_V7_4-GGG-35-GGGTAGGTGGGTGGTGGGTAGGTGGG
SM_V7_4	40054751	40054775	Quad-SM_V7_4-GGG-36-GGGGGGGCGAGGGGGAGAAAGGGG
SM_V7_4	40094948	40094971	Quad-SM_V7_4-GGG-37-GGGTAAAGGGGAGGAGGGTTGGG
SM_V7_4	40882196	40882220	Quad-SM_V7_4-GGG-38-GGGGTTAGGGTTTAGGGTTAAGGG
SM_V7_4	41089744	41089779	Quad-SM_V7_4-GGG-39-GGGTAAAGGGGGGAGGATTGGGCATGGGGTTAGGG
SM_V7_4	41526992	41527017	Quad-SM_V7_4-GGG-40-GGGTTGGTAAGGGTCGGGTACAGGG
SM_V7_4	41640552	41640574	Quad-SM_V7_4-GGG-41-GGGGTGGGGGGTGGGGGTGGGG
SM_V7_4	41780459	41780486	Quad-SM_V7_4-GGG-42-GGGTTAGGGATTGGGTACTGGGTAGGG
SM_V7_4	41985595	41985617	Quad-SM_V7_4-GGG-43-GGGGGAGGGGGTGGGCGGGGGG
SM_V7_4	42179338	42179355	Quad-SM_V7_4-GGG-44-GGGGGGGAGGGGAGGGG
SM_V7_4	43525619	43525648	Quad-SM_V7_4-GGG-45-GGGTGGGTGAGGGGTTAGGGGGGTGGGGG
SM_V7_4	43907702	43907723	Quad-SM_V7_4-GGG-46-GGGTAAGGGAGGAGGGTTGGG
SM_V7_4	44013630	44013658	Quad-SM_V7_4-GGG-47-GGGGTGAGGTGGGGTGGGGTGTGGTGGG
SM_V7_4	45163484	45163515	Quad-SM_V7_4-GGG-48-GGGTTTAGGGTTAGGGTTTAGGGTTGGGGGG
SM_V7_4	45826344	45826361	Quad-SM_V7_4-GGG-49-GGGGGGGAGGGAAGGGG
SM_V7_4	45843469	45843491	Quad-SM_V7_4-GGG-50-GGGGGTGGATGGGTGGGTTGGG
SM_V7_4	46244474	46244490	Quad-SM_V7_4-GGG-51-GGGGGGGTCGGGGGGG
SM_V7_4	46363301	46363340	Quad-SM_V7_4-GGG-52-GGGGGTGGGGTGGGGTGGGGTGGGGTGGGGAAGGAGGGG
SM_V7_4	46431351	46431374	Quad-SM_V7_4-GGG-53-GGGTTAGGGTTTAGGGTTAAGGG
SM_V7_4	47278954	47279201	Quad-SM_V7_4-GGG-63-GGGTTCGGGCTAGGGTAAGGGGTTAGGGTTAGGGGTTAGGGTTAGGGTTAGGGTTAGGGTTAGGGTTTTAGGGTTAGGGTTAGGGTTAGGGTTAGGGTTAGGGTTTAGGGTTAGGGTAGGGTTTAGGGTTAGGGTTAGGGTTAGGGTTAGGGTTAGGGTTAGGGTTAGGGTTAGGGTAGGTTAGGGTTAGGGTTAGGGTTAGGGTTAGGGTTAGGGTTAGGGTTAGGGTTAGGGTTAGGGGTTAGGG
SM_V7_4	47279209	47279280	Quad-SM_V7_4-GGG-66-GGGTTAGGGTTAGGGTTAGGGTTAGGGTTATAGGGTTAGGGTTAGGGTTAGGGTTAGGGTTAGGGTTAGGG
SM_V7_4	47279288	47279322	Quad-SM_V7_4-GGG-67-GGGTTAGGGTTAGGGTTAGGGTTAGGGTTAGGGG
SM_V7_4	47279330	47279417	Quad-SM_V7_4-GGG-70-GGGTTAGGGTTAGGGTTGGGTTAGGGTTAGGGTTAGGGTTAGGGTTTAGGGTTAGGGTTAGGGTTAGGGTTAGGGTTAGGGTTAGGG
SM_V7_4	47279426	47279491	Quad-SM_V7_4-GGG-72-GGGTTAGGGTTAGGGTTAGGGTTAGGGTTAGGGGGTTAGGGTTAGGGTTAGGGTTAGGGTTAGGG
SM_V7_4	47279505	47279544	Quad-SM_V7_4-GGG-73-GGGTTAGGGTTAGGGTTAGGGTTAGGGTTAGGGTTAGGG
SM_V7_4	47279552	47279586	Quad-SM_V7_4-GGG-74-GGGTTAGGGGTTAGGGTTAGGGTTAGGGTTAGGG
SM_V7_4	47279594	47279778	Quad-SM_V7_4-GGG-81-GGGTTAGGGTTAGGGTTAGGGTTAGGGTTAGGGTTAGGGTTAGGGTTAGGGTTAGGGTTAGGGTTAGGGTTAGGGTTAAGGGTTAGGGTTAGGGTTAGGGTTAGGGTTAGGGTTAGGGTTTAGGGTTAGGGTTAGGGTTAGGGTTAGGGTTAGGGTTAGGGTTAGGGTTAGGGTTAGGGTAGGG
SM_V7_4	1542166	1542183	Quad-SM_V7_4-CCC-1-CCCACCCTCTCCCCCCC
SM_V7_4	1652749	1652775	Quad-SM_V7_4-CCC-2-CCCACCCCACCTCACCCCATTCCCCC
SM_V7_4	1947828	1947872	Quad-SM_V7_4-CCC-4-CCCTTCCCCCTCCCTCCCCCTCTCCCTCCCTCTCCCTTTCCCCC
SM_V7_4	2546997	2547022	Quad-SM_V7_4-CCC-5-CCCCCTCTCCCCCCCCTTCCCCCCC
SM_V7_4	2568997	2569029	Quad-SM_V7_4-CCC-6-CCCCCAGATAGACCCTTCGTACCCATCAACCC
SM_V7_4	2659071	2659092	Quad-SM_V7_4-CCC-7-CCCCACACCCCTCCCCCCCCC
SM_V7_4	4781152	4781175	Quad-SM_V7_4-CCC-8-CCCTTAACCCTAAACCCCAACCC
SM_V7_4	5249446	5249465	Quad-SM_V7_4-CCC-9-CCCCCCCCATGCCCAACCC
SM_V7_4	7576668	7576698	Quad-SM_V7_4-CCC-10-CCCATTCCACCCATACCTCCCATCCCACCC
SM_V7_4	8119833	8119892	Quad-SM_V7_4-CCC-13-CCCCCCCCCCCCCCCCCCCCCCCCCCCCCCCCCCACCCCCCCCCCCCCCACCCCCCCCC
SM_V7_4	8925289	8925334	Quad-SM_V7_4-CCC-14-CCCCCTCCAAACCCCCTCCAAACCCCCCATAACCTCCCAAACCCC
SM_V7_4	9580315	9580331	Quad-SM_V7_4-CCC-15-CCCTTCCCCCCCCCCC
SM_V7_4	12824499	12824527	Quad-SM_V7_4-CCC-16-CCCCATGCCCAACCCTCCTCCCTTACCC
SM_V7_4	12870533	12870559	Quad-SM_V7_4-CCC-17-CCCGACCCCCCTACCCCCCAACCCCC
SM_V7_4	12978307	12978324	Quad-SM_V7_4-CCC-18-CCCCCCCCTCCCACCCC
SM_V7_4	13028419	13028444	Quad-SM_V7_4-CCC-19-CCCGGACCCAATACCCTTCGATCCC
SM_V7_4	13214854	13214880	Quad-SM_V7_4-CCC-20-CCCACAAATCCCGCGCCCCCAAGCCC
SM_V7_4	13759249	13759276	Quad-SM_V7_4-CCC-21-CCCCCCGTAAACCCTGGACCCCCTCCC
SM_V7_4	14353502	14353522	Quad-SM_V7_4-CCC-22-CCCCTCTCCCTCCCTCACCC
SM_V7_4	14994220	14994242	Quad-SM_V7_4-CCC-23-CCCGCCCTAAACCCAAACTCCC
SM_V7_4	17446933	17446960	Quad-SM_V7_4-CCC-24-CCCATGCCCAACCCTCCCTCTTTACCC
SM_V7_4	18225332	18225359	Quad-SM_V7_4-CCC-25-CCCCACCTCCCTCTCTCCCCCTCCCCC
SM_V7_4	22122415	22122441	Quad-SM_V7_4-CCC-26-CCCCTAACTCCCTTCCAACCCTCCCC
SM_V7_4	22378788	22378804	Quad-SM_V7_4-CCC-27-CCCCCCCTTCCCCCCC
SM_V7_4	22717145	22717168	Quad-SM_V7_4-CCC-28-CCCTCTTCCCCCTCTCCCCTCCC
SM_V7_4	23439856	23439876	Quad-SM_V7_4-CCC-29-CCCCATGCCCAACCCTCCCC
SM_V7_4	30941849	30941902	Quad-SM_V7_4-CCC-30-CCCTCTCTCTCCCCCTCTCCCTCACTCTCCCTCTCCCTCACTCTCCCTCTCCC
SM_V7_4	30942877	30942912	Quad-SM_V7_4-CCC-31-CCCTCTCTCTCCCTCTCCCTCACTCTCCCTCTCCC
SM_V7_4	30943926	30943977	Quad-SM_V7_4-CCC-32-CCCTCTCTCTCCCTCTCCCTCACTCTCCCTCTCCCTCACTCTCCCTCTCCC
SM_V7_4	30944979	30945014	Quad-SM_V7_4-CCC-33-CCCTCTCTCTCCCTCTCCCTCACTCTCCCTCTCCC
SM_V7_4	30969191	30969220	Quad-SM_V7_4-CCC-34-CCCTCTCTCTCCCTCTCCCTCACTCTCCC
SM_V7_4	30971342	30971377	Quad-SM_V7_4-CCC-35-CCCTCTCTCTCCCTCTCCCTCACTCTCCCTCTCCC
SM_V7_4	32047454	32047478	Quad-SM_V7_4-CCC-36-CCCTGTCCCTTCTACCCAACACCC
SM_V7_4	35317112	35317133	Quad-SM_V7_4-CCC-37-CCCTCCCACCCATTTTTTCCC
SM_V7_4	37088318	37088345	Quad-SM_V7_4-CCC-38-CCCGGCCCTGCATGCCCAAGTCTTCCC
SM_V7_4	37929835	37929857	Quad-SM_V7_4-CCC-39-CCCACCCCCTTTCCCCCTCCCC
SM_V7_4	39133231	39133257	Quad-SM_V7_4-CCC-40-CCCTCTCCCTCCCTCCCCCCTCTCCC
SM_V7_4	39685796	39685824	Quad-SM_V7_4-CCC-41-CCCCATACCCAACCTTCCCCTTTTACCC
SM_V7_4	41106027	41106062	Quad-SM_V7_4-CCC-42-CCCTAACCCCATGCCCAATCCTCCCCCCTTTACCC
SM_V7_4	41957329	41957350	Quad-SM_V7_4-CCC-43-CCCCCAGCCACCCACCCACCC
SM_V7_4	42480775	42480796	Quad-SM_V7_4-CCC-44-CCCACACCCCTTACCCCACCC
SM_V7_4	42533687	42533702	Quad-SM_V7_4-CCC-45-CCCCCCCTCCCCCCC
SM_V7_4	42630669	42630691	Quad-SM_V7_4-CCC-46-CCCCATACCCGACCCTCCTCCC
SM_V7_4	43440750	43440771	Quad-SM_V7_4-CCC-47-CCCCCGTCCCCTTTCCCCCCC
SM_V7_4	43625849	43625869	Quad-SM_V7_4-CCC-48-CCCACCCACACCCACACCCC
SM_V7_4	43668643	43668665	Quad-SM_V7_4-CCC-49-CCCCCCCTTCCCCCCACCCCCC
SM_V7_4	45461998	45462016	Quad-SM_V7_4-CCC-50-CCCTACCCTACCCCCCCC
SM_V7_4	45818974	45818997	Quad-SM_V7_4-CCC-51-CCCCCCCTTTCCCCCTTCCCCCC
SM_V7_4	45911143	45911163	Quad-SM_V7_4-CCC-52-CCCCTCCCCACCCCCACCCC
SM_V7_4	46298186	46298221	Quad-SM_V7_4-CCC-53-CCCACCCCCCTCTCTCCCCCCTCCTTCCCTCCCCC
SM_V7_4	46354159	46354183	Quad-SM_V7_4-CCC-54-CCCTCTCCCCCTTCTCTCCCTCCC
SM_V7_4	46634047	46634068	Quad-SM_V7_4-CCC-55-CCCTCCCTACCCCCTACCCCC
SM_V7_4	46926906	46926931	Quad-SM_V7_4-CCC-56-CCCCATGCCCAACCCTCTTTTACCC
SM_V7_5	523714	523735	Quad-SM_V7_5-GGG-1-GGGGGAGGGTGAGGGTGAGGG
SM_V7_5	525278	525299	Quad-SM_V7_5-GGG-2-GGGGGAGGGTGAGGGTGAGGG
SM_V7_5	526838	526859	Quad-SM_V7_5-GGG-3-GGGGGAGGGTGAGGGTGAGGG
SM_V7_5	528398	528419	Quad-SM_V7_5-GGG-4-GGGGGAGGGTGAGGGTGAGGG
SM_V7_5	529962	529983	Quad-SM_V7_5-GGG-5-GGGGGAGGGTGAGGGTGAGGG
SM_V7_5	531519	531540	Quad-SM_V7_5-GGG-6-GGGGGAGGGTGAGGGTGAGGG
SM_V7_5	533083	533104	Quad-SM_V7_5-GGG-7-GGGGGAGGGTGAGGGTGAGGG
SM_V7_5	534647	534668	Quad-SM_V7_5-GGG-8-GGGGGAGGGTGAGGGTGAGGG
SM_V7_5	536211	536232	Quad-SM_V7_5-GGG-9-GGGGGAGGGTGAGGGTGAGGG
SM_V7_5	537775	537796	Quad-SM_V7_5-GGG-10-GGGGGAGGGTGAGGGTGAGGG
SM_V7_5	539335	539356	Quad-SM_V7_5-GGG-11-GGGGGAGGGTGAGGGTGAGGG
SM_V7_5	542453	542474	Quad-SM_V7_5-GGG-12-GGGGGAGGGTGAGGGTGAGGG
SM_V7_5	545570	545591	Quad-SM_V7_5-GGG-13-GGGGGAGGGTGAGGGTGAGGG
SM_V7_5	547134	547155	Quad-SM_V7_5-GGG-14-GGGGGAGGGTGAGGGTGAGGG
SM_V7_5	548698	548719	Quad-SM_V7_5-GGG-15-GGGGGAGGGTGAGGGTGAGGG
SM_V7_5	550258	550279	Quad-SM_V7_5-GGG-16-GGGGGAGGGTGAGGGTGAGGG
SM_V7_5	551818	551839	Quad-SM_V7_5-GGG-17-GGGGGAGGGTGAGGGTGAGGG
SM_V7_5	553382	553403	Quad-SM_V7_5-GGG-18-GGGGGAGGGTGAGGGTGAGGG
SM_V7_5	554946	554967	Quad-SM_V7_5-GGG-19-GGGGGAGGGTGAGGGTGAGGG
SM_V7_5	556510	556531	Quad-SM_V7_5-GGG-20-GGGGGAGGGTGAGGGTGAGGG
SM_V7_5	558070	558091	Quad-SM_V7_5-GGG-21-GGGGGAGGGTGAGGGTGAGGG
SM_V7_5	559630	559651	Quad-SM_V7_5-GGG-22-GGGGGAGGGTGAGGGTGAGGG
SM_V7_5	561194	561215	Quad-SM_V7_5-GGG-23-GGGGGAGGGTGAGGGTGAGGG
SM_V7_5	562754	562775	Quad-SM_V7_5-GGG-24-GGGGGAGGGTGAGGGTGAGGG
SM_V7_5	564314	564335	Quad-SM_V7_5-GGG-25-GGGGGAGGGTGAGGGTGAGGG
SM_V7_5	565875	565896	Quad-SM_V7_5-GGG-26-GGGGGAGGGTGAGGGTGAGGG
SM_V7_5	567426	567447	Quad-SM_V7_5-GGG-27-GGGGGAGGGTGAGGGTGAGGG
SM_V7_5	568989	569010	Quad-SM_V7_5-GGG-28-GGGGGAGGGTGAGGGTGAGGG
SM_V7_5	570553	570574	Quad-SM_V7_5-GGG-29-GGGGGAGGGTGAGGGTGAGGG
SM_V7_5	572116	572137	Quad-SM_V7_5-GGG-30-GGGGGAGGGTGAGGGTGAGGG
SM_V7_5	573679	573700	Quad-SM_V7_5-GGG-31-GGGGGAGGGTGAGGGTGAGGG
SM_V7_5	575235	575256	Quad-SM_V7_5-GGG-32-GGGGGAGGGTGAGGGTGAGGG
SM_V7_5	576799	576820	Quad-SM_V7_5-GGG-33-GGGGGAGGGTGAGGGTGAGGG
SM_V7_5	578355	578376	Quad-SM_V7_5-GGG-34-GGGGGAGGGTGAGGGTGAGGG
SM_V7_5	579919	579940	Quad-SM_V7_5-GGG-35-GGGGGAGGGTGAGGGTGAGGG
SM_V7_5	607482	607509	Quad-SM_V7_5-GGG-36-GGGAGGGGGGAGAGAGGGAGGGAGGGG
SM_V7_5	3414423	3414451	Quad-SM_V7_5-GGG-37-GGGTAAAGAGGGAGGGTCGGGCATAGGG
SM_V7_5	4793372	4793392	Quad-SM_V7_5-GGG-38-GGGGGGAGGGGAGGGGAGGG
SM_V7_5	5719377	5719396	Quad-SM_V7_5-GGG-39-GGGTGGGTGGGTGTAGGGG
SM_V7_5	5802733	5802755	Quad-SM_V7_5-GGG-40-GGGAGGGATTTGGGTTACTGGG
SM_V7_5	5913424	5913441	Quad-SM_V7_5-GGG-41-GGGGGGGGGAGGGTGGG
SM_V7_5	5981363	5981386	Quad-SM_V7_5-GGG-42-GGGGGGAGAGGGGTGGGGGTGGG
SM_V7_5	6716774	6716824	Quad-SM_V7_5-GGG-44-GGGGGGAGGGGGAAGGGGAAGGGGAGGGGAGAGGGAGGGGGAGGGGAGGG
SM_V7_5	7514418	7514446	Quad-SM_V7_5-GGG-45-GGGTAAAGAGGGAGGGTGGGAGGTAGGG
SM_V7_5	7542022	7542038	Quad-SM_V7_5-GGG-46-GGGAGGGGGGGTAGGG
SM_V7_5	7758417	7758438	Quad-SM_V7_5-GGG-47-GGGAGAGAGGGAGGGAGGGGG
SM_V7_5	8146995	8147024	Quad-SM_V7_5-GGG-48-GGGCTTTAAGGGGTTGAGGGTATCTAGGG
SM_V7_5	8574413	8574432	Quad-SM_V7_5-GGG-49-GGGAGGGAGGGAGGGAGGG
SM_V7_5	10752327	10752351	Quad-SM_V7_5-GGG-50-GGGTGGGGAATAGGAGGGGAGGGG
SM_V7_5	11774615	11774644	Quad-SM_V7_5-GGG-51-GGGATAAACTGGGGGGGGGTAGGTTTGGG
SM_V7_5	13426142	13426166	Quad-SM_V7_5-GGG-52-GGGTAGGGATTAGGGAGTTTAGGG
SM_V7_5	14023872	14023893	Quad-SM_V7_5-GGG-53-GGGGAAGGGTTGGGTATGGGG
SM_V7_5	14066736	14066766	Quad-SM_V7_5-GGG-54-GGGGGGGGGAGGGGGTTGGGAAGGGATGGG
SM_V7_5	14269476	14269505	Quad-SM_V7_5-GGG-55-GGGTTGAATGGGTATGGGGTGTCTCTGGG
SM_V7_5	15041180	15041232	Quad-SM_V7_5-GGG-56-GGGCATTTGGGGGCTTACCAGGGCATTTGGGGGCAACCAGGGCATTTGGGGG
SM_V7_5	15398136	15398161	Quad-SM_V7_5-GGG-57-GGGGGGAGGAGATGGGGGGGATGGG
SM_V7_5	16390691	16390717	Quad-SM_V7_5-GGG-58-GGGTCGGGGCCAGGGGGTCCAAGGGG
SM_V7_5	17086314	17086343	Quad-SM_V7_5-GGG-59-GGGTGAAAGGGGGAGGGTTGGGCATGGGG
SM_V7_5	18012155	18012185	Quad-SM_V7_5-GGG-60-GGGGTAAGAGTGGGTTGGTGGGTGGGAGGG
SM_V7_5	18084588	18084609	Quad-SM_V7_5-GGG-61-GGGGGGTAGGGTGGGGTGGGG
SM_V7_5	19303639	19303657	Quad-SM_V7_5-GGG-62-GGGGGGGGGAGGGGAGGG
SM_V7_5	19867761	19867782	Quad-SM_V7_5-GGG-63-GGGAGGGAGGGATTGAAGGGG
SM_V7_5	19939665	19939693	Quad-SM_V7_5-GGG-64-GGGTAAAGGGGGAGGGTTGGGCATGGGG
SM_V7_5	20263778	20263804	Quad-SM_V7_5-GGG-65-GGGTAGGGGGGTGAGGTGGGGTGGGG
SM_V7_5	20855818	20855840	Quad-SM_V7_5-GGG-66-GGGGGGGGTTGGGATTTGAGGG
SM_V7_5	22048452	22048485	Quad-SM_V7_5-GGG-67-GGGGGTAGGGGGTAGGGTAGGGTAGGACAGGGG
SM_V7_5	22269008	22269025	Quad-SM_V7_5-GGG-68-GGGAGGGGGGGTAGGGG
SM_V7_5	22295867	22295899	Quad-SM_V7_5-GGG-69-GGGTCAAAGGGGGTTCCTAGGGTCAGTGAGGG
SM_V7_5	22915091	22915114	Quad-SM_V7_5-GGG-70-GGGAGAGGGTGGGCTGGGTTGGG
SM_V7_5	23176431	23176452	Quad-SM_V7_5-GGG-71-GGGGGGAGGGGGGGACGTGGG
SM_V7_5	23610702	23610717	Quad-SM_V7_5-GGG-72-GGGGGGGAGGGGGGG
SM_V7_5	23817074	23817094	Quad-SM_V7_5-GGG-73-GGGGGGGGGATGGGGTGGGG
SM_V7_5	23844432	23844463	Quad-SM_V7_5-GGG-74-GGGAGGGAGGGAGGGGAGGGAGGGGAAGGGG
SM_V7_5	25228768	25228791	Quad-SM_V7_5-GGG-75-GGGGTAAGGGGTTAGGGTTAGGG
SM_V7_5	25228801	25229414	Quad-SM_V7_5-GGG-100-GGGTTAGGGTTAGGGTTAGGGTTAGGGTTAGGGTTAGGGTTAGGGTTAGGGTTAGGGTTAGGGTTAGGGTTAGGGTTAGGGTTAGGGTTAGGGTTAGGGTTAGGGGGTTAGGGTTAGGGTTAGGGTTAGGGTTAGGGTTAGGGTTAGGGTTAGGGTTAGGGTTAGGGTTGGGTTAGGGTTAGGGTTAGGGTTAGGGTTAGGGTTAGGGTTAGGGTTAGGGTTAGGGTTAGGGTTAGGGTTAGGGTTAGGGTTAGGGTTAGGGTTAGGGTTAGGGTTAGGGTTAGGGTTAGGGTTAGGGTTAGGGTTAGGGTTTAGGGTTAGGGTTAGGGTTAGGGTTAGGGTTAGGGTTTAGGGTTAGGGTTAGGGTTAGGGTTAGGG…
SM_V7_5	25229422	25230236	Quad-SM_V7_5-GGG-134-GGGTTAGGGTTAGGGTTAGGGTTAGGGTTAGGGTTAGGGTTAGGGTTAGGGTTAGGGTTAGGGTTAGGGTTAGGGTTAGGGTTAGGGTTAGGGTTAGGGTTAGGGTTAGGGTTAGGGTTAGGGTTAGGGTTAGGGTTAGGGTTAGGGTTAGGGTTAGGGTTAGGGTTAGGGTTAGGGTTAGGGTTAGGGAGGGTTAGGGTTAGGGTTAGGGTTAGGGTTAGGGTTAGGGTTAGGGTTAGGGTTAGGGTTAGGGTTAGGGTTAGGGTTAGGGTTAGGGTTAGGGTTAGGGTTAGGGTTAGGGTTAGGGTTAGGGTTAGGGTTAGGGTTAGGGTTAGGGTTAGGGTTAGGGTTAGGGTTAGGGTTAGGGTTAGGGTTAGG…
SM_V7_5	25230244	25230355	Quad-SM_V7_5-GGG-138-GGGTTAGGGTTAGGGTTAGGGTTAGGGTTAGGGTTAGGGTTAGGGTTAGGGTTAGGGTTAGGGTTAGGGTTAGGGTTAGGGTTAGGGTTAGGGTTAGGGTTAGGGTTAGGG
SM_V7_5	25230363	25231243	Quad-SM_V7_5-GGG-174-GGGTTAGGGTTAGGGTTAGGGTTAGGGTTAGGGTTAGGGTTAGGGTTAGGGTTAGGGTTAGGGTTAGGGTTAGGGTTAGGGTTCGGGTTAGGGTTAGGGTTAGGGTTAGGGTTAGGGTTAGGGTTAGGGTTAGGGTTAGGGTTAGGGTTAGGGTTAGGGTTAGGGTTAGGGTTAGGGTTAGGGTTAGGGTTAGGGTTAGGGTTAGGGTTAGGGTTAGGGTTAGGGTTAGGGTTAGGGTTAGGGTTAGGGTTAGGGTTAGGGTTAGGGTTAGGGTTAGGGTTAGGGTTAGGGTTAGGGTTAGGGTTAGGGTTAGGGTTAGGGTTAGGGTTAGGGTTAGGGTTAGGGTTAGGGTTAGGGTTAGGGTTAGGGTTAGGGTTA…
SM_V7_5	25231251	25231374	Quad-SM_V7_5-GGG-179-GGGTTAGGGTTTGGGTTAGGGTTAGGGTTAGGGTTAGGGTTAGGGTTAGGGTTAGGGTTAGGGTTAGGGTTAGGGTTAGGGTTAGGGTTAGGGTTAGGGTTAGGGTTAGGGTTAGGGTTAGGG
SM_V7_5	25231382	25231631	Quad-SM_V7_5-GGG-189-GGGTTAGGGTTAGGGTTAGGGTTAGGGTTAGGGTTAGGGTTAGGGTTAGGGTTAGGGTTAGGGTTAGGGTTAGGGTTAGGGTTAGGGTTAGGGTTAGGGTTAGGGTTAGGGTTAGGGTTAGGGTTAGGGTTAGGGTTAGGGTTAGGGTTAGGGTTAGGGTTAGGGTTAGGGTTAGGGTTAGGGTTAGGGTTAGGGTTAGGGTTAGGGTTAGGGTTAGGGTTAGGGTTAGGGTTAGGGTTAGGGTTAGGG
SM_V7_5	25231639	25231739	Quad-SM_V7_5-GGG-193-GGGTTAGGGTTAGGGTTAGGGTTAGGGTTAGGGTTAGGGTTAGGGTTAGGGTTAGGGTTAGGGTTAGGGTTTAGGGTTAGGGTTAGGGTTAGGGTTAGGG
SM_V7_5	25231747	25231768	Quad-SM_V7_5-GGG-194-GGGTTAGGGTTAGGGTTAGGG
SM_V7_5	25231776	25231947	Quad-SM_V7_5-GGG-201-GGGTTAGGGTTAGGGTTAGGGTTAGGGTTAGGGTTAGGGTTAGGGTTAGGGTTAGGGTTAGGGTTAGGGTTAGGGTTAGGGTTAGGGTTAGGGTTAGGGTTAGGGTTAGGGTTAGGGTTAGGGTTAGGGTTAGGGTTTGGGGTAGGGTTAGGGTTAGGGTTAGGGTTAGGG
SM_V7_5	25231955	25232353	Quad-SM_V7_5-GGG-217-GGGTTAGGGTTAGGGTTAGGGTTAGGGTTAGGGTTAGGGTTAGGGTTAGGGTTAGGGTTAGGGTTAGGGTTAGGGTTAGGGTTAGGGTTAGGGTTAGGGTAGGGTTAGGGTTAGGGTTAGGGTTAGGGTTAGGGTTAGGGTTAGGGTTAGGGTTAGGGTTAGGGTTAGGGTTAGGGTTAGGGTTAGGGTTAGGGTTAGGGTTAGGGTTAGGGTTAGGGTTAGGGTTAGGGTTAGGGTTAGGGTTAGGGTTAGGGTTAGGGTTAGGGTTAGGGTTAGGGTTAGGGTTAGGGTTAGGGTTAGGGTTAGGGTTAGGGTTAGGGTTAGGGTTAGGGTTAGGGTTAGGGTTAGGGTTAGGGTTAGGGTTAGGGTTAGGGTTAG…
SM_V7_5	25232366	25232513	Quad-SM_V7_5-GGG-223-GGGTTAGGGTTAGGGTTAGGGTTAGGGTTAGGGTTAGGGTTAGGGTTAGGGTTAGGGTTAGGGTTAGGGTTAGGGTTAGGGTTAGGGTTAGGGTTAGGGTTAGGGTTAGGGTTAGGGTTAGGGTTAGGGTTAGGGTTAGGGTTAGGG
SM_V7_5	25232521	25232812	Quad-SM_V7_5-GGG-235-GGGTTAGGGTTAGGGTTAGGGTTAGGGTTAGGGTTAGGGTTAGGGTTAGGGTTAGGGTTAGGGTTAGGGTTAGGGTTAGGGTTAGGGTTAGGGTTAGGGTTAGGGTTAGGGTTAGGGTTAGGGTTAGGGTTAGGGTTAGGGTTAGGGTTAGGGTTAGGGTTAGGGTTAGGGTTAGGGTTAGGGTTAGGGTTAGGGTTAGGGTTAGGGTTAGGGTTAGGGTTAGGGTTAGGGTTAGGGTTAGGGTTAGGGTTAGGGTTAGGGTTAGGGTTAGGGTTAGGGTTAGGGTTAGGG
SM_V7_5	25232821	25232912	Quad-SM_V7_5-GGG-238-GGGTTAGGGTTAGGGTTAGGGTTAGGGTTAGGGTTAGGGTTAGGGTTAGGGTTAGGGTTAGGGTTAGGGTGGTTAGGGTTAGGGTTAGGGG
SM_V7_5	25232920	25233048	Quad-SM_V7_5-GGG-243-GGGTTAGGGTTAGGGTTAGGGTTAGGGTTAGGGTTAGGGTTAGGGTTAGGGTTAGGGTAGGGTTAGGGTTAGGGTTAGGGTTAGGGTTAGGGTTAGGGTTAGGGTTAGGGTTAGGGTTAGGGTTAGGG
SM_V7_5	25233056	25233189	Quad-SM_V7_5-GGG-248-GGGTTAGGGTTAGGGTAGGTTAGGGTTAGGGTTAGGGTTAGGGTTAGGGTTAGGGTTAGGGTTAGGGTTAGGGTTAGGGTTAGGGTTAGGGTTAGGGTTAGGGTTAGGGTTAGGGTTAGGGTTAGGGTTAGGG
SM_V7_5	25233219	25233246	Quad-SM_V7_5-GGG-249-GGGTTAGGGTTAGGGTTAGGGTTAGGG
SM_V7_5	25233254	25233408	Quad-SM_V7_5-GGG-255-GGGTTAGGGTTAGGGTTAGGGTTAGGGTTAGGGTTAGGGTTAGGGTTAGGGTTAGGGTTAGGGTTAGGGTTAGGGTTAGGGTTAGGGTTAGGGTTAGGGGTTAGGGTTAGGGTTAGGGTTAGGGTTAGGGTTAGGGTTAGGGTTAGGGTTAGGG
SM_V7_5	25233416	25233564	Quad-SM_V7_5-GGG-261-GGGTTAGGGTTAGGGTTAGGGGTTAGGGTTAGGGTTAGGGTTAGGGTAGGGTTAGGGTTAGGGTTAGGGGTAGGGTTAGGGTTAGGGTTAGGGTTAGGGTTAGGGGTTAGGGTTAGGGTTAGGGTTAGGGTTAGGGTTAGGGTTAGGG
SM_V7_5	25233572	25233947	Quad-SM_V7_5-GGG-276-GGGTTAGGGTTAGGGTTAGGGTTAGGGTTAGGGTTAGGGTTAGGGTTAGGGTTAGGGTTAGGGTTAGGGTTAGGGTTAGGGTTAGGGTTAGGGTTAGGGTTAGGGTTAGGGTTAGGGTTAGGTTGGGTTAGGGTTAGGGTTAGGGTTAGGGTTAGGGTTAGGGTTAGGGTTAGGGTTAGGGTTAGGGTTAGGGTTAGGGTTAGGGTTAGGGTTAGGGTTAGGGTTAGGGTTAGGGTTAGGGTTTAGGGTTAGGGTTAGGGTTAGGGTTAGGGTTAGGGTTAGGGTTAGGGTTAGGGTTAGGGTTAGGGTTTAGGGTTAGGGTTAGGGTTAGGGTTAGGGTTAGGGTTAGGGTTAGGGTTAGGGTTAGGGTTAGGG
SM_V7_5	25233955	25234036	Quad-SM_V7_5-GGG-279-GGGTTAGGGTTAGGGTTAGGGTTAGGGTTAGGGTTAGGGTTAGGGTTAGGGTTAGGGTTAGGGTTAGGGTTAGGGTTAGGG
SM_V7_5	25234044	25234119	Quad-SM_V7_5-GGG-282-GGGTTAGGGTTAGGGTTAGGGTTAGGGTTAGGGTTAGGGTTAGGGTTAGGGTTAGGGTTAGGGTTAGGGTTAGGG
SM_V7_5	25234127	25234262	Quad-SM_V7_5-GGG-287-GGGTTAGGGTTAGGGTTAGGGTTAGGGTTAGGGTTAGGGTTAGGGTTAGGGTTAGGGTTAGGGTTAGGGTTAGGGTTAGGGTTAGGGTTAGGGTTAGGGTTAGGGTTAGGGTTAGGGTTAGGGTTAGGGTTAGGG
SM_V7_5	25234270	25254085	Quad-SM_V7_5-GGG-1112-GGGTTAGGGTTAGGGTTAGGGTTAGGGTTAGGGTTAGGGTTAGGGTTAGGGTTAGGGTTAGGGTTAGGGTTAGGGTTAGGGTTAGGGTTAGGGTTAGGGTTAGGGTTAGGGTTAGGGTTAGGGTTAGGGTTAGGGTTAGGGTTAGGGTTAGGGTTAGGGTTAGGGTTAGGGTTAGGGTTAGGGTTAGGGTTAGGGTTAGGGTTAGGGTTAGGGTTAGGGTTAGGGTTAGGGTTAGGGTTAGGGTTAGGGTTAGGGTTAGGGTTAGGGTTAGGGTTAGGGTTAGGGTTAGGGTTAGGGTTAGGGTTAGGGTTAGGGTTAGGGTTAGGGTTAGGGTTAGGGTTAGGGTTAGGGTTAGGGTTAGGGTTAGGGTTAGGGTT…
SM_V7_5	25254093	25254132	Quad-SM_V7_5-GGG-1113-GGGTTAGGGTTAGGGTTAGGGTTAGGGTTAGGGTTAGGG
SM_V7_5	25254156	25254387	Quad-SM_V7_5-GGG-1122-GGGTTAGGGTTAGGGTTAGGGTTAGGGTTAGGGTTAGGGTTAGGGTTAGGGTTAGGGTTAGGGTTAGGGTTAGGGTTAGGGTTAGGGTTAGGGTTAGGGTTAGGGTTAGGGTTAGGGTTAGGGTTAGGGTTAGGGTTAGGGTTAGGGTTAGGGTTAGGGTTAGGGTTAGGGTTAGGGTTAGGGTTAGGGTTAGGGTTAGGGTTAGGGTTAGGGTTAGGGTTAGGGTTAGGG
SM_V7_5	25254395	25254722	Quad-SM_V7_5-GGG-1135-GGGTTAGGGTTAGGGTTAGGGTTAGGGTTAGGGTTAGGGTTAGGGTTAGGGTTAGGGTTAGGGTTAGGGTTAGGGTTAGGGTTAGGGTTAGGGTTAGGGTTAGGGTTAGGGTTAGGGTTAGGGTTAGGGTTAGGGTTAGGGTTAGGGTTAGGGTTAGGGTTAGGGTTAGGGTTAGGGTTAGGGTTAGGGTTAGGGTTAGGGTTAGGGTTAGGGTTAGGGTAGGGTTAGGGTTAGGGTTAGGGTTAGGGTTAGGGTTAGGGTTAGGGTTAGGGTTAGGGTTAGGGTTAGGGTTAGGGTTTAGGGTTAGGGTTAGGGTTAGGGTTAGGG
SM_V7_5	25254730	25254799	Quad-SM_V7_5-GGG-1138-GGGTTAGGGTTAGGGTTAGGGTTAGGGTTAGGGTTAGGGTTAGGGTTAGGGTTAGGGTTAGGGTTAGGG
SM_V7_5	25254807	25254828	Quad-SM_V7_5-GGG-1139-GGGTTAGGGTTAGGGTTAGGG
SM_V7_5	25254836	25254905	Quad-SM_V7_5-GGG-1142-GGGTTAGGGTTAGGGTTAGGGTTAGGGTTAGGGTTAGGGTTAGGGTTAGGGTTAGGGTTAGGGTTAGGG
SM_V7_5	25254913	25254970	Quad-SM_V7_5-GGG-1144-GGGTTAGGGTTAGGGTTAGGGTTAGGGTTAGGGTTAGGGTTAGGGTTAGGGTTAGGG
SM_V7_5	25254978	25255103	Quad-SM_V7_5-GGG-1149-GGGTTAGGGTTAGGGTTAGGGTTAGGGTTTAGGGTTAGGGTTAGGGTTAGGGTTAGGGTTAGGGTTAGGGTTAGGGGTTAGGGTTAGGGTTAGGGTTAGGGTTAGGGTTAGGGTTAGGGTTAGGG
SM_V7_5	25255111	25255229	Quad-SM_V7_5-GGG-1154-GGGTTAGGGTTAGGGTTAGGGTTAGGGTTAGGGTTAGGGTTTAGGGTTAGGGTTAGGGTTAGGGTTAGGGTTAGGGTTAGGGTTAGGGTTAGGGTTAGGGTTAGGGTTAGGGTTAGGG
SM_V7_5	25255242	25255389	Quad-SM_V7_5-GGG-1160-GGGTTTAGGGTTAGGGTTAGGGTTAGGGTTAGGGTTAGGGTTAGGGTTAGGGTTAGGGTTAGGGTTAGGGTTAGGGTTAGGGTTAGGGTTGGGTTAGGGTTAGGGTTAGGGTTAGGGTTAGGGTTAGGGTTAGGGTTAGGGTTAGGG
SM_V7_5	25255397	25255497	Quad-SM_V7_5-GGG-1164-GGGTTAGGGTTAGGGTTAGGGTTTAGGGTTAGGGTTAGGGTTAGGGTTAGGGTTAGGGTTAGGGTTAGGGTTAGGGTTAGGGTTAGGGTTAGGGTTAGGG
SM_V7_5	25255505	25255694	Quad-SM_V7_5-GGG-1172-GGGTTAGGGGTTAGGGTTAGGGTAGGGTTAGGGTTAGGGTTAGGGTTAGGGGTTAGGGTTAGGGTTAGGGTAGGGTTAGGGTTGGGTTAGGGGTTGGGTTTGGGTTTGGGTTTAGGGTTAGGGTTAGGGTTAGGGTTAGGGTTAGGGTTAGGGTTAGGGTTAGGGTTAGGGTTAGGGTTAGGGTTAGGG
SM_V7_5	25255702	25255862	Quad-SM_V7_5-GGG-1178-GGGTTAGGGTTAGGGTTAGGGTTAGGGTTAGGGTTAGGGTTAGGGTTAGGGTTAGGGTTAGGGTTAGGGTTAGGGTTAGGGTTAGGGTTAGGGTTTAGGGTTAGGGTTAGGGTTAGGGTTAGGGTTAGGGTTAGGGTTAGGGTTAGGGTTAGGGTTAGGG
SM_V7_5	25255870	25256011	Quad-SM_V7_5-GGG-1184-GGGTTAGGGTTAGGGTTAGGGTTAGGGTTAGGGTTAGGGTTAGGGTTAGGGTTAGGGTTAGGGTTAGGGTTAGGGTTAGGGTTAGGGTTAGGGTTAGGGTTAGGGTTAGGGTTAGGGTTAGGGTTAGGGTTAGGGTTAGGG
SM_V7_5	25256042	25256118	Quad-SM_V7_5-GGG-1187-GGGTTAGGGTTAGGGTTAGGGTTAGGGTTTAGGGTTAGGGTTAGGGTTAGGGTTAGGGTTAGGGTTAGGGTTAGGG
SM_V7_5	0	102	Quad-SM_V7_5-CCC-4-CCCTAACCCTTAACCCTAACCCTAAACCCTAACCCTAACCCTAAACCCTAACCCTAACCCTAACCCTAACCCTAACCCTAACCCTAACCCTAACCCTAACCC
SM_V7_5	110	405	Quad-SM_V7_5-CCC-16-CCCTAACCCTACCCTAACCCTAACCCTAACCCTAACCCTAACCCTAACCCTAACCCTAACCCTAACCCTAACCCTAACCCTAACCCCTAACCCTAACCCTAACCCTAACCCTAACCCTAACCCTAACCCTAACCCTACCCTAACCCTAACCCTAACCCTAACCCTAACCCTAACCCTAACCCTAACCCTAACCCTAACCCTAACCCTAACCCTAACCCTAACCCTAACCCTAACCCTAACCCTAACCCTAACCCTAACCCTAACCCTACCCTAACCCTAACCCTAACCCTAACCC
SM_V7_5	413	487	Quad-SM_V7_5-CCC-19-CCCTAACCCTAACCCTACCCTAACCCTAACCCTAACCCTAACCCTAACCCTAACCCTAACCCTAACCCTAACCC
SM_V7_5	495	516	Quad-SM_V7_5-CCC-20-CCCTAACCCTAACCCTAACCC
SM_V7_5	536	581	Quad-SM_V7_5-CCC-22-CCCTAACCCTAACCCTAACCCTAACCCTAACCCTAACCCTAACCC
SM_V7_5	589	714	Quad-SM_V7_5-CCC-27-CCCTAACCCTAACCCTAAACCCTAACCCTAACCCTAACCCTAACCCTAAACCCTAACCCTAACCCTAACCCTAACCCTAACCCTAACCCTAACCCTAACCCTAACCCTAACCCTAACCCTAACCC
SM_V7_5	722	863	Quad-SM_V7_5-CCC-33-CCCTAACCCTAACCCTAACCCTAACCCTAACCCTAACCCTAACCCTAACCCTAACCCTAACCCTAACCCTAACCCTAACCCTAACCCTAACCCTAACCCTAACCCTAACCCTAACCCTAACCCTAACCCTAACCCTAACCC
SM_V7_5	894	1170	Quad-SM_V7_5-CCC-44-CCCTAACCCTAACCCTAACCCTACCCTAACCCTAACCCTAACCCTAACCCTAACCCTAACCCTAACCCTAACCCTAACCCTAACCCTAACCCTAACCCTACCCTAACCCTAACCCTAACCCTAACCCTAACCCTAACCCTAACCCTAACCCTAACCCTAACCCTAACCCTAACCCTAACCCTAACCCTAACCCTAACCCTAACCCTAACCCTAACCCTAACCCTACCCTAACCCTAACCCTAACCCTAACCCTAACCCTAACCCTAACCCTAACCC
SM_V7_5	1178	1229	Quad-SM_V7_5-CCC-46-CCCTAACCCTAACCCTAACCCTAACCCTAACCCTAACCCTAACCCTAACCC
SM_V7_5	1242	1275	Quad-SM_V7_5-CCC-47-CCCTAACCCTAACCCTAACCCTAACCCTAACCC
SM_V7_5	1283	1364	Quad-SM_V7_5-CCC-50-CCCTAACCCTAACCCTAACCCTAACCCTAACCCTAACCCTAACCCTAACCCTAACCCTAACCCTAACCCTAACCCTAACCC
SM_V7_5	1372	1836	Quad-SM_V7_5-CCC-69-CCCTAACCCTAACCCTAAAACCCTAACCCTAACCCTAACCCTAACCCTAACCCTAACCCTAACCCTAACCCTAACCCTAACCCTAACCCTAACCCTAACCCCCTAACCCTAACCCTAACCCTAACCCTAACCCTAACCCTAACCCTAACCCTAACCCTAACCCTAACCCTAACCCTAACCCTAACCCTAACCCTAACCCTAACCCTAACCCTAACCCTAACCCTAACCCTAACCCTAACCCTAACCCTAACCCTAACCCTAACCCTAACCCTAACCCTAACCCTAACCCTAACCCTAACCCTAACCCTAACCCTAACCCTAACCCTAACCCTAACCCTAACCCTAACCCTAACCCTAAACCCTAACCCTAACCCTAACC…
SM_V7_5	1844	1967	Quad-SM_V7_5-CCC-74-CCCTAACCCTAACCCTAACCCTAACCCTAACCCTAACCCTAACCCTAACCCTAACCCTAACCCTAACCCTAACCCTAACCCTAACCCTAACCCTAACCCTAACCCTAACCCTAACCCTAACCC
SM_V7_5	1975	2371	Quad-SM_V7_5-CCC-90-CCCTAACCCTAACCCTAACCCTAACCCTAACCCTAACCCTAACCCTAACCCTAACCCTAACCCTAACCCTAACCCTAACCCTAACCCTAACCCTAACCCTAACCCTAACCCTAACCCTAACCCTAACCCCCCTAACCCTAACCCTAACCCTAACCCTAACCCTAACCCTAACCCTAACCCTAACCCTAACCCTAACCCTAACCCTAACCCTAACCCTAACCCTAACCCTAACCCTAACCCTAACCCTAACCCTAACCCTAACCCTAACCCTAACCCTAACCCTAACCCTAACCCTAACCCTAACCCTAACCCTAACCCTAACCCTAACCCTAACCCTAACCCTAACCCTAACCCTAACCCTAACCCTAACCCTAACCCT…
SM_V7_5	2379	2620	Quad-SM_V7_5-CCC-100-CCCTAACCCTAACCCTAACCCTAACCCTAACCCTAACCCTAACCCTAACCCTAACCCTAACCCTAACCCTAACCCTAACCCTAACCCTAACCCTAACCCTAACCCTAACCCTAACCCTAACCCTAACCCTAACCCTAACCCTACCCTACCCTAACCCTAACCCTAACCCTAACCCTAACCCTAACCCTAACCCTAACCCTAACCCTAACCCTAACCCTAACCCTAACCCTAACCCTAACCC
SM_V7_5	2628	2757	Quad-SM_V7_5-CCC-105-CCCTAACCCTAACCCTAACCCTAACCCTAACCCTAACCCTAACCCTAACCCTAACCCTAACCCTAACCCTAACCCTAACCCTAACCCTAACCCTAACCCTAACCCTAACCCTAACCCTAACCCTAACCC
SM_V7_5	2765	2792	Quad-SM_V7_5-CCC-106-CCCTAACCCTAACCCTAACCCTAACCC
SM_V7_5	2800	2935	Quad-SM_V7_5-CCC-111-CCCTAACCCTAACCCTAACCCTAACCCTAACCCTAACCCTAACCCTAACCCTAACCCTAACCCTAACCCTAACCCTAACCCTAACCCTAACCCTAACCCTAACCCTAACCCTAACCCTAACCCTAACCCTAACCC
SM_V7_5	2943	3066	Quad-SM_V7_5-CCC-116-CCCTAACCCTAACCCTAACCCTAACCCTAACCCTAACCCTAACCCTAACCCTAACCCTAACCCTAACCCTAACCCTAACCCTAACCCTAACCCTAACCCTAACCCTAACCCTAACCCTAACCC
SM_V7_5	3074	3107	Quad-SM_V7_5-CCC-117-CCCTAACCCTAACCCTAACCCTAACCCTAACCC
SM_V7_5	3138	3225	Quad-SM_V7_5-CCC-120-CCCTAACCCTAACCCTAACCCTAACCCTAACCCTAACCCTAACCCTAACCCTAACCCTAACCCTAACCCTAACCCTAACCCTAACCC
SM_V7_5	3233	3290	Quad-SM_V7_5-CCC-122-CCCTAACCCTAACCCTAACCCTAACCCTAACCCTAACCCTAACCCTAACCCTAACCC
SM_V7_5	3298	3355	Quad-SM_V7_5-CCC-124-CCCTAACCCTAACCCTAACCCTAACCCTAACCCTAACCCTAACCCTAACCCTAACCC
SM_V7_5	3363	3601	Quad-SM_V7_5-CCC-134-CCCTAACCCTAACCCTAACCCTAACCCTAACCCTAACCCTAACCCTAACCCTAACCCTAACCCTAACCCTAACCCTAACCCTAACCCTAACCCTAACCCTAACCCTAACCCTAACCCTAACCCTAACCCTAACCCTAACCCTAACCCTAACCCTAAACCCTAACCCTAACCCTAACCCTAACCCTAACCCTAACCCTAACCCTAACCCTAACCCTAACCCTAACCCTAACCCTAACCC
SM_V7_5	3609	3648	Quad-SM_V7_5-CCC-135-CCCTAACCCTAACCCTAACCCTAACCCTAACCCTAACCC
SM_V7_5	3656	3815	Quad-SM_V7_5-CCC-141-CCCTAACCCTAACCCTAACCCTAACCCTAACCCTAACCCTAACCCTAACCCTAACCCTAACCCTAACCCTAACCCTAACCCTAACCCTAACCCTAACCCTAACCCTAACCCTAACCCTAACCCTAACCCTAACCCTAACCCTAACCCTAACCCTAACCC
SM_V7_5	3823	3946	Quad-SM_V7_5-CCC-146-CCCTAACCCTAACCCTAACCCTAACCCTAACCCTAACCCTAACCCTAACCCTAACCCTAACCCTAACCCTAACCCTAACCCTAACCCTAACCCTAACCCTAACCCTAACCCTAACCCTAACCC
SM_V7_5	3954	3975	Quad-SM_V7_5-CCC-147-CCCTAACCCTAACCCTAACCC
SM_V7_5	3983	4106	Quad-SM_V7_5-CCC-152-CCCAAACCCTAACCCTAACCCTAACCCTAACCCTAACCCTAACCCTAACCCTAACCCTAACCCTAACCCTAACCCTAACCCTAACCCTAACCCTAACCCTAACCCTAACCCTAACCCTAACCC
SM_V7_5	4114	4189	Quad-SM_V7_5-CCC-155-CCCTAACCCTAACCCTAACCCTAACCCTAACCCTACCCTAACCCTAACCCTAACCCTAACCCCTAACCCTAACCC
SM_V7_5	4217	4631	Quad-SM_V7_5-CCC-172-CCCTAACCCTAACCCTAACCCTAGCCCTAACCCCAACCCTAACCCTAACCCTAACCCTAACCCTAACCCTAACCCTAACCCTAACCCTAACCCTAACCCTAACCCTAACCCTAACCCTAACCCTAACCCTAACCCTAACCCAAACCCTAACCCTAACCCTAACCCTAACCCTAACCCTAACCCTAACCCTAACCCTAACCCTAACCCTAACCCTAACCCTAACCCTAACCCTAACCCTAACCCTAACCCTAACCCTAAACCCTAACCCTAACCCTAACCCTAACCCCTAACCCTAACCCTAACCCTAACCCTAACCCTAACCCTAACCCTAACCCTAACCCTAACCCTAACCCTAACCCTAACCCCTAACCCTAACCC…
SM_V7_5	4644	4765	Quad-SM_V7_5-CCC-177-CCCACCCTAACCCTAACCCTAACCCTAACCCTAACCCTAACCCTAACCCTAACCCTAACCCTAACCCTAACCCTAACCCTAACCCTAACCCTAACCCTAACCCTAACCCTAACCCTAACCC
SM_V7_5	4773	4794	Quad-SM_V7_5-CCC-178-CCCTAACCCTAACCCTAACCC
SM_V7_5	4802	5080	Quad-SM_V7_5-CCC-189-CCCTAACCCTAACCCTAACCCTAACCCTAACCCTAACCCTAACCCTAACCCTAACCCTAACCCTAACCCTAACCCTAACCCTAACCCTAACCCTAACCCTAACCCTAACCCTAACCCTAACCCTAACCCTAACCCTAACCCTAACCCTAACCCTAACCCTAACCCTAACCCTAACCCTAACCCTAACCCTAACCCTAACCCTAACCCTAACCCTAACCCTAACCCTAACCCTAACCCTAACCCTAACCCTAACCCTAACCCTAACCCTAACCCTACCC
SM_V7_5	5088	5169	Quad-SM_V7_5-CCC-192-CCCTAACCCTAACCCTAACCCTAACCCTAACCCTAACCCTAACCCTAACCCTAACCCTAACCCTAACCCTAACCCTAACCC
SM_V7_5	5177	5432	Quad-SM_V7_5-CCC-202-CCCTAACCCTAACCCTAACCCTAACCCTAACCCTAACCCTAACCCTAACCCTAACCCTAACCCTAACCCTAACCCTAACCCTAACCCTAACCCTAACCCTAACCCTAACCCTAACCCTAACCCTAACCCTAACCCTAACCCTAACCCTAACCCTAACCCTAACCCTAACCCTAACCCTAACCCTAACCCTAACCCTAACCCTAACCCTAACCCTAACCCTAACCCTAACCCTAACCCTAACCCTAACCCTAACCC
SM_V7_5	5440	5467	Quad-SM_V7_5-CCC-203-CCCTAACCCTAACCCTAACCCTAACCC
SM_V7_5	5475	5670	Quad-SM_V7_5-CCC-211-CCCTAACCCTAACCCTAACCCTAACCCTAACCCTAACCCTAACCCTAACCCTAACCCTAACCCTAACCCTAACCCTAACCCTAACCCTAACCCTAACCCTAACCCTAACCCTAACCCTAACCCTAACCCTAACCCTAACCCTAACCCTAACCCTAACCCTAACCCTAACCCTAACCCTAACCCTAACCCTAACCC
SM_V7_5	5679	5790	Quad-SM_V7_5-CCC-215-CCCTAACCCTAACCCTAACCCTAACCCTAACCCTAACCCTAACCCTAACCCTAACCCTAACCCTAACCCTAACCCTAACCCTAACCCTAACCCTAACCCTAACCCTAACCC
SM_V7_5	5798	5861	Quad-SM_V7_5-CCC-217-CCCTAACCCTAACCCTAACCCTAACCCTAACCCTAACCCTAACCCTAACCCTAACCCTAACCC
SM_V7_5	5869	6325	Quad-SM_V7_5-CCC-236-CCCTAACCCTAACCCTAACCCTAACCCTAACCCTAACCCTAAACCCTAACCCTAACCCTAACCCTAACCCTAACCCTAACCCTAACCCTAACCCTAACCCTAACCCTAACCCTAACCCTAACCCTAACCCTAACCCTAACCCTAACCCTAACCCTAACCCTAACCCTAACCCTAACCCTAACCCTAACCCTAACCCTAACCCTAACCCTAACCCTAACCCTAACCCTAACCCTAACCCTAACCCTAACCCTAACCCTAACCCTAACCCTAACCCTAACCCTAACCCCTAACCCTAACCCTAACCCTAACCCTAACCCTAACCCTAACCCTAACCCTAACCCTAACCCTAACCCTAACCCTTAACCCTAACCCTAACCC…
SM_V7_5	6334	6381	Quad-SM_V7_5-CCC-238-CCCTAACCCTAACCCTAACCCCTAACCCTAACCCTAACCCTAACCCC
SM_V7_5	1277458	1277479	Quad-SM_V7_5-CCC-239-CCCGGTCCCCTGAACCCACCC
SM_V7_5	3043537	3043558	Quad-SM_V7_5-CCC-240-CCCTCTCTCCCTCCCTCTCCC
SM_V7_5	3423388	3423409	Quad-SM_V7_5-CCC-241-CCCAACCCTCCCACTTTACCC
SM_V7_5	4801722	4801742	Quad-SM_V7_5-CCC-242-CCCCCCCCACTCCCCACCCC
SM_V7_5	4812728	4812752	Quad-SM_V7_5-CCC-243-CCCCCCTCCCTCCCTCCTTCCCCC
SM_V7_5	5622980	5622998	Quad-SM_V7_5-CCC-244-CCCACCCACCCACCCCCC
SM_V7_5	5873510	5873533	Quad-SM_V7_5-CCC-245-CCCACCCTCTACCCTCCTTTCCC
SM_V7_5	5907392	5907411	Quad-SM_V7_5-CCC-246-CCCCTTCCCCTTCCCCCCC
SM_V7_5	5921291	5921311	Quad-SM_V7_5-CCC-247-CCCTTCCCTCCCTACATCCC
SM_V7_5	5940047	5940066	Quad-SM_V7_5-CCC-248-CCCCACCCCACCCCTACCC
SM_V7_5	6146963	6146983	Quad-SM_V7_5-CCC-249-CCCCCTTCCCCCCCCTCCCC
SM_V7_5	6729755	6729778	Quad-SM_V7_5-CCC-250-CCCTTTCCCCCCCCCAGCGACCC
SM_V7_5	6812038	6812056	Quad-SM_V7_5-CCC-251-CCCTCCCCGTCCCCCCCC
SM_V7_5	7292360	7292385	Quad-SM_V7_5-CCC-252-CCCTCTCCCTTCCCTCCCTGCTCCC
SM_V7_5	7622433	7622465	Quad-SM_V7_5-CCC-253-CCCTCTCCCTTCCCCCCCCGCACCCCCCTCCC
SM_V7_5	7703062	7703088	Quad-SM_V7_5-CCC-254-CCCTCCCTCTCTCCCTTTCTCACCCC
SM_V7_5	7753204	7753226	Quad-SM_V7_5-CCC-255-CCCACCCCACCCCCAACCCCCC
SM_V7_5	8570682	8570715	Quad-SM_V7_5-CCC-256-CCCCCAAGTGCCCTGGTAGCCCCCAAAATGCCC
SM_V7_5	9185789	9185817	Quad-SM_V7_5-CCC-257-CCCAACCCCCCCCATACCCACCAACCCC
SM_V7_5	10159472	10159502	Quad-SM_V7_5-CCC-258-CCCATGTTTTCCCAATGAGTCCCTTGACCC
SM_V7_5	11439011	11439037	Quad-SM_V7_5-CCC-259-CCCCCCCCCCGCCTCCCCCTCCCCCC
SM_V7_5	12107413	12107438	Quad-SM_V7_5-CCC-260-CCCACCCCCTAAGCTCCCCCCCCCC
SM_V7_5	12390573	12390594	Quad-SM_V7_5-CCC-261-CCCAACCCTCCCCCTTTACCC
SM_V7_5	15156128	15156147	Quad-SM_V7_5-CCC-262-CCCAATACCCAACCCCCCC
SM_V7_5	15506359	15506382	Quad-SM_V7_5-CCC-263-CCCTCTCCCTCCCTCTCTTTCCC
SM_V7_5	15541380	15541415	Quad-SM_V7_5-CCC-264-CCCCCCTACCCCACCCCACCCCCCATTTAATCCCC
SM_V7_5	15563105	15563134	Quad-SM_V7_5-CCC-265-CCCCACCACTCCCACCACACCCCCACCCC
SM_V7_5	15708615	15708652	Quad-SM_V7_5-CCC-266-CCCTTCGTAACCCTGTTCCCCACCCTCTTTCCCCCCC
SM_V7_5	16111893	16111918	Quad-SM_V7_5-CCC-267-CCCCGTGCCCAACCCTCCTTTACCC
SM_V7_5	16896478	16896503	Quad-SM_V7_5-CCC-268-CCCTTTCCCTCCCTTCCCCCCTCCC
SM_V7_5	18035781	18035805	Quad-SM_V7_5-CCC-269-CCCTTTATCCCCATATCCCCCCCC
SM_V7_5	18066511	18066531	Quad-SM_V7_5-CCC-270-CCCTCCCCTCCCCCCCCCCC
SM_V7_5	18075943	18075963	Quad-SM_V7_5-CCC-271-CCCCTTTCCCTCCCTACCCC
SM_V7_5	18111153	18111185	Quad-SM_V7_5-CCC-272-CCCTCTCCCCCCTCTCTCTCCCTCTACTCCCC
SM_V7_5	19038118	19038141	Quad-SM_V7_5-CCC-273-CCCATAACCCTAAACCCTAACCC
SM_V7_5	19118352	19118374	Quad-SM_V7_5-CCC-274-CCCCATGCCCAACCCTCCTCCC
SM_V7_5	19926209	19926224	Quad-SM_V7_5-CCC-275-CCCTCCCCCCCCCCC
SM_V7_5	20209876	20209893	Quad-SM_V7_5-CCC-276-CCCCTACCCTCCCCCCC
SM_V7_5	20864469	20864497	Quad-SM_V7_5-CCC-277-CCCCATGCCCAACCCCCCTCCTTTACCC
SM_V7_5	22368162	22368179	Quad-SM_V7_5-CCC-278-CCCTCTCCCTCCCTCCC
SM_V7_5	23180110	23180134	Quad-SM_V7_5-CCC-279-CCCCCCCTTTCCCTCCCGCCCCCC
SM_V7_5	23931909	23931935	Quad-SM_V7_5-CCC-280-CCCCATCGCCACCCCCTTCCCCCCCC
SM_V7_5	24614310	24614330	Quad-SM_V7_5-CCC-281-CCCTCAACCCTATCCCCCCC
SM_V7_6	1344487	1344514	Quad-SM_V7_6-GGG-1-GGGATCGGGGAACAGGGAGGAAGGGGG
SM_V7_6	1398301	1398316	Quad-SM_V7_6-GGG-2-GGGAGGGAGGGAGGG
SM_V7_6	2039578	2039608	Quad-SM_V7_6-GGG-3-GGGGGGGGGAAGGGGTGGGGAGGGGAGGGG
SM_V7_6	2521805	2521832	Quad-SM_V7_6-GGG-4-GGGAGGGAGGGAAGGGAGGAGGGAGGG
SM_V7_6	3654559	3654590	Quad-SM_V7_6-GGG-5-GGGAGAGGGAGAGAGAGGGTGAGGGAAAGGG
SM_V7_6	3693233	3693256	Quad-SM_V7_6-GGG-6-GGGAGAGAGGGAGGGAGTTAGGG
SM_V7_6	3872231	3872262	Quad-SM_V7_6-GGG-7-GGGGGGGGGAAGGAGGGAGGGAGGCAGGGGG
SM_V7_6	4067723	4067750	Quad-SM_V7_6-GGG-8-GGGGGGGGAAAGGGGAGGGGTAAGGGG
SM_V7_6	4611015	4611030	Quad-SM_V7_6-GGG-9-GGGGGGGAGGGAGGG
SM_V7_6	4640182	4640203	Quad-SM_V7_6-GGG-10-GGGGGGAGGGGGGGAAGGGGG
SM_V7_6	5099438	5099460	Quad-SM_V7_6-GGG-11-GGGGATGGGAAGGGGGTTGGGG
SM_V7_6	5110049	5110082	Quad-SM_V7_6-GGG-12-GGGATGGAGGGAGGGAGTGAGGGAGGCAGGGGG
SM_V7_6	5110279	5110306	Quad-SM_V7_6-GGG-13-GGGGGGTGGGGTGGGGTGGGGTGGGGG
SM_V7_6	5589866	5589890	Quad-SM_V7_6-GGG-14-GGGGTGGGGGAATGATGGGGGGGG
SM_V7_6	5903666	5903684	Quad-SM_V7_6-GGG-15-GGGGGGGTAGGGTGAGGG
SM_V7_6	6231538	6231555	Quad-SM_V7_6-GGG-16-GGGGGGGTGGGTGTGGG
SM_V7_6	6235078	6235098	Quad-SM_V7_6-GGG-17-GGGTTGGGGGGGATTTAGGG
SM_V7_6	6882538	6882565	Quad-SM_V7_6-GGG-18-GGGGTGGTGGGCTGTGGGGTGGGCGGG
SM_V7_6	8995844	8995862	Quad-SM_V7_6-GGG-19-GGGGGGGAGGGGGGTGGG
SM_V7_6	10584715	10584732	Quad-SM_V7_6-GGG-20-GGGTGGGTTGGGTTGGG
SM_V7_6	11909286	11909307	Quad-SM_V7_6-GGG-21-GGGGGGGAGGGGGCTGGAGGG
SM_V7_6	13166015	13166037	Quad-SM_V7_6-GGG-22-GGGGGGAAGGGGTGGGGTAGGG
SM_V7_6	13488422	13488442	Quad-SM_V7_6-GGG-23-GGGTATTGGGGGTGGGTGGG
SM_V7_6	13736062	13736095	Quad-SM_V7_6-GGG-24-GGGGGGGGTGGAAGGGACGGAAAGGGGAGGGGG
SM_V7_6	14060791	14060810	Quad-SM_V7_6-GGG-25-GGGAGGGAGGGAGGGAGGG
SM_V7_6	14169379	14169414	Quad-SM_V7_6-GGG-26-GGGAGAAAGGGAGAGGGAAGAGAGGGAGGAGAGGG
SM_V7_6	14549363	14549384	Quad-SM_V7_6-GGG-27-GGGGGGGGTTGTAGGGAAGGG
SM_V7_6	14643499	14643518	Quad-SM_V7_6-GGG-28-GGGGGGGGTTAGGGCTGGG
SM_V7_6	14677875	14677898	Quad-SM_V7_6-GGG-29-GGGGGTGGGGTGGGGGAGAGGGG
SM_V7_6	16990319	16990345	Quad-SM_V7_6-GGG-30-GGGCAAAGGGGGGAGTAGGGCATGGG
SM_V7_6	17137576	17137595	Quad-SM_V7_6-GGG-31-GGGAGGGAGAGGGAGAGGG
SM_V7_6	18067213	18067246	Quad-SM_V7_6-GGG-32-GGGGGGGAGAAAGTGGGGGATAGTTTGGGAGGG
SM_V7_6	18363773	18363796	Quad-SM_V7_6-GGG-33-GGGGAGGGTGGGGGGTTGGTGGG
SM_V7_6	19025794	19025812	Quad-SM_V7_6-GGG-34-GGGGGGGAGGGGGAAGGG
SM_V7_6	19043843	19043864	Quad-SM_V7_6-GGG-35-GGGAGGGAGAGAAAGGGAGGG
SM_V7_6	19188164	19188188	Quad-SM_V7_6-GGG-36-GGGGGGGGGTGTTGGGAGGGGGGG
SM_V7_6	19251210	19251235	Quad-SM_V7_6-GGG-37-GGGAGAGGGTTGGGTATGGGGTGGG
SM_V7_6	19704013	19704034	Quad-SM_V7_6-GGG-38-GGGGGAGGGTCGGGCACGGGG
SM_V7_6	20424233	20424261	Quad-SM_V7_6-GGG-39-GGGTAAAGGGGGAAGGTTGGGCATGGGG
SM_V7_6	20798820	20798854	Quad-SM_V7_6-GGG-40-GGGAGAGAGTGGGAGGGGGCAAAGAGGGGGAGGG
SM_V7_6	21392066	21392085	Quad-SM_V7_6-GGG-41-GGGGGTGGGGTGGGGTGGG
SM_V7_6	21497727	21497749	Quad-SM_V7_6-GGG-42-GGGCTGGGCATGGGGTCATGGG
SM_V7_6	23171765	23171788	Quad-SM_V7_6-GGG-43-GGGTGCGGTGGGGGTAGGGTGGG
SM_V7_6	23250013	23250042	Quad-SM_V7_6-GGG-44-GGGGGGGAGTGTATGGGTGTTTATGGGGG
SM_V7_6	23312614	23312644	Quad-SM_V7_6-GGG-45-GGGGGGATGGGGTGGGGTAGGGTGGTGGGG
SM_V7_6	23330526	23330553	Quad-SM_V7_6-GGG-46-GGGTAAGGGGGTGGGGGTGTTTGAGGG
SM_V7_6	23605031	23605054	Quad-SM_V7_6-GGG-47-GGGGTGGAAGGGGGAGGGGCGGG
SM_V7_6	23856429	23856450	Quad-SM_V7_6-GGG-48-GGGGAGTGGGTGGGTGGTGGG
SM_V7_6	23956793	23956814	Quad-SM_V7_6-GGG-49-GGGGGAGGGTTGGGCATGGGG
SM_V7_6	24972175	24972685	Quad-SM_V7_6-GGG-70-GGGTTTAGGGTTAGGGTTAGGGTTTAGGGTTAGGGTTAGGGTTAGGGTTAGGGTTAGGGGTTAGGGTTAGGGTTAGGGTTAGGGTTAGGGTTAGGGTTAGGGGTTAGGGTTAGGGTTAGGGTTAGGGTTAGGGTTAGGGTTAGGGTTAGGGTTAGGGTTAGGGGTTAGGGTTAGGGTTAGGGTTAGGGTTAGGGTTAGGGTTAGGGTTAGGGTTAGGGTTAGGGTTAGGGTTAGGGTTAGGGTTAGGGTTTAGGGTTAGGGTTAGGGTTAGGGTTAGGGTTAGGGTTAGGGTTAGGGTTAGGGTTAGGGTTTAGGGTTAGGGTTAGGGTTAGGGTTAGGGTTAGGGTTAGGGTTAGGGTTAGGGTTAGGGTTAGGGTTA…
SM_V7_6	24972693	24973138	Quad-SM_V7_6-GGG-88-GGGTTAGGGTTAGGGTTAGGGTTAGGGTTAGGGTTAGGGTTAGGGTTAGGGTTAGGGTTAGGGTTAGGGTTAGGGTTAGGGTTAGGGTTAGGGTTAGGGTTAGGGTTAGGGTTAGGGTTAGGGTTAGGGGTTAGGGTTAGGGTTAGGGTTAGGGTTAGGGTTAGGGTTAGGGTTAGGGTTAGGGGGGGGGGGTTAGGGTTAGGGTGGGTTAGGGGTTAGGGTTAGGGTTAGGGTTAGGGTTAGGGTTAGGGGTTAGGGTTAGGGTTAGGGTTAGGGTTAGGGTTAGGGTTAGGGTTAGGGTTAGGGTTAGGGTTAGGGTTAGGGTTAGGGTTAGGGTTAGGGTTAGGGTTTAGGGTTAGGGTTAGGGTTAGGGTTAGGG…
SM_V7_6	24973157	24973883	Quad-SM_V7_6-GGG-118-GGGTTAGGGTTAGGGTTAGGGTTAGGGTTAGGGTTAGGGTTAGGGTTAGGGTTAGGGTTAGGGTTTAGGGTTAGGGGTTAGGGTTAGGGTTAGGGTTAGGGTTAGGGTTAGGGTTAGGGTTTAGGGTTAGGGTTAGGGTTAGGGTTAGGGTTAGGGTTAGGGGGGGTTAGGGTTAGGGTTAGGGTTAGGGTTAGGGTTAGGGTTAGGGTTAGGGTTAGGGTTAGGGTTAGGGTTAGGGTTTTAGGGTTAGGGTTAGGGTTAGGGTTAGGGTTAGGGTTAGGGTTAGGGTTAGGGTTAGGGTTAGGGTTAGGGTTAGGGTTAGGGTTAGGGTTAGGGTTAGGGTTAGGGTTAGGGTTAGGGTTAGGGTTAGGGTTAGGG…
SM_V7_6	24973891	24974293	Quad-SM_V7_6-GGG-134-GGGTTAGGGTTAGGGTTAGGGTTAGGGTTAGGGTTAGGGTTAGGGTAGGGTTAGGGTTAGGGTTAGGGTTAGGGTTAGGGTTAGGGTTAGGGTTAGGGTTAGGGTTAGGGTTAGGGTTAGGGTTAGGGTTAGGGTTAGGGTTAGGGTTAGGGTTAGGGTTAGGGTTAGGGTTAGGGTTAGGGGTTAGGGTTTTAGGGTTAGGGTTAGGGTTAGGGTTAGGGTTAGGGTTAGGGTTTAGGGTTAGGGTTAGGGTTAGGGTTAGGGTTAGGGTTAGGGTTAGGGTTAGGGTTAGGGTTAGGGTTAGGGTTAGGGTTAGGGTTAGGGTTAGGGTTAGGGTTAGGGTTAGGGTTAGGGTTAGGGTTAGGGTTAGGGTTAGGG…
SM_V7_6	24974301	24974406	Quad-SM_V7_6-GGG-138-GGGTTAGGGTTAGGGTTAGGGTTAGGGTTAGGGTTAGGGTTAGGGTTAGGGTTAGGGGTTGGGTTAGGGTTAGGGTTAGGGTTAGGGTTAGGGTTAGGGTTAGGG
SM_V7_6	24974414	24986490	Quad-SM_V7_6-GGG-640-GGGTTAGGGTTAGGGTTAGGGTTAGGGTTAGGGTTAGGGTTAGGGTTAGGGTTAGGGTTAGGGTTAGGGTTAGGGTTAGGGTTAGGGTTAGGGTTAGGGTTAGGGTTAGGGTTAGGGTTAGGGTTAGGGTTAGGGTTAGGGTTAGGGTTAGGGTTAGGGTTAGGGTTAGGGGTAGGGTTAGGGTTAGGGTTAGGGTTAGGGTTAGGGTTAGGGTTAGGGTTAGGGTTAGGGTTAGGGTTAGGGTTAGGGTTAGGGTTAGGGTTAGGGTTAGGGTTAGGGTTAGGGTTAGGGTTAGGGTTAGGGTTAGGGTTAGGGTTAGGGTTAGGGTTAGGGTTAGGGTTAGGGTTAGGGTTAGGGTTAGGGTTAGGGTTAGGGTTA…
SM_V7_6	24986498	24986668	Quad-SM_V7_6-GGG-647-GGGTTAGGGTTAGGGTTAGGGTTAGGGTTAGGGTTAGGGTTAGGGTTAGGGTTAGGGTAGGGTTAGGGTTAGGGTTAGGGTTAGGGTTAGGGTTAGGGTTAGGGTTAGGGTTAGGGTTAGGGTTAGGGTTAGGGTTAGGGTTAGGGTTAGGGTTAGGGTTAGGGTTAGGG
SM_V7_6	24986676	24988048	Quad-SM_V7_6-GGG-703-GGGTTAGGGTTAGGGTTAGGGTTAGGGTTAGGGTTAGGGTTAGGGTTAGGGTTAGGGTTAGGGTTAGGGTTAGGGTTAGGGTTAGGGTTAGGGTTAGGGTTGGGGTTAGGGTTAGGGTTAGGGTTAGGGTTAGGGTTAGGGTTAGGGTTAGGGTTAGGGTTAGGGTTAGGGTTAGGGTTAGGGTTAGGGTTAGGGTTAGGGTTTAGGGTTAGGGTTAGGGTTAGGGTTAGGGTTAGGGTTAGGGTTAGGGTTAGGGTTAGGGTTAGGGTTAGGGTTAGGGTTAGGGTTAGGGTTAGGGTTAGGGTTAGGGTTAGGGTTAGGGTTAGGGTTAGGGTTAGGGTTAGGGTTAGGGTTAGGGTTAGGGTTAGGGTTAGGGTT…
SM_V7_6	24988057	24988188	Quad-SM_V7_6-GGG-708-GGGTTAGGGTTAGGGTTAGGGTTAGGGTTAGGGGTTAGGGTTAGGGTTAGGGTTAGGGTTAGGGTTAGGGTTAGGGTTAGGGTTAGGGTTTAGGGTTAGGGTTAGGGTTAGGGTTAGGGTTAGGGTTAGGG
SM_V7_6	24988196	24988464	Quad-SM_V7_6-GGG-719-GGGTTAGGGTTAGGGTTAGGGTTAGGGTTAGGGTTAGGGTTAGGGTTAGGGTTAGGGTTAGGGTTAGGGTTAGGGTTAGGGTTAGGGTTAGGGTTAGGGTTAGGGTTAGGGTTAGGGTTAGGGTTAGGGTTAGGGTTAGGGTTAGGGTTAGGGTTAGGGTTCAGGGTTAGGGTTAGGGTTAGGGTTAGGGTTAGGGTTAGGGTTAGGGTTAGGGTTAGGGTTAGGGTTAGGGTTAGGGTTAGGGTTAGGGTTAGGGTTAGGGTTAGGG
SM_V7_6	24988472	24988579	Quad-SM_V7_6-GGG-723-GGGTTAGGGTTAGGGTTTAGGGTTAGGGTTAGGGTTAGGGTTAGGGTTAGGGTTAGGGTTAGGGTTAGGGTTAGGGTTAGGGTTAGGGTTAGGGTTTAGGGTTAGGG
SM_V7_6	24988587	24988614	Quad-SM_V7_6-GGG-724-GGGTTAGGGTTAGGGTTAGGGTTAGGG
SM_V7_6	24988622	24988757	Quad-SM_V7_6-GGG-729-GGGTTAGGGTTAGGGTTAGGGTTAGGGTTAGGGTTAGGGGTTAGGGTTAGGGTTAGGGTTAGGGTTAGGGGTTAGGGTTAGGGTAGGGTTAGGGTTAGGGTTAGGGTTAGGGTTAGGGTAGGGTTAGGGTTGGGG
SM_V7_6	24988765	24989082	Quad-SM_V7_6-GGG-742-GGGTTAGGGTTAGGGTTAGGGTTAGGGTTAGGGTTAGGGTTAGGGTTAGGGTTAGGGTTAGGGTTAGGGTTAGGGTTAGGGTTAGGGTTAGGGTTAGGGTTAGGGTTAGGGTTAGGGTGAGGGTTAGGGTTAGGGTTAGGGTTAGGGTTAGGGTTAGGGTTAGGGTTAGGGTTAGGGTTAGGGTTAGGGTTAGGGTTAGGGTTAGGGTTAGGGTTAGGGTTGGGGTAGGGTTAGGGTTAGGGTTAGGGTTAGGGTTTAGGGTTAGGGTTAGGGTTAGGGTTAGGGTTAGGGTTTAGGGTTTAGGGTTAGGGTTAGGG
SM_V7_6	8	158	Quad-SM_V7_6-CCC-6-CCCTAACCCTAACCCCCTAACCCTAACCCTAACCCTAACCCTAACCCTAACCCTACCCTAACCCTAACCCTAACCCTAACCCTAACCCTAACCCTAACCCTAACCCTAACCCTAACCCTAACCCTAAACCCTAACCCAAAACCCTAACCC
SM_V7_6	190	229	Quad-SM_V7_6-CCC-7-CCCTAACCCTAACCCTAACCCTAACCCTACCCTAAACCC
SM_V7_6	237	650	Quad-SM_V7_6-CCC-24-CCCTAACCCTAACCCTAACCCTAACCCTAACCCTAACCCTAACCCTAACCCTAACCCTAACCCTAACCCTAACCCTAACCCTAACCCTAACCCTAACCCTAACCCTAACCCTAACCCTAACCCTAACCCTAACTAACCCTAACCCTACCCTAAACCCTAACCCTAACCCTAACCCTAACCCTAACCCTAACCCTAACCCTAACCCTACCCTAACCCTAACCCTAAACCCTAACCCTACCCTAACCCTAACCCTAACCCTAACCCTAACCCTAACCCTAACCCTAACCCTAACCCCCCCCTAACCCTAACCCTAACCCTAACCCTAACCCTAACCCTAACCCTAACCCTAACCCTAACCCTAACCCTAACCCTAACCCTA…
SM_V7_6	665	694	Quad-SM_V7_6-CCC-25-CCCTAAACCCTAATCCCCGACCCTTACCC
SM_V7_6	1019110	1019132	Quad-SM_V7_6-CCC-26-CCCTTTCACCCACCCAACTCCC
SM_V7_6	2620101	2620123	Quad-SM_V7_6-CCC-27-CCCCCTACCCCCCACCCACCCC
SM_V7_6	2628546	2628566	Quad-SM_V7_6-CCC-28-CCCGACCCCACCCCCCTCCC
SM_V7_6	2695463	2695488	Quad-SM_V7_6-CCC-29-CCCCCCTCCCTTTCCCCCCTTTCCC
SM_V7_6	3628489	3628522	Quad-SM_V7_6-CCC-30-CCCCCACTCACCCCAATCCCCTTCTCCCCCCCC
SM_V7_6	3641868	3641887	Quad-SM_V7_6-CCC-31-CCCACTAACCCCCCCACCC
SM_V7_6	3654624	3654649	Quad-SM_V7_6-CCC-32-CCCTCTCCCTCCCTCCCTCCCTCCC
SM_V7_6	3735585	3735612	Quad-SM_V7_6-CCC-33-CCCCCCTTTCCCCTCCCCTTTCCCCCC
SM_V7_6	3919307	3919328	Quad-SM_V7_6-CCC-34-CCCTAACCCCGTGCCCGACCC
SM_V7_6	4024857	4024888	Quad-SM_V7_6-CCC-35-CCCTCCCTTCCCCCCTCCCTACCCCCCTCCC
SM_V7_6	4034781	4034807	Quad-SM_V7_6-CCC-36-CCCCTACCCCACCTCCACCCCCTCCC
SM_V7_6	4044126	4044160	Quad-SM_V7_6-CCC-37-CCCTCCCTCTCCCCCTCTCCCTCTCTCTCCCCCC
SM_V7_6	4075998	4076020	Quad-SM_V7_6-CCC-38-CCCCCCCCCCCAAAAAAACCCC
SM_V7_6	4076714	4076736	Quad-SM_V7_6-CCC-39-CCCTTTCCCCCCACCCACCCCC
SM_V7_6	4153557	4153578	Quad-SM_V7_6-CCC-40-CCCCATGCCCAACCCTCCCCC
SM_V7_6	4273005	4273039	Quad-SM_V7_6-CCC-41-CCCCTAAATGCCCCAGTAAGGCCCTCAAATGCCC
SM_V7_6	4597575	4597598	Quad-SM_V7_6-CCC-42-CCCTTCCCCCCCACCACCACCCC
SM_V7_6	4962633	4962656	Quad-SM_V7_6-CCC-43-CCCCATTCCCAACCCTCAACCCC
SM_V7_6	5065752	5065777	Quad-SM_V7_6-CCC-44-CCCCCCCTCCCTTTCTCCCTACCCC
SM_V7_6	6091991	6092014	Quad-SM_V7_6-CCC-45-CCCACCCCACCCCACCCCACCCC
SM_V7_6	6648934	6648962	Quad-SM_V7_6-CCC-46-CCCCATACCCAACCCTCCCCATTTACCC
SM_V7_6	8799730	8799759	Quad-SM_V7_6-CCC-47-CCCTGTAGCCCAATTGCCCACAAATGCCC
SM_V7_6	10501130	10501160	Quad-SM_V7_6-CCC-48-CCCCTCTCTCCCCCCCTCTCCCTCTCTCCC
SM_V7_6	10505846	10505864	Quad-SM_V7_6-CCC-49-CCCAGCCCAGCCCAGCCC
SM_V7_6	10678369	10678387	Quad-SM_V7_6-CCC-50-CCCCATCCCCTCCCCCCC
SM_V7_6	12515279	12515300	Quad-SM_V7_6-CCC-51-CCCTACCACCCACCCACCCCC
SM_V7_6	12593834	12593858	Quad-SM_V7_6-CCC-52-CCCTCCCTCCCTATCTCCCTCCCC
SM_V7_6	13226881	13226899	Quad-SM_V7_6-CCC-53-CCCTCCCTCCCTCCCCCC
SM_V7_6	13272515	13272544	Quad-SM_V7_6-CCC-54-CCCCTCCCCCGATGAACCCCTTCCCACCC
SM_V7_6	13962947	13962964	Quad-SM_V7_6-CCC-55-CCCACCCCCCCCAGCCC
SM_V7_6	14448066	14448088	Quad-SM_V7_6-CCC-56-CCCCGCCCCGCCCCCCCACCCC
SM_V7_6	14612228	14612261	Quad-SM_V7_6-CCC-57-CCCCCTCAGTCCCTACCCCCCTCAGCCCCCCCC
SM_V7_6	14848222	14848241	Quad-SM_V7_6-CCC-58-CCCTCCCTCCCTCCCTCCC
SM_V7_6	15140088	15140108	Quad-SM_V7_6-CCC-59-CCCCCACCCCACCCCACCCC
SM_V7_6	19825451	19825486	Quad-SM_V7_6-CCC-60-CCCTAACCCTTAACCCTAAACCCTAACCCTAACCC
SM_V7_6	20119763	20119793	Quad-SM_V7_6-CCC-61-CCCCCCCCATCCGCTCCCCTCACCTTCCCC
SM_V7_6	20495367	20495392	Quad-SM_V7_6-CCC-62-CCCACCCCACCTCAACCCAACCCCC
SM_V7_6	20524634	20524657	Quad-SM_V7_6-CCC-63-CCCTAACCCTGTTTCCCTAGCCC
SM_V7_6	20777205	20777230	Quad-SM_V7_6-CCC-64-CCCCCACCCCCACCCTTTTCCGCCC
SM_V7_6	20966738	20966767	Quad-SM_V7_6-CCC-65-CCCTACTCCCAACCCTCCCTTTTTTACCC
SM_V7_6	21396476	21396505	Quad-SM_V7_6-CCC-66-CCCTCTCCCTCCCACTCTCTCCCTCTCCC
SM_V7_6	21432497	21432521	Quad-SM_V7_6-CCC-67-CCCCACCCCCCCTCTCTCCCTCCC
SM_V7_6	21459536	21459557	Quad-SM_V7_6-CCC-68-CCCTCCCCCTCCCTCCTTCCC
SM_V7_6	21465975	21466000	Quad-SM_V7_6-CCC-69-CCCCGCGCCACCCCTCCCCCCTCCC
SM_V7_6	21572902	21572924	Quad-SM_V7_6-CCC-70-CCCCCCATCCCACCCCTACCCC
SM_V7_6	21660704	21660724	Quad-SM_V7_6-CCC-71-CCCCCAACCCTACCCCCCCC
SM_V7_6	23324507	23324537	Quad-SM_V7_6-CCC-72-CCCCCTCCCTCATCCCCCCCTCTACCCCCC
SM_V7_6	23602144	23602164	Quad-SM_V7_6-CCC-73-CCCCCCCTCACTCCCCCCCC
SM_V7_6	23663878	23663904	Quad-SM_V7_6-CCC-74-CCCTTACCCTTCCCCCCACTCCGCCC
SM_V7_6	23680731	23680753	Quad-SM_V7_6-CCC-75-CCCCATGCCCAACCCTCCTCCC
SM_V7_6	23712953	23712975	Quad-SM_V7_6-CCC-76-CCCAACCCCGATCCCGCCCCCC
SM_V7_6	24022512	24022527	Quad-SM_V7_6-CCC-77-CCCTCCCTCCCTCCC
SM_V7_6	24077938	24077969	Quad-SM_V7_6-CCC-79-CCCTCCCTCCCTCCCTCCCTCCCTCCCTCCC
SM_V7_6	24637678	24637698	Quad-SM_V7_6-CCC-80-CCCTACCCCTTACCCCCCCC
SM_V7_6	24695601	24695617	Quad-SM_V7_6-CCC-81-CCCCCCCCTCCCCCCC
SM_V7_7	892463	892483	Quad-SM_V7_7-GGG-1-GGGGGGGAGGGGTTGGGGGG
SM_V7_7	1191930	1191951	Quad-SM_V7_7-GGG-2-GGGAGGGAAGGGGATAGGGGG
SM_V7_7	1319543	1319562	Quad-SM_V7_7-GGG-3-GGGAGGGTTGGGCATGGGG
SM_V7_7	1362443	1362469	Quad-SM_V7_7-GGG-4-GGGAATGAGGGAGATAGGGAGGAGGG
SM_V7_7	1384594	1384620	Quad-SM_V7_7-GGG-5-GGGGGTGTAGGGAGTGTGGGTGTGGG
SM_V7_7	1401514	1401532	Quad-SM_V7_7-GGG-6-GGGAGGGGGGGTAATGGG
SM_V7_7	1456113	1456140	Quad-SM_V7_7-GGG-7-GGGGGGGAGACAGGGGGAAGGGGGGGG
SM_V7_7	1845449	1845471	Quad-SM_V7_7-GGG-8-GGGGGGGAGGGGAGTGGTGGGG
SM_V7_7	1968862	1968884	Quad-SM_V7_7-GGG-9-GGGTTAGGGTTTAGGGTTAGGG
SM_V7_7	2404303	2404318	Quad-SM_V7_7-GGG-10-GGGAGGGAGGGAGGG
SM_V7_7	2919704	2919728	Quad-SM_V7_7-GGG-11-GGGGTGAAGTGGGATAGGGGTGGG
SM_V7_7	3170408	3170434	Quad-SM_V7_7-GGG-12-GGGGGGGATGGGGGAGGTGAGGGGGG
SM_V7_7	3825296	3825311	Quad-SM_V7_7-GGG-13-GGGGGGGAGGGGGGG
SM_V7_7	4143111	4143136	Quad-SM_V7_7-GGG-14-GGGTAACTGAGGGTTGGGCATGGGG
SM_V7_7	4276017	4276042	Quad-SM_V7_7-GGG-15-GGGAGGGGGCGGGGTGGGGGTGGGG
SM_V7_7	4573120	4573135	Quad-SM_V7_7-GGG-16-GGGAGGGAGGGAGGG
SM_V7_7	4664192	4664213	Quad-SM_V7_7-GGG-17-GGGAGGGGGATAAAGGGGGGG
SM_V7_7	4835841	4835862	Quad-SM_V7_7-GGG-18-GGGGGGGGAGGGGAGGGTGGG
SM_V7_7	5116569	5116593	Quad-SM_V7_7-GGG-19-GGGGAGGGGTGGGATGGTGTGGGG
SM_V7_7	5232973	5232995	Quad-SM_V7_7-GGG-20-GGGTAAATGGGGGAGGGTTGGG
SM_V7_7	5410670	5410687	Quad-SM_V7_7-GGG-21-GGGTGGGGGGGAGAGGG
SM_V7_7	6027331	6027349	Quad-SM_V7_7-GGG-22-GGGGGGGAAGGGGAGGGG
SM_V7_7	6341323	6341342	Quad-SM_V7_7-GGG-23-GGGGTGGGGTGGGTTGGGG
SM_V7_7	6530971	6530992	Quad-SM_V7_7-GGG-24-GGGGTGGGGGCGGGAAGAGGG
SM_V7_7	6894571	6894598	Quad-SM_V7_7-GGG-25-GGGGGGTGGGGTGGGGTGGGGGTGGGG
SM_V7_7	7120769	7120790	Quad-SM_V7_7-GGG-26-GGGGGGGGGAAGGGGGTAGGG
SM_V7_7	11617946	11617969	Quad-SM_V7_7-GGG-27-GGGGAGGAGGGTTGGGCATGGGG
SM_V7_7	11818984	11819003	Quad-SM_V7_7-GGG-28-GGGAGGGAGGAAGGGAGGG
SM_V7_7	11829416	11829431	Quad-SM_V7_7-GGG-29-GGGGGGGTGGGTGGG
SM_V7_7	12369042	12369062	Quad-SM_V7_7-GGG-30-GGGGGGGATTGGGCATGGGG
SM_V7_7	12502558	12502583	Quad-SM_V7_7-GGG-31-GGGGGGTAGGGGGTGGGTTGTTGGG
SM_V7_7	12551483	12551513	Quad-SM_V7_7-GGG-32-GGGATCACTTGGGAGATAGGGAATTAAGGG
SM_V7_7	14292694	14292716	Quad-SM_V7_7-GGG-33-GGGGTGGGGCGGAAGGGGGGGG
SM_V7_7	14650051	14650074	Quad-SM_V7_7-GGG-34-GGGAGGGAGGGAAGGAGGGAGGG
SM_V7_7	14888681	14888706	Quad-SM_V7_7-GGG-35-GGGTGCGGGATTTCGTGGGACCGGG
SM_V7_7	15528321	15528352	Quad-SM_V7_7-GGG-36-GGGTTGATGGGCACGATGGGATTATCAGGGG
SM_V7_7	17085001	17085024	Quad-SM_V7_7-GGG-37-GGGGATGGTGGGAAGGGAACGGG
SM_V7_7	17392798	17392814	Quad-SM_V7_7-GGG-38-GGGGGGGGGGGGGGGG
SM_V7_7	17671924	17671945	Quad-SM_V7_7-GGG-39-GGGGTGGGGTGGGGGTAGGGG
SM_V7_7	17747666	17747700	Quad-SM_V7_7-GGG-40-GGGATGAGTAGGGGGTAAGGGGGTAAGGGGGGGG
SM_V7_7	17772602	17772620	Quad-SM_V7_7-GGG-41-GGGGTGGGTGGGTGAGGG
SM_V7_7	17844026	17844049	Quad-SM_V7_7-GGG-42-GGGTGAGGGAGTGACGGGAGGGG
SM_V7_7	17879332	17879355	Quad-SM_V7_7-GGG-43-GGGTGGGGGATGGGGTTGGTGGG
SM_V7_7	17919243	17919274	Quad-SM_V7_7-GGG-44-GGGAATTTGGGGGCCCACTGGGTTATCAGGG
SM_V7_7	18095785	18095809	Quad-SM_V7_7-GGG-45-GGGAGTAGGGGGGAGGGGGAAGGG
SM_V7_7	18178995	18179015	Quad-SM_V7_7-GGG-46-GGGGGGGGAGAAAGGGAGGG
SM_V7_7	18203483	18203502	Quad-SM_V7_7-GGG-47-GGGTGGGTGGGTGGTTGGG
SM_V7_7	19	46	Quad-SM_V7_7-CCC-1-CCCTACCCTAACCCCTAACCCTAACCC
SM_V7_7	1162898	1162920	Quad-SM_V7_7-CCC-2-CCCCCCACTCCCATCCCCACCC
SM_V7_7	1261444	1261466	Quad-SM_V7_7-CCC-3-CCCCCCCCTTCTCTCCCCCCCC
SM_V7_7	1631936	1631963	Quad-SM_V7_7-CCC-4-CCCTTCTTCCCCTCTCCCCCCTAACCC
SM_V7_7	1772176	1772194	Quad-SM_V7_7-CCC-5-CCCACCCACACCCCACCC
SM_V7_7	1918593	1918630	Quad-SM_V7_7-CCC-6-CCCTTTCTCCCTCTCTATCCCCCTCTCTCCCTCACCC
SM_V7_7	1931448	1931473	Quad-SM_V7_7-CCC-7-CCCCGGCACCGCCCCTCTCCCCCCC
SM_V7_7	1955773	1955826	Quad-SM_V7_7-CCC-9-CCCTCCAACACCCCTCCGGCCCACCCTACCGCCCCACCCTACCGCCCCACCCC
SM_V7_7	2091979	2091998	Quad-SM_V7_7-CCC-10-CCCTCTCTCCCTCCCTCCC
SM_V7_7	2124921	2124941	Quad-SM_V7_7-CCC-11-CCCTCCCTCCCCCTCTCCCC
SM_V7_7	2319238	2319257	Quad-SM_V7_7-CCC-12-CCCATTCCCTTTCCCCCCC
SM_V7_7	2442632	2442652	Quad-SM_V7_7-CCC-13-CCCACCCCCACCCACCCCCC
SM_V7_7	2748098	2748121	Quad-SM_V7_7-CCC-14-CCCTCATCCCAATCCCATCACCC
SM_V7_7	2846168	2846202	Quad-SM_V7_7-CCC-15-CCCCCCCTTCGCTCCCCCTCCCTTGATGCCCCCC
SM_V7_7	3164016	3164041	Quad-SM_V7_7-CCC-16-CCCCACCCTCTTCCCCCACCCACCC
SM_V7_7	3306896	3306918	Quad-SM_V7_7-CCC-17-CCCTCCGCTCCCCTCCCCCCCC
SM_V7_7	3307407	3307429	Quad-SM_V7_7-CCC-18-CCCTTCGCCCCCCCTCCCCCCC
SM_V7_7	3315394	3315423	Quad-SM_V7_7-CCC-19-CCCGTTTCGGCCCTCTCCTCCCCTTCCCC
SM_V7_7	3485042	3485073	Quad-SM_V7_7-CCC-20-CCCATAACCCACACCCACAACCACCCACCCC
SM_V7_7	3665149	3665166	Quad-SM_V7_7-CCC-21-CCCACCCACCCACACCC
SM_V7_7	3752192	3752209	Quad-SM_V7_7-CCC-22-CCCTCCCTCCCCCCCCC
SM_V7_7	3841444	3841468	Quad-SM_V7_7-CCC-23-CCCCCCCAACCCTTCCCCATCCCC
SM_V7_7	4315257	4315299	Quad-SM_V7_7-CCC-24-CCCTAAACCCTAACCCTAACCCTAAACCCTAACCCTAGACCC
SM_V7_7	4403086	4403105	Quad-SM_V7_7-CCC-25-CCCACCCACCCACCTACCC
SM_V7_7	4519551	4519569	Quad-SM_V7_7-CCC-26-CCCTCCCTCCCCCCTCCC
SM_V7_7	5748992	5749012	Quad-SM_V7_7-CCC-27-CCCAGCCCAGCTTCCCCCCC
SM_V7_7	8748927	8748942	Quad-SM_V7_7-CCC-28-CCCTCCCTCCCTCCC
SM_V7_7	8880616	8880642	Quad-SM_V7_7-CCC-29-CCCATTTGCCCGTACCCGTTTTCCCC
SM_V7_7	9132865	9132926	Quad-SM_V7_7-CCC-31-CCCTAACCCTAACCCCTCACCCTAACCCTAAACCCTGACCCTAAACCCTAACCCTAAACCC
SM_V7_7	9697154	9697177	Quad-SM_V7_7-CCC-32-CCCATGCCCATGCCCATATGCCC
SM_V7_7	11108821	11108848	Quad-SM_V7_7-CCC-33-CCCACAGTCCCTGGGCCTCCCCTACCC
SM_V7_7	12620526	12620548	Quad-SM_V7_7-CCC-34-CCCCAACCCTCCCCCTTTACCC
SM_V7_7	13655788	13655810	Quad-SM_V7_7-CCC-35-CCCTAAACCCTATCCCTAACCC
SM_V7_7	14044897	14044920	Quad-SM_V7_7-CCC-36-CCCTCCTACCCCTTGCCCCCCCC
SM_V7_7	14226207	14226227	Quad-SM_V7_7-CCC-37-CCCCTCCCCCCCAAATGCCC
SM_V7_7	16461584	16461605	Quad-SM_V7_7-CCC-38-CCCCATGCCCAACCCTCCCCC
SM_V7_7	16910472	16910499	Quad-SM_V7_7-CCC-39-CCCTACCCTACCCCCCCCACATCCCCC
SM_V7_7	17387002	17387025	Quad-SM_V7_7-CCC-40-CCCAACCCCCCCCTCTTTTACCC
SM_V7_7	17829286	17829303	Quad-SM_V7_7-CCC-41-CCCCCCCTTTCCCCCCC
SM_V7_7	17905889	17905908	Quad-SM_V7_7-CCC-42-CCCCCCCTACCCCCCTCCC
SM_V7_7	18105672	18105719	Quad-SM_V7_7-CCC-43-CCCCTTCCACACCCCACCACACCCCACCCCGCTCCACCCCACACCCC
SM_V7_7	18158833	18158854	Quad-SM_V7_7-CCC-44-CCCCACCCCATCCCACCCCCC
SM_V7_7	18787074	18787097	Quad-SM_V7_7-CCC-45-CCCAACCCCCACCCTTACCCCCC
SM_V7_ZW	932425	932448	Quad-SM_V7_ZW-GGG-1-GGGGGGTGGGGGTGGGGTGGGGG
SM_V7_ZW	1000999	1001028	Quad-SM_V7_ZW-GGG-2-GGGAGGGAGGGAGAGATAGGGAGAACGGG
SM_V7_ZW	1289405	1289426	Quad-SM_V7_ZW-GGG-3-GGGGGGGGGGGAAGGGAGGGG
SM_V7_ZW	1474213	1474246	Quad-SM_V7_ZW-GGG-4-GGGTGAGAGGGGGATAGGGGGAGAGAGAGGGGG
SM_V7_ZW	1550262	1550282	Quad-SM_V7_ZW-GGG-5-GGGTGGTGGGTTGGGTAGGG
SM_V7_ZW	2013054	2013081	Quad-SM_V7_ZW-GGG-6-GGGGGGTAGGAGTGGGGGTGGGAGGGG
SM_V7_ZW	2013608	2013637	Quad-SM_V7_ZW-GGG-7-GGGGGCTGGGGGTAGGGGGCGGGGTGGGG
SM_V7_ZW	2020713	2020733	Quad-SM_V7_ZW-GGG-8-GGGGGAGGGGGGGTTGGGGG
SM_V7_ZW	2038572	2038601	Quad-SM_V7_ZW-GGG-9-GGGGGGGGGATGGGGTGGGGTGAGATGGG
SM_V7_ZW	2086359	2086379	Quad-SM_V7_ZW-GGG-10-GGGGGGGGGGAGGGGTAGGG
SM_V7_ZW	2092964	2092987	Quad-SM_V7_ZW-GGG-11-GGGTGAGAGAGGGAGAGGGAGGG
SM_V7_ZW	2137781	2137804	Quad-SM_V7_ZW-GGG-12-GGGGGGGGAGGGGGGAAGGGGGG
SM_V7_ZW	2193879	2193896	Quad-SM_V7_ZW-GGG-13-GGGGGGGGAGGGAGGGG
SM_V7_ZW	2194012	2194053	Quad-SM_V7_ZW-GGG-14-GGGAAGGAGGGAGGGAGGGAGGTAGGGAGGTAGGGAGAGGG
SM_V7_ZW	2225337	2225352	Quad-SM_V7_ZW-GGG-15-GGGGGGGAGGGAGGG
SM_V7_ZW	2233776	2233816	Quad-SM_V7_ZW-GGG-16-GGGGGAAGGGGAGGGCAGGGCAGAGCAGGGGGGACAGGGG
SM_V7_ZW	2252063	2252088	Quad-SM_V7_ZW-GGG-17-GGGGGGGTGAGGGGTGGGGAGAGGG
SM_V7_ZW	2307436	2307466	Quad-SM_V7_ZW-GGG-18-GGGGGGTGAGGGTGGGGGTGGGGATTGGGG
SM_V7_ZW	2348016	2348033	Quad-SM_V7_ZW-GGG-19-GGGGGGGAGGGGGTGGG
SM_V7_ZW	2375902	2375929	Quad-SM_V7_ZW-GGG-20-GGGAGGGAGGGAGAAAGGGGGGAAGGG
SM_V7_ZW	2664539	2664561	Quad-SM_V7_ZW-GGG-21-GGGAAGGGGTAGGGAGGGAGGG
SM_V7_ZW	3012586	3012604	Quad-SM_V7_ZW-GGG-22-GGGTGGGAGGAGGGAGGG
SM_V7_ZW	4092564	4092590	Quad-SM_V7_ZW-GGG-23-GGGGGTGTGGGGGGGGGTGGCTAGGG
SM_V7_ZW	4621287	4621306	Quad-SM_V7_ZW-GGG-24-GGGGAGGGTCAGGGTAGGG
SM_V7_ZW	5139336	5139358	Quad-SM_V7_ZW-GGG-25-GGGGGGGGAGGGGGGATATGGG
SM_V7_ZW	5213837	5213864	Quad-SM_V7_ZW-GGG-26-GGGGGGGGGAGGGGGTAGGGGGTGGGG
SM_V7_ZW	5601754	5601769	Quad-SM_V7_ZW-GGG-27-GGGTGGGTGGGTGGG
SM_V7_ZW	6410609	6410630	Quad-SM_V7_ZW-GGG-28-GGGGGGGGGAGGGGGAAGGGG
SM_V7_ZW	6627557	6627588	Quad-SM_V7_ZW-GGG-29-GGGGGGCTGGGGGGAGGCAAGGGATTAGGGG
SM_V7_ZW	6750203	6750227	Quad-SM_V7_ZW-GGG-30-GGGTTCGGGTCTCGTGGGTGCGGG
SM_V7_ZW	8652040	8652067	Quad-SM_V7_ZW-GGG-31-GGGAAGCACGGGATACAGTGGGCAGGG
SM_V7_ZW	11111837	11111862	Quad-SM_V7_ZW-GGG-32-GGGTAAAGGAGGGTTGGGCATGGGG
SM_V7_ZW	14196143	14196166	Quad-SM_V7_ZW-GGG-33-GGGTAAATTGGGACTGGGATGGG
SM_V7_ZW	15908337	15908356	Quad-SM_V7_ZW-GGG-34-GGGAGGGTTGGGTAAGGGG
SM_V7_ZW	18935873	18935898	Quad-SM_V7_ZW-GGG-35-GGGTACTGGGTACGAGGGTACTGGG
SM_V7_ZW	19395079	19395100	Quad-SM_V7_ZW-GGG-36-GGGAGAGGGTTGGGCATGGGG
SM_V7_ZW	20143740	20143762	Quad-SM_V7_ZW-GGG-37-GGGTTGGGCTCGATGGGTTGGG
SM_V7_ZW	20692479	20692505	Quad-SM_V7_ZW-GGG-38-GGGTCGGGGCCAGGGGGTCCAAGGGG
SM_V7_ZW	21992534	21992562	Quad-SM_V7_ZW-GGG-39-GGGGGGGGCGTGGATGGGCGCTGATGGG
SM_V7_ZW	29561725	29561753	Quad-SM_V7_ZW-GGG-40-GGGTACAGGGTGCTGGGGTTGTTGTGGG
SM_V7_ZW	30308532	30308556	Quad-SM_V7_ZW-GGG-41-GGGATTGGGTTGGGTAACACTGGG
SM_V7_ZW	36965307	36965333	Quad-SM_V7_ZW-GGG-42-GGGTTTTTCCGGGAATGAGGGGTGGG
SM_V7_ZW	38225776	38225810	Quad-SM_V7_ZW-GGG-43-GGGAGGGAGCACGGGACACAATGGGCAGCTAGGG
SM_V7_ZW	38408870	38408895	Quad-SM_V7_ZW-GGG-44-GGGTGCGGGATTTCGTGGGACCGGG
SM_V7_ZW	40152032	40152057	Quad-SM_V7_ZW-GGG-45-GGGTAAAGGAGGGTTGGGTACAGGG
SM_V7_ZW	41989966	41989987	Quad-SM_V7_ZW-GGG-46-GGGAGAGGGTTGGGCATGGGG
SM_V7_ZW	45450383	45450405	Quad-SM_V7_ZW-GGG-47-GGGTGGATGGGTGGGCAAAGGG
SM_V7_ZW	47791794	47791815	Quad-SM_V7_ZW-GGG-48-GGGTAAGGGAGCAGGGTTGGG
SM_V7_ZW	52803643	52803664	Quad-SM_V7_ZW-GGG-49-GGGTTGGGCATGGGGTTAGGG
SM_V7_ZW	55673853	55673871	Quad-SM_V7_ZW-GGG-50-GGGGGGGTGGGATTTGGG
SM_V7_ZW	57120019	57120039	Quad-SM_V7_ZW-GGG-51-GGGTGTATGGGATGGGAGGG
SM_V7_ZW	58393657	58393677	Quad-SM_V7_ZW-GGG-52-GGGTTGGGAGGGGGACGGGG
SM_V7_ZW	58712298	58712313	Quad-SM_V7_ZW-GGG-53-GGGAGGGAGGGAGGG
SM_V7_ZW	60171303	60171346	Quad-SM_V7_ZW-GGG-54-GGGAGAGAGAGGGTGAGGGGGAGGGAGGGAGGGAGAGAGGGGG
SM_V7_ZW	66306611	66306632	Quad-SM_V7_ZW-GGG-55-GGGGGTGGGTGGGTAATGGGG
SM_V7_ZW	66945906	66945934	Quad-SM_V7_ZW-GGG-56-GGGTAAAAGGGGAGGATCGGGCATGGGG
SM_V7_ZW	67666461	67666483	Quad-SM_V7_ZW-GGG-57-GGGAGGGGCAGGGCTGGTCGGG
SM_V7_ZW	68504190	68504214	Quad-SM_V7_ZW-GGG-58-GGGAATGGGAAGGGAAAAAGAGGG
SM_V7_ZW	68595440	68595462	Quad-SM_V7_ZW-GGG-59-GGGTTAGGGATAGGGTATTGGG
SM_V7_ZW	69103324	69103345	Quad-SM_V7_ZW-GGG-60-GGGGGAGGGTTGGGCTTGGGG
SM_V7_ZW	72079122	72079153	Quad-SM_V7_ZW-GGG-61-GGGCATCTGGGAGCACCAGGGTATTTGGGGG
SM_V7_ZW	72272555	72272577	Quad-SM_V7_ZW-GGG-62-GGGGGGAGGGTTGGGTGTGGGG
SM_V7_ZW	75567373	75567406	Quad-SM_V7_ZW-GGG-63-GGGGGGGGGAAGGGAGATGGGGAAAGGAAGGGG
SM_V7_ZW	75979948	75979972	Quad-SM_V7_ZW-GGG-64-GGGGCGGGACAGAGTGGGTTGGGG
SM_V7_ZW	76101570	76101592	Quad-SM_V7_ZW-GGG-65-GGGCTAGGGGGGGGAAGCAGGG
SM_V7_ZW	76893267	76893293	Quad-SM_V7_ZW-GGG-66-GGGGGGGGGTTGAAGAGGGTAAGGGG
SM_V7_ZW	77011790	77011816	Quad-SM_V7_ZW-GGG-67-GGGGAGGGGGATGGGGGGAAAGGGGG
SM_V7_ZW	78181788	78181811	Quad-SM_V7_ZW-GGG-68-GGGAGGGAGGGAGGAAGGGAGGG
SM_V7_ZW	79311282	79311310	Quad-SM_V7_ZW-GGG-69-GGGTAAGGGAGGAGGGTTGGGTATGGGG
SM_V7_ZW	79581750	79581777	Quad-SM_V7_ZW-GGG-70-GGGGAAGGGAGTCAGGGCAATGGAGGG
SM_V7_ZW	80585310	80585325	Quad-SM_V7_ZW-GGG-71-GGGGGGGTGGGTGGG
SM_V7_ZW	80590861	80590894	Quad-SM_V7_ZW-GGG-72-GGGGGTGGGGGTGTGGTTGGGGGGTTGGGAGGG
SM_V7_ZW	81138376	81138398	Quad-SM_V7_ZW-GGG-73-GGGAGGAGGGTTGGGCATGGGG
SM_V7_ZW	82572010	82572038	Quad-SM_V7_ZW-GGG-74-GGGGTGGGGGTGGGGGTGGGGGTGAGGG
SM_V7_ZW	82748159	82748180	Quad-SM_V7_ZW-GGG-75-GGGGGGGGGTGTTGGGTTGGG
SM_V7_ZW	83047804	83047830	Quad-SM_V7_ZW-GGG-76-GGGGGGGAGGGATTGGATGGGAAGGG
SM_V7_ZW	84240260	84240283	Quad-SM_V7_ZW-GGG-77-GGGAGGGGGTAGAGGGAGGGGGG
SM_V7_ZW	84257598	84257620	Quad-SM_V7_ZW-GGG-78-GGGGGGGAGGGGTGTAAAGGGG
SM_V7_ZW	84478516	84478535	Quad-SM_V7_ZW-GGG-79-GGGGGGGAGGGGGGGAGGG
SM_V7_ZW	85672707	85672734	Quad-SM_V7_ZW-GGG-80-GGGTAAAAGAGGGGCGTTGGGCATGGG
SM_V7_ZW	85815389	85815408	Quad-SM_V7_ZW-GGG-81-GGGGGGGAGGGGGGAGGGG
SM_V7_ZW	85845404	85845450	Quad-SM_V7_ZW-GGG-82-GGGGGGAGGGAGACAGAGGGGGAGGGGGAGAGAGGGGGTGAGGGGG
SM_V7_ZW	86058721	86058739	Quad-SM_V7_ZW-GGG-83-GGGCGGGGGGGGAAGGGG
SM_V7_ZW	86276546	86276568	Quad-SM_V7_ZW-GGG-84-GGGAGGAGGGTTGGGCATCGGG
SM_V7_ZW	86441945	86441966	Quad-SM_V7_ZW-GGG-85-GGGGGAGGGGAGGGGAGGGGG
SM_V7_ZW	86445751	86445772	Quad-SM_V7_ZW-GGG-86-GGGGGGGAGGGGATGGGGGGG
SM_V7_ZW	88332213	88332236	Quad-SM_V7_ZW-GGG-87-GGGCCCGGGATAAGGGAGAAGGG
SM_V7_ZW	0	270	Quad-SM_V7_ZW-CCC-11-CCCTAACCCTAACCCTAACCCTAACCCTAACCCTAACCCTAACCCTAACCCCTAACCCTAACCCTAACCCTAACCCTAACCCTAACCCTAACCCTAACCCCCTAACCCTAACCCCTAACCCTTAACCCTAACCCTAACCCTAACCCTAACCCTAACCCTAACCCTAACCCTAACCCTAACCCTAACCCTAACCCTAACCCAACCCTAACCCTAACCCTAACCCTAACCCAACCCTAACCCTAACCCTAACCCTAACCCTAACCCTAACCC
SM_V7_ZW	278	474	Quad-SM_V7_ZW-CCC-19-CCCTAACCCTAACCCTAACCCTAACCCTAACCCTAACCCTAACCCCCCCTAACCCTAACCCTAACCCTAACCCTAACCCTAACCCTAACCCTAACCCTAACCCTAACCCTAACCCTAACCCTAACCCCTAACCCTAACCCTAACCCTAACCCTAACCCTAACCCTAACCCTAAACCCTAACCCCTAACCCTAACCC
SM_V7_ZW	482	1055	Quad-SM_V7_ZW-CCC-42-CCCTAACCCTAACCCTAAACCCTAACCCTAACCCTAACCCTAACCCTAACCCTAACCCTAACCCTAACCCTAACCCTAACCCTAACCCTAACCCTAACCCTAACCCTAACCCTAACCCTAACCCTAAAACCCTAACCCTAACCCTAACCCTAACCCTAACCCTAACCCTAACCCTAACCCTAACCCTAACCCTAACCCTAACCCTAACCCTAACCCTAACCCTAACCCTAACCCTAAACCCTAACCCTAACCCTAACCCTAACCCTAACCCTAACCCTAACCCCTAACCCTAACCCTAACCCTAACCCCCCCCCCCTAACCCTAACCCTAAACCCTAACCCTAAACCCTAACCCTAACCCTAACCCTAACCCTAACCC…
SM_V7_ZW	1064	1127	Quad-SM_V7_ZW-CCC-44-CCCTAACCCTAACCCTAACCCTAACCCTAACCCTAACCCTAACCCTAACCCTAACCCTAACCC
SM_V7_ZW	1135	1359	Quad-SM_V7_ZW-CCC-53-CCCTAACCCTAACCCTAACCCTAAACCCTAACCCTAACCCTAACCCTAACCCCTAACCCTAAACCCTAACCCTACCCTAACCCTAACCCCTAACCCTAACCCTAACCCTAACCCTAACCCTAACCCTAACCCTAACCCTAACCCTAACCCTAACCCTAACCCTAACCCTAACCCTAACCCTAACCCTAACCCTTAACCCTAACCCTAACCCTAACCCTAACCCC
SM_V7_ZW	722360	722388	Quad-SM_V7_ZW-CCC-54-CCCCATGCCCAACCCCCCTCTTTTACCC
SM_V7_ZW	959263	959297	Quad-SM_V7_ZW-CCC-55-CCCTCTCTCCCTCCCTCCCTTTCTCCCTCCCCCC
SM_V7_ZW	998648	998667	Quad-SM_V7_ZW-CCC-56-CCCCCGCCCACCCCCGCCC
SM_V7_ZW	1000613	1000633	Quad-SM_V7_ZW-CCC-57-CCCTCCCTCTCCCCCCGCCC
SM_V7_ZW	1511437	1511465	Quad-SM_V7_ZW-CCC-58-CCCCATGCCCAACCCTCCTCCCTTACCC
SM_V7_ZW	1656970	1656991	Quad-SM_V7_ZW-CCC-59-CCCCCCTCGGCCCACCCCCCC
SM_V7_ZW	1849314	1849335	Quad-SM_V7_ZW-CCC-60-CCCTCTCCCTCCCTCCTTCCC
SM_V7_ZW	1990491	1990513	Quad-SM_V7_ZW-CCC-61-CCCTTTCTCCCCCCTCCCTCCC
SM_V7_ZW	2029754	2029778	Quad-SM_V7_ZW-CCC-62-CCCCCTCACCCCCTACCCCCCCCC
SM_V7_ZW	2038693	2038720	Quad-SM_V7_ZW-CCC-63-CCCTTCCTCCCTCCCTCCATCCCTCCC
SM_V7_ZW	2056587	2056622	Quad-SM_V7_ZW-CCC-64-CCCCTCCCCCACCCCTCAACCCCCACCCCACCCCC
SM_V7_ZW	2126068	2126099	Quad-SM_V7_ZW-CCC-65-CCCTTTTCCCACTCCACCCCAGCCCCCCCCC
SM_V7_ZW	2219683	2219707	Quad-SM_V7_ZW-CCC-66-CCCGCCCACCCCACCCCACCCCCC
SM_V7_ZW	2225246	2225266	Quad-SM_V7_ZW-CCC-67-CCCTACCCCCTACCCCCCCC
SM_V7_ZW	2267485	2267509	Quad-SM_V7_ZW-CCC-68-CCCACTCCACCCCACCCAACCCCC
SM_V7_ZW	2272695	2272718	Quad-SM_V7_ZW-CCC-69-CCCCCTCTCCCCGCCCCCCCCCC
SM_V7_ZW	2279915	2279936	Quad-SM_V7_ZW-CCC-70-CCCACCCACCCAACTATCCCC
SM_V7_ZW	2311455	2311473	Quad-SM_V7_ZW-CCC-71-CCCCCCCCTCCCCCCCCC
SM_V7_ZW	2329858	2329877	Quad-SM_V7_ZW-CCC-72-CCCTTACCCAACCCTCCCC
SM_V7_ZW	2331335	2331362	Quad-SM_V7_ZW-CCC-73-CCCACCCCCATCCCCCCCTCACTCCCC
SM_V7_ZW	2589879	2589907	Quad-SM_V7_ZW-CCC-74-CCCCCTTTCCCCCTCCCCTCCCCTCCCC
SM_V7_ZW	2951469	2951489	Quad-SM_V7_ZW-CCC-75-CCCCCCCCTTCCCTTCTCCC
SM_V7_ZW	4226393	4226412	Quad-SM_V7_ZW-CCC-76-CCCCCCCTCCCCTCCCCCC
SM_V7_ZW	4982697	4982717	Quad-SM_V7_ZW-CCC-77-CCCTTCCCCCCCTTCCCCCC
SM_V7_ZW	6215795	6215823	Quad-SM_V7_ZW-CCC-78-CCCCACCCGCAACCCTCCTCCCTTACCC
SM_V7_ZW	6289743	6289772	Quad-SM_V7_ZW-CCC-79-CCCCCTCCCTTCGCCCCACCCCCTCTCCC
SM_V7_ZW	6410241	6410285	Quad-SM_V7_ZW-CCC-81-CCCTACCCTACCCCACCCCACCCCACCCCATCCCAATCCACCCC
SM_V7_ZW	14780482	14780514	Quad-SM_V7_ZW-CCC-82-CCCTCAGTTTCCCATAGCCACCCTCTCTCCCC
SM_V7_ZW	16555310	16555336	Quad-SM_V7_ZW-CCC-83-CCCTCCCTCCCCTACCTCCCTCCCCC
SM_V7_ZW	19518321	19518343	Quad-SM_V7_ZW-CCC-84-CCCACCCTCACCCTACTATCCC
SM_V7_ZW	24091584	24091617	Quad-SM_V7_ZW-CCC-85-CCCCCAGTTTCCCTACGCCCTACTCCCGCACCC
SM_V7_ZW	25435464	25435491	Quad-SM_V7_ZW-CCC-86-CCCATGCCCAACCCTCCTCCCTTGCCC
SM_V7_ZW	25475928	25475955	Quad-SM_V7_ZW-CCC-87-CCCATGCCCAACCCTCCTCCCTTGCCC
SM_V7_ZW	25494542	25494569	Quad-SM_V7_ZW-CCC-88-CCCATGCCCAACCCTCCTCCCTTGCCC
SM_V7_ZW	27695715	27695737	Quad-SM_V7_ZW-CCC-89-CCCAGTTTCCCACCCAAAACCC
SM_V7_ZW	30519467	30519502	Quad-SM_V7_ZW-CCC-90-CCCCCATAGTACCCTAGCGGCCCCGGCAAAGCCCC
SM_V7_ZW	34932025	34932045	Quad-SM_V7_ZW-CCC-91-CCCATCCCAGTCCCAGTCCC
SM_V7_ZW	38262763	38262797	Quad-SM_V7_ZW-CCC-92-CCCTAGCTGCCCATTGTGTCCCGTGCTCCCTCCC
SM_V7_ZW	38265104	38265126	Quad-SM_V7_ZW-CCC-93-CCCATGCCCAACCCTCTTCCCC
SM_V7_ZW	41683773	41683794	Quad-SM_V7_ZW-CCC-94-CCCCCCTCCCCCCCCCGCCCC
SM_V7_ZW	44382171	44382193	Quad-SM_V7_ZW-CCC-95-CCCCATGCCCAACCCTGCTCCC
SM_V7_ZW	46048498	46048519	Quad-SM_V7_ZW-CCC-96-CCCCACCCTTAACCCTCCCCC
SM_V7_ZW	46585640	46585665	Quad-SM_V7_ZW-CCC-97-CCCCATGCCCAACCCTCCTTTACCC
SM_V7_ZW	52917445	52917466	Quad-SM_V7_ZW-CCC-98-CCCACCCCTCTCCCATCTCCC
SM_V7_ZW	53506704	53506760	Quad-SM_V7_ZW-CCC-100-CCCTAACCCCTAACCCTAACCCCTAGCCCTAAATCCCAACCCTAACCCTAAACCCC
SM_V7_ZW	55171914	55171933	Quad-SM_V7_ZW-CCC-101-CCCTCCCTCCCTCCCTCCC
SM_V7_ZW	57980042	57980066	Quad-SM_V7_ZW-CCC-102-CCCTCCCTTTCCCCTCCCCCGCCC
SM_V7_ZW	58016184	58016211	Quad-SM_V7_ZW-CCC-103-CCCTCTCTCTCCCCTCCCTCTCTCCCC
SM_V7_ZW	58057364	58057384	Quad-SM_V7_ZW-CCC-104-CCCTACCCCTGCCCCCCCCC
SM_V7_ZW	66696352	66696380	Quad-SM_V7_ZW-CCC-105-CCCCATGCCCAATCCTCCCCTTTTACCC
SM_V7_ZW	68753692	68753713	Quad-SM_V7_ZW-CCC-106-CCCTTCACACCCTGCCCCCCC
SM_V7_ZW	71056827	71056844	Quad-SM_V7_ZW-CCC-107-CCCTGTCCCCCCCCCCC
SM_V7_ZW	71585602	71585617	Quad-SM_V7_ZW-CCC-108-CCCTCCCTCCCTCCC
SM_V7_ZW	71628319	71628334	Quad-SM_V7_ZW-CCC-109-CCCTCCCTCCCTCCC
SM_V7_ZW	77204282	77204311	Quad-SM_V7_ZW-CCC-110-CCCACCCACCCCATCCACCCCCCGTACCC
SM_V7_ZW	78313734	78313762	Quad-SM_V7_ZW-CCC-111-CCCCATGCCCAACCCTCCCCCTTTACCC
SM_V7_ZW	79286395	79286414	Quad-SM_V7_ZW-CCC-112-CCCACCCCATCCCCATCCC
SM_V7_ZW	79320768	79320790	Quad-SM_V7_ZW-CCC-113-CCCCTCCCAAATTTTCCCCCCC
SM_V7_ZW	79369082	79369111	Quad-SM_V7_ZW-CCC-114-CCCCCTCCCCCCACTCTCCCCCTTCCCCC
SM_V7_ZW	79377473	79377492	Quad-SM_V7_ZW-CCC-115-CCCCATCCCATCCCACCCC
SM_V7_ZW	79404100	79404125	Quad-SM_V7_ZW-CCC-116-CCCTCCCCCATCCCCCCACCCCCCC
SM_V7_ZW	80193977	80194003	Quad-SM_V7_ZW-CCC-117-CCCAATGCCCAACCCCCCCTTTACCC
SM_V7_ZW	80438354	80438377	Quad-SM_V7_ZW-CCC-118-CCCTTTCCCACACCCAACACCCC
SM_V7_ZW	80590516	80590536	Quad-SM_V7_ZW-CCC-119-CCCTCCCCTCTCCCCCCCCC
SM_V7_ZW	80926029	80926072	Quad-SM_V7_ZW-CCC-120-CCCCCTCCCTCTTTCTCCCTCCCTCCCTCTTTCTCCCCCCCCC
SM_V7_ZW	81362647	81362682	Quad-SM_V7_ZW-CCC-121-CCCCCTCTTCCGCCCTCTTCCCCCCCTTCCACCCC
SM_V7_ZW	81556063	81556082	Quad-SM_V7_ZW-CCC-122-CCCTTCCCCTCTCCCCCCC
SM_V7_ZW	81752994	81753011	Quad-SM_V7_ZW-CCC-123-CCCTCCCTCCCTCTCCC
SM_V7_ZW	81766349	81766378	Quad-SM_V7_ZW-CCC-124-CCCAGGACCCCCCAGGACCCAGGAATCCC
SM_V7_ZW	82178128	82178149	Quad-SM_V7_ZW-CCC-125-CCCCTGCCCTACGCCCCCCCC
SM_V7_ZW	82228189	82228217	Quad-SM_V7_ZW-CCC-126-CCCCATGCCCAACCCCCCTCCTTTACCC
SM_V7_ZW	82927711	82927734	Quad-SM_V7_ZW-CCC-127-CCCCGCACCCGATCGCCCAACCC
SM_V7_ZW	83180285	83180303	Quad-SM_V7_ZW-CCC-128-CCCGCCCAACCCTCTCCC
SM_V7_ZW	83603173	83603190	Quad-SM_V7_ZW-CCC-129-CCCTCTCCCTCCCCCCC
SM_V7_ZW	83727443	83727460	Quad-SM_V7_ZW-CCC-130-CCCTCTCCCTCCCCCCC
SM_V7_ZW	84108588	84108604	Quad-SM_V7_ZW-CCC-131-CCCCCCCCACCCACCC
SM_V7_ZW	84242908	84242937	Quad-SM_V7_ZW-CCC-132-CCCCCTACCACCCGCCACCTCCCACCCCC
SM_V7_ZW	85077743	85077766	Quad-SM_V7_ZW-CCC-133-CCCGGCTGCCCACACCCTTACCC
SM_V7_ZW	85302145	85302163	Quad-SM_V7_ZW-CCC-134-CCCCACCCACCCCCACCC
SM_V7_ZW	85651533	85651556	Quad-SM_V7_ZW-CCC-135-CCCCATCCTCCCTCTACCCCCCC
SM_V7_ZW	85832879	85832898	Quad-SM_V7_ZW-CCC-136-CCCCCCCTCCCCCCACCCC
SM_V7_ZW	86232951	86232979	Quad-SM_V7_ZW-CCC-137-CCCCATGCCCAACCCTCCCTTTTTACCC
SM_V7_ZW	86635253	86635276	Quad-SM_V7_ZW-CCC-138-CCCCCAACCCCCTTCCCCTCCCC
SM_V7_ZW	88338285	88338306	Quad-SM_V7_ZW-CCC-139-CCCCCTACCCCCCCCTACCCC

## Sheet: Consensus sites
Chromosomes	Start	End	Sequence
SM_V7_1	8539862	8539891	Quad-SM_V7_1-GGG-7-GGGAGAGAGGGGGGGAGGAAGGGGGGGGG
SM_V7_1	8563590	8563605	Quad-SM_V7_1-GGG-8-GGGAGGGAGGGAGGG
SM_V7_1	9157582	9157603	Quad-SM_V7_1-GGG-11-GGGTGGGTGTGGGTGGGAGGG
SM_V7_1	34986153	34986178	Quad-SM_V7_1-GGG-26-GGGGGTGGGGGGGGGAGGGGGGGGG
SM_V7_1	36134617	36134642	Quad-SM_V7_1-GGG-27-GGGTAAAGAAGGGTTGGGCATGGGG
SM_V7_1	54146495	54146520	Quad-SM_V7_1-GGG-35-GGGTAAAGGAGGGTTGGGCATGGGG
SM_V7_1	55587696	55587736	Quad-SM_V7_1-GGG-37-GGGCGAAACGGGGCAGCAAGGGCAGAGAGGGGCTCCTGGG
SM_V7_1	60763303	60763328	Quad-SM_V7_1-GGG-43-GGGTAAAGGAGGGTTGGGCATGGGG
SM_V7_1	77802030	77802051	Quad-SM_V7_1-GGG-58-GGGTAAGGGAGGAGGGTTGGG
SM_V7_1	85347589	85347612	Quad-SM_V7_1-GGG-71-GGGGGGGAGAACGGGGGGTAGGG
SM_V7_1	85356908	85356939	Quad-SM_V7_1-GGG-72-GGGGAAGGGGGGAGGGAAGGGGAGGGGAGGG
SM_V7_1	87641814	87641846	Quad-SM_V7_1-GGG-80-GGGAGGGGGAGAGAGAGGGGGGAGGTAAAGGG
SM_V7_1	88385875	88385900	Quad-SM_V7_1-GGG-82-GGGTAAAGGAGGGTTGGGCATGGGG
SM_V7_1	88877745	88878294	Quad-SM_V7_1-GGG-104-GGGTTAGGGTTAGGGTTAGGGTTAGGGTTAGGGGTTAGGGTTAGGGTTAGGGTTAGGGTTAGGGTTAGGGTTAGGGTTAGGGTTAGGGTTAGGGTTAGGGTTAGGGTTTAGGGTTAGGGTTAGGGTTAGGGTTAGGGTTAGGGTTAGGGTTAGGGTTAGGGTTAGGGTTAGGGTTAGGGTTAGGGTTAGGGTTAGGGTTAGGGTTAGGGTTAGGGTTAGGGTTAGGGTTAGGGTTTAGGGTTAGGGTTAGGGTTAGGGTTAGGGTTAGGGTTAGGGTTAGGGTTTAGGGTTAGGGTTAGGGTTAGGGTTAGGGTTAGGGTTAGGGTTAGGGTTAGGGTTAGGGTTAGGGTTAGGGTTAGGGTTAGGGTTAGGGTTAGG…
SM_V7_1	88878302	88878528	Quad-SM_V7_1-GGG-113-GGGTTAGGGTTAGGGTTAGGGTTAGGGTTAGGGTTAGGGTTAGGGTTAGGGTTAGGGTTAGGGTTAGGGTTAGGGTTAGGGTTTAGGGTTAGGGTTAGGGTTAGGGTTAGGGTTAGGGTTAGGGTTAGGGTTAGGGTTAGGGTTAGGGTTAGGGTTAGGGTTAGGGTTAGGGTTAGGGTTAGGGTTAGGGTTAGGGTTAGGGTTAGGGTTAGGGTTAGGGTTAGGG
SM_V7_1	88878536	88878772	Quad-SM_V7_1-GGG-123-GGGTTAGGGTTAGGGTTAGGGTTAGGGTTAGGGTTAGGGTTAGGGTTGGGTTAGGGTTAGGGTTAGGGTTAGGGTTAGGGTTAGGGTTAGGGTTAGGGTTAGGGTTAGGGTTAGGGTTAGGGTTAGGGTTAGGGTTAGGGTTAGGGTTAGGGTTAGGGTTAGGGTTAGGGTTAGGGTTAGGGTTAGGGTTAGGGTTAGGGTTAGGGTTAGGGTTAGGGTTAGGGTTAGGGTTAGGG
SM_V7_1	88878780	88878892	Quad-SM_V7_1-GGG-127-GGGTTAGGGTTTAGGGTTAGGGTTAGGGTTAGGGTTAGGGTTAGGGTTAGGGTTAGGGTTAGGGTTAGGGTTAGGGTTAGGGTTAGGGTTAGGGTTAGGGTTAGGGTTAGGG
SM_V7_1	88878900	88878939	Quad-SM_V7_1-GGG-128-GGGTTAGGGTTAGGGTTAGGGTTAGGGTTAGGGTTAGGG
SM_V7_1	88878947	88879022	Quad-SM_V7_1-GGG-131-GGGTTAGGGTTAGGGTTAGGGTTAGGGTTAGGGTTAGGGTTAGGGTTAGGGTTAGGGTTAGGGTTAGGGTTAGGG
SM_V7_1	88879030	88879081	Quad-SM_V7_1-GGG-133-GGGTTAGGGTTAGGGTTAGGGTTAGGGTTAGGGTTAGGGTTAGGGTTAGGG
SM_V7_1	88879094	88879145	Quad-SM_V7_1-GGG-135-GGGTTAGGGTTAGGGTTAGGGTTAGGGTTAGGGTTAGGGTTAGGGTTAGGG
SM_V7_1	88879153	88879390	Quad-SM_V7_1-GGG-145-GGGTTAGGGTTAGGGTTAGGGTTAGGGTTAGGGTTAGGGTTAGGGTTAGGGTTAGGGTTAGGGTTAGGGTTAGGGTTAGGGTTAGGGTTAGGGGTAGGGTTAGGGTTAGGGTTAGGGTTAGGGTTAGGGTTAGGGTTAGGGTTAGGGTTAGGGTTAGGGTTAGGGTTAGGGTTAGGGTTAGGGTTAGGGTTAGGGTTAGGGTTAGGGTTAGGGTTAGGGTTAGGGTTAGGGTTAGGG
SM_V7_1	88879398	88879704	Quad-SM_V7_1-GGG-157-GGGTTAGGGTTAGGGTTAGGGTTAGGGTTAGGGTTAGGGTTAGGGTTAGGGTTAGGGTTAGGGTTAGGGTTAGGGTTAGGGTTAGGGTTAGGGTTAGGGTTAGGGTTAGGGTTAGGGTTAGGGGTTAGGGTTAGGGTTAGGGTGGTTAGGGTTAGGGTTAGGGTTAGGGTTAGGGTTGGTTAGGGTTAGGGTTAGGGTTAGGGTTAGGGTTAGGGTTAGGGTTAGGGTTAGGGTTAGGGTTAGGGGTTAGGGTTAGGGTTAGGGTTAGGGTTAGGGTTAGGGTTAGGGTTAGGGTTAGGGTTAGGG
SM_V7_1	88879712	88879734	Quad-SM_V7_1-GGG-158-GGGTTAGGGTTAGGGTTAGGGG
SM_V7_1	88879742	88880486	Quad-SM_V7_1-GGG-189-GGGTTAGGGTTAGGGTTAGGGTTAGGGTTAGGGTTAGGGTTAGGGTTAGGGTTAGGGTTAGGGTTAGGGTTAGGGTTAGGGTTAGGGTTAGGGTTAGGGTTAGGGTTAGGGTTAGGGTTAGGGTTAGGGTTAGGGTTAGGGTTAGGGTTAGGGTTAGGGTTAGGGTTAGGGTTAGGGTTAGGGTTAGGGTTAGGGTTAGGGTTAGGGTTAGGGTTAGGGTTAGGGTTAGGGTTAGGGTTAGGGTTAGGGTTAGGGTTAGGGTTAGGGTTAGGGTTAGGGTTAGGGTTAGGGTTAGGGTTAGGGTTAGGGTTAGGGTTAGGGTTAGGGTTAGGGTTAGGGTTAGGGTTAGGGTTAGGGTTAGGGTTAGGGTTAGGGTTT…
SM_V7_1	88880573	88880979	Quad-SM_V7_1-GGG-209-GGGTTAGGGTTAGGGTTAGGGTTAGGGTTAGGGTTAGGGTTAGGGTTAGGGTTAGGGTTAGGGTTAGGGTTAGGGTTAGGGTTAGGGTTAGGGTTAGGGTTAGGGTTAGGGTTTAGGGTTAGGGTTAGGGTTAGGGTTAGGGTTAGGGTTAGGGTTAGGGTTAGGGTTAGGGTTAGGGTTAGGGTTAGGGTTAGGGTTAGGGTTAGGGTTAGGGTTAGGGTTAGGGTTAGGGTTAGGGTTAGGGTTAGGGTTAGGGTTAGGGTTAGGGTTAGGGTTAGGGTTAGGGTTAGGGTTAAGGGTTAGGGTTAGGGTTAGGGTAGGGTTAGGGTTAGGGTTAGGGTTAGGGTTAGGGTTAGGGTTAGGGTTAGGGTTAGGGTT…
SM_V7_1	88880495	88880564	Quad-SM_V7_1-GGG-192-GGGTTAGGGTTAGGGTTAGGGTTAGGGTTAGGGTTAGGGTTAGGGTTAGGGTTAGGGTTAGGGTTAGGG
SM_V7_1	88880987	88881031	Quad-SM_V7_1-GGG-211-GGGTTAGGGTTAGGGTTAGGGTTAGGGTTAGGGTTAGGGTAGGG
SM_V7_1	88881039	88881122	Quad-SM_V7_1-GGG-214-GGGTTAGGGTTAGGGTTAGGGTTAGGGTTAGGGTTAGGGTTAGGGTTAGGGTTAGGGTTAGGGTTAGGGTTAGGGTTAGGGGG
SM_V7_1	88881130	88881206	Quad-SM_V7_1-GGG-217-GGGTTAGGGTTAGGGTTAGGGTTAGGGTTAGGGTTAGGGTTAGGGTTAGGGTTAGGGTTTAGGGTTAGGGTTAGGG
SM_V7_1	88881214	88881355	Quad-SM_V7_1-GGG-223-GGGTTAGGGTTAGGGTAGGGTTAGGGTTAGGGTTTTAGGGTTAGGGTTAGGGTTAGGGTTAGGGTTAGGGTTAGGGTTAGGGTTAGGGTTAGGGTAGGGTTAGGGTTAGGGTTAGGGTTAGGGTTAGGGTTAGGGTTAGGG
SM_V7_1	15392	15441	Quad-SM_V7_1-CCC-2-CCCCCCCCGCCCCCCCCCGCCCCCCTCCCCCCCCCCGCCGACACCCCCC
SM_V7_1	9263185	9263215	Quad-SM_V7_1-CCC-15-CCCCCCACTCCCCACTCCCCACTTCCCCCC
SM_V7_1	12320777	12320797	Quad-SM_V7_1-CCC-21-CCCCCCCGCCCCCCCCTCCC
SM_V7_1	16436332	16436359	Quad-SM_V7_1-CCC-24-CCCTCCCTCCCTCCCTCTCCCTCTCCC
SM_V7_1	22072437	22072458	Quad-SM_V7_1-CCC-34-CCCTCCCTCCCTCTCTCTCCC
SM_V7_1	52742511	52742534	Quad-SM_V7_1-CCC-47-CCCACCCCGCGAGATCCCAACCC
SM_V7_1	53972374	53972397	Quad-SM_V7_1-CCC-49-CCCACTCCACCCCACCCTACCCC
SM_V7_1	62360183	62360214	Quad-SM_V7_1-CCC-55-CCCCTTTGATACCCTTCTGACCCTTCCCCCC
SM_V7_1	65447323	65447346	Quad-SM_V7_1-CCC-59-CCCGCCCCGTGAGATCCCAACCC
SM_V7_1	65518156	65518185	Quad-SM_V7_1-CCC-60-CCCCATACCGCCCCGCCCCACCCCGCCCC
SM_V7_1	68246407	68246448	Quad-SM_V7_1-CCC-62-CCCTCCCTCCCTCCCTCCCTCCCTCCCTCCCTCCCTCTCCC
SM_V7_1	77820938	77820959	Quad-SM_V7_1-CCC-70-CCCAACCCTCCTCCCTTACCC
SM_V7_1	80329172	80329201	Quad-SM_V7_1-CCC-71-CCCCCCCCTCTCCCCCCTCTCTCCCCCCC
SM_V7_1	82110677	82110719	Quad-SM_V7_1-CCC-73-CCCCCCTCTCCCTCCCTCACCCCCTCTCTATCCCTTCCCCCC
SM_V7_1	82583386	82583453	Quad-SM_V7_1-CCC-75-CCCCCTACCCCCTTCCACCCTACCTACCCCCTTCCTCCCCTACATACCCCCTCCCGCCCTACCTCCC
SM_V7_1	85964263	85964292	Quad-SM_V7_1-CCC-81-CCCTAAACCCTCACCCTGAACCCGAACCC
SM_V7_1	87148945	87148973	Quad-SM_V7_1-CCC-84-CCCTTCCCCCTCCCGCTCTCTCCCTCCC
SM_V7_2	936798	936833	Quad-SM_V7_2-GGG-1-GGGTTAGGGTTTAGGGTTTAGGGTTAGGGTTAGGG
SM_V7_2	2524014	2524033	Quad-SM_V7_2-GGG-3-GGGAAGGGTTGGGCATGGG
SM_V7_2	5996069	5996118	Quad-SM_V7_2-GGG-11-GGGGGGTCGGGGGGATAGGGGGATGGGGGGACAGGGGGACAAGGGGGGG
SM_V7_2	8747639	8747657	Quad-SM_V7_2-GGG-23-GGGGGGGAGAGGGGGGGG
SM_V7_2	34033067	34033092	Quad-SM_V7_2-GGG-44-GGGCATTCGGGGGGGGGCTGATGGG
SM_V7_2	41028684	41028718	Quad-SM_V7_2-GGG-51-GGGGCGTGGGAGGGGTGTTTGGGTCGGGATGGGG
SM_V7_2	43788317	43788336	Quad-SM_V7_2-GGG-56-GGGGGGGAGGGAGGGAGGG
SM_V7_2	44115575	44115596	Quad-SM_V7_2-GGG-59-GGGTAAAGGGGGAGGGTTGGG
SM_V7_2	44990176	44990200	Quad-SM_V7_2-GGG-62-GGGGGGTTGGGGTTGGGGCGGGGG
SM_V7_2	46129091	46129133	Quad-SM_V7_2-GGG-64-GGGGAAAGGGGGGGAAAGGGGAGGGAGAGGGAGGAAGGGGGG
SM_V7_2	48121430	48124638	Quad-SM_V7_2-GGG-200-GGGTTAGGGTTAGGGTTAGGGTTAGGGTTAGGGTTAGGGTTAGGGTTAGGGTTAGGGTTAGGGTTAGGGTTAGGGTTAGGGTTAGGGTTAGGGTTAGGGTTAGGGTTAGGGTTAGGGTTAGGGTTAGGGTTAGGGTTAGGGTTAGGGTTAGGGTTAGGGTTAGGGTTAGGGTTAGGGTTAGGGTTAGGGTTAGGGTTAGGGTTAGGGTTAGGGTTAGGGTTAGGGTTAGGGTTAGGGTTAGGGTTAGGGTTAGGGTTAGGGTTAGGGTTAGGGTTAGGGTTAGGGTTAGGGTTAGGGTTAGGGTTAGGGTTAGGGTTAGGGTTAGGGTTAGGGTTAGGGTTAGGGTTAGGGTTAGGGTTAGGGTTAGGGTTAGGGTTA…
SM_V7_2	48124646	48124715	Quad-SM_V7_2-GGG-203-GGGTTAGGGTTAGGGTTAGGGTTAGGGTTAGGGTTAGGGTTAGGGTTAGGGTTAGGGTTAGGGTTAGGG
SM_V7_2	48124723	48124762	Quad-SM_V7_2-GGG-204-GGGTTAGGGTTAGGGTTAGGGTTAGGGTTAGGGTTAGGG
SM_V7_2	48124770	48124833	Quad-SM_V7_2-GGG-206-GGGTTAGGGTTAGGGTTAGGGTTAGGGTTAGGGTTAGGGTTAGGGTTAGGGTTAGGGTTAGGG
SM_V7_2	48124859	48125072	Quad-SM_V7_2-GGG-215-GGGTTAGGGTTAGGGTTAGGGTTAGGGTTAGGGTTAGGGTTAGGGTTAGGGTTAGGGTTAGGGTTAGGGTTAGGGTTAGGGTTAGGGTTAGGGTTAGGGTTAGGGTTAGGGTTAGGGTTAGGGTTAGGGTTAGGGTTAGGGTTAGGGTTAGGGTTAGGGTTAGGGTTAGGGTTAGGGTTAGGGTTAGGGTTAGGGTTAGGGTTAGGGTTAGGG
SM_V7_2	48125080	48125217	Quad-SM_V7_2-GGG-220-GGGTTAGGGTTAGGGTTAGGGTTAGGGTTAGGGTTAGGGTTAGGGTTAGGGTTAGGGTTAGGGTTAGGGTTAGGGTTAGGGTTAGGGTTAGGGTTAGGGTTAGGGTTAGGGTTAGGGTTAGGGTTAGGGTTAGGGGG
SM_V7_2	48125225	48128524	Quad-SM_V7_2-GGG-357-GGGTTAGGGTTAGGGTTAGGGTTAGGGTTAGGGTTAGGGTTAGGGTTAGGGTTAGGGTTAGGGTTAGGGTTAGGGTTAGGGTTAGGGTTAGGGTTAGGGTTAGGGTTAGGGTTAGGGTTAGGGTTAGGGTTAGGGTTAGGGTTAGGGTTAGGGTTAGGGTTAGGGTTAGGGTTAGGGTTAGGGTTAGGGTTAGGGTTAGGGTTAGGGTTAGGGTTAGGGTTAGGGTTAGGGTTAGGGTTAGGGTTAGGGTTAGGGTTAGGGTTAGGGTTAGGGGTAGGGGTAGGGGTAGGGGTAGGGGTAGGGGTAGGGTAGGGGTAGGGGTAGGGTAGGGTTAGGGTTAGGGTTAGGGTTAGGGTTAGGGTTAGGGTTAGGGTTAGG…
SM_V7_2	48128532	48128619	Quad-SM_V7_2-GGG-360-GGGTTAGGGTTAGGGTTAGGGTTAGGGTTAGGGTTAGGGTTAGGGTTAGGGTTAGGGTTAGGGTTAGGGTTAGGGTTAGGGTTAGGG
SM_V7_2	48128627	48129153	Quad-SM_V7_2-GGG-382-GGGTTAGGGTTAGGGTTAGGGTAGGGTTAGGGTTAGGGTTAGGGTTAGGGTTAGGGTTAGGGTTAGGGTTAGGGTTAGGGTTAGGGTTAGGGTTAGGGTTAGGGTTAGGGTTAGGGTTAGGGTTAGGGTTAGGGTTAGGGGTTAGGGTTAGGGTTAGGGTTAGGGTTAGGGTTAGGGTTAGGGTTAGGGTTAGGGTTAGGGTTAGGGTTAGGGTTAAGGGTTAGGGTTAGGGTTAGGGTTAGGGTTAGGGTTAGGGTTAGGGTTAGGGTTAGGGTTAGGGTTAGGGTTAGGGTTAGGGTTAGGGTTAGGGTTAGGGTTAGGGTTAGGGTTAGGGTTAGGGTTAGGGTTAGGGTTAGGGTTAGGGTTAGGGTTAGGGTT…
SM_V7_2	48129161	48129389	Quad-SM_V7_2-GGG-391-GGGTTAGGGTTAGGGTTAGGGTTAGGGTTAGGGTTAGGGTTAGGGTTAGGGTTTAGGGTTTAGGGTTAGGGTTTAGGGTTAGGGTTAGGGTTAGGGTTAGGGTTAGGGTTAGGGTTAGGGTAGGGTTTAGGGTTAGGGTTAGGGTTAGGGTTAGGGTTAGGGTTAGGGTTAGGGTTAGGGTTAGGGTTAGGGTTAGGGTTAGGGTTAGGGTTAGGGTTAGGGTTAGGG
SM_V7_2	48129397	48129464	Quad-SM_V7_2-GGG-393-GGGTTAGGGTTAGGGTTTAGGGTTTAGGGTTAGGGTTAGGGTTTTAGGGTTAGGGTTAGGGTTAGGG
SM_V7_2	48129473	48129680	Quad-SM_V7_2-GGG-401-GGGTTAGGGTTAGGGTTAGGGTTAGGGTTAGGGTTAGGGTTAGGGTTAGGGTTAGGGTTAGGGTTAGGGTTAGGGTTAGGGTTAGGGTTAGGGTTAGGGTTAGGGATAGGGTTAGGGTTAGGGTTAGGGTTAGGGTTAGGGTTAGGGTTAGGGTTAGGGTTAGGGTTAGGGTTAGGGTTAGGGTTAGGGTTAGGGTTAGGGTTAGGG
SM_V7_2	48129688	48129806	Quad-SM_V7_2-GGG-406-GGGTTAGGGTTAGGGTTAGGGTTAGGGTTAGGGTTAGGGTTAGGGTTAGGGGTTAGGGTTAGGGTTAGGGTTAGGGTTAGGGTTAGGGTTAGGGTTAGGGTTAGGGTTAGGGTTAGGG
SM_V7_2	48129814	48130024	Quad-SM_V7_2-GGG-414-GGGTTAGGGTTAGGGTTAGGGTTAGGGTTAGGGTTAGGGTTAGGGTTAGGGTTAGGGTTAGGGTTAGGGTTAGGGTTTAGGGTTAGGGTTAGGGTTAGGGTTAGGGTTAGGGTTAGGGTTAGGGGGTTAGGGTTAGGGTTAGGGTTAGGGTTAGGGTTAGGGTTAGGGTTAGGGTTAGGGTTAGGGTTAGGGTTAGGGTTAGGGTTAGGG
SM_V7_2	48130032	48130060	Quad-SM_V7_2-GGG-415-GGGTTAGGGTTAGGGTTAGGGTTTAGGG
SM_V7_2	48130068	48130154	Quad-SM_V7_2-GGG-418-GGGGTTAGGGTTTAGGGTTAGGGTTAGGGTTAGGGGTTAGGGGTTAGGGTTTAGGGTTAGGGTTAGGGTTAGGGTTAGGGTTAGGG
SM_V7_2	48130162	48130367	Quad-SM_V7_2-GGG-426-GGGTTAGGGTTAGGGTTAGGGTTAGGGTTAGGGTTAGGGTTAGGGTTAGGGTTTAGGGTTAGGGTTAGGGTTAGGGTTAGGGTTAGGGTTAGGGTTAGGGTTAGGGTTAGGGTAGGGTTAGGGTTTTAGGGTTAGGGTTAGGGTTAGGGTTAGGGTTAGGGTTTGGGTTTAGGGTTAGGGTTAGGGTTAGGGGTTAGGGTTAGGG
SM_V7_2	4	149	Quad-SM_V7_2-CCC-6-CCCTAACCCTAACCCTAACCCTAACCCTAACCCTAACCCTAACCCTAACCCTAACCCTACCCCTAACCCTAACCCTAACCAACCCTAACCCTAACCCTAACCCTAACCCTAACCCTAACCCTAACCCTAACCCTAACCCTAACCC
SM_V7_2	157	196	Quad-SM_V7_2-CCC-7-CCCTAACCCTAACCCTAACCCTAACCCTAACCCTAACCC
SM_V7_2	221	393	Quad-SM_V7_2-CCC-14-CCCTAACCCTAACCCTAACCCTAAACCCTAACCCTAACCCTAACCCTAACCCTAACCCTAACCCTAACCCTAACCCTAACCCTAACCCTAACCCTAACCCTAACCCTAACCCTAACCCTAACCCTAACCCTAACCCTAACCCTAACCCTAACCCTAACCCTAACCCTAACCC
SM_V7_2	401	579	Quad-SM_V7_2-CCC-21-CCCTAACCCTAACCCTAACCCTAACCCTAACCCTAACCCTAACCCTAACCCTAACCCTAACCCTAACCCTAACCCTAACCCTAACCCTAACCCTAACCCTAACCCTAACCCTAACCCCTAACCCTAACCCTAACCCTAACCCTAACCCTAACCCTAACCCTAACCCTAACCCTAACCC
SM_V7_2	587	800	Quad-SM_V7_2-CCC-30-CCCTAACCCTAACCCTAACCCTAACCCTAACCCTAACCCTAACCCTAACCCTAACCCTAACCCTAACCCTAACCCTAACCCTAACCCTAACCCTAACCCTAACCCTAACCCTAACCCTAACCCTAACCCTAACCCTAACCCTAACCCTAACCCTAACCCTAACCCTAACCCTAACCCTAACCCTAACCCTAACCCTAACCCTAACCCTAACCC
SM_V7_2	808	877	Quad-SM_V7_2-CCC-33-CCCTAACCCTAACCCTAACCCTAACCCTTACCCTAACCCTAACCCTAACCCTAACCCTAACCCTAACCC
SM_V7_2	885	1103	Quad-SM_V7_2-CCC-42-CCCTAACCCTAACCCTAACCCTAACCCTACCCTAACCCTAACCCTAACCCTAACCCTAACCCTAACCCTAACCCTAACCCTAACCCTAACCCTAACCCTAACCCTAACCCTAACCCTAACCCTAACCCTAACCCTAACCCTAACCCTAACCCTAACCCTAACCCTAACCCTAACCCTAACCCTAACCCTAACCCTAACCCTAACCCTAACCCTAACCC
SM_V7_2	1111	3624	Quad-SM_V7_2-CCC-146-CCCTAACCCTAACCCTAACCCTAACCCTAACCCTAACCCTAACCCTAACCCTAACCCTAACCCTAACCCTAACCCCCTAACCCTAACCCTAACCCTAACCCTAACCCTAACCCTAACCCTAACCCTAACCCTAACCCTAACCCTAACCCTAACCCTAACCCTAACCCTAACCCTAACCCTAACCCTAACCCTAACCCTAACCCTAACCCTAACCCTAACCCTAACCCTAACCCTAACCCTAACCCTAACCCTAACCCTAACCCTAACCCTAACCCTAACCCTAACCCTAACCCTAACCCTAACCCTAACCCTAACCCTAACCCTAACCCTAACCCTAACCCTAACCCTAACCCTAACCCTAACCCTAACCCTAACCCT…
SM_V7_2	3633	3774	Quad-SM_V7_2-CCC-152-CCCTAACCCTAACCCTAACCCTAACCCTAACCCTAACCCTAACCCTAACCCTAACCCTAACCCTAACCCTAACCCTAACCCTAACCCTAACCCTAACCCTAACCCTAACCCTAACCCTAACCCTAACCCTAACCCTAACCC
SM_V7_2	3782	4265	Quad-SM_V7_2-CCC-172-CCCTAACCCTAACCCTAACCCTAACCCTAACCCTAACCCTAACCCTAACCCTAACCCTAACCCTAACCCTAACCCTAACCCTAACCCTAACCCTAACCCTAACCCTAACCCTAACCCTAACCCTAACCCTAACCCTAACCCTAACCCTAACCCTAACCCTAACCCTAACCCTAACCCTAACCCTAACCCTAACCCTAACCCTAACCCTAACCCTAACCCTAACCCTAACCCTAACCCTAACCCTAACCCTAACCCTAACCCTAACCCTAACCCTAACCCTAACCCTAACCCTAACCCTAACCCTAACCCTAACCCTAACCCTAACCCTAACCCTAACCCTAACCCTAACCCTAACCCTAACCCTAACCCTAACCCTAA…
SM_V7_2	4273	4930	Quad-SM_V7_2-CCC-199-CCCTAACCCTAACCCTAACCCTAACCCTAACCCTAACCCTAACCCTAACCCTAACCCTAACCCTAACCCTAACCCTAACCCTAACCCTAACCCTAACCCTAACCCTAACCCTAACCCTAACCCTAACCCTAACCCTAACCCTAACCCTAACCCTAACCCTAACCCTAACCCTAACCCTAACCCTAACCCTAACCCTAACCCTAACCCTAACCCTAACCCTAACCCTAACCCTAACCCTAACCCTAACCCTAACCCTAACCCTAACCCTAACCCTAACCCTAACCCTAACCCTAACCCTAACCCTAACCCTAACCCTAACCCTAACCCTAACCCTAACCCTAACCCTAACCCTAACCCTAACCCTAACCCTAACCCTAA…
SM_V7_2	4938	4989	Quad-SM_V7_2-CCC-201-CCCTAACCCTAACCCTAACCCTAACCCTAACCCTAACCCTCACCCTAACCC
SM_V7_2	972245	972279	Quad-SM_V7_2-CCC-206-CCCGCCGCCCACCCCCTCTCTACCCCCCTACCCC
SM_V7_2	2382147	2382193	Quad-SM_V7_2-CCC-208-CCCCCTCCCCTTTCTCCCCTCCCCTTTCCCCCTCCCCTTTCCCCCC
SM_V7_2	3310677	3310705	Quad-SM_V7_2-CCC-211-CCCACCAACCCACCACCCACCGCCCCCC
SM_V7_2	5487205	5487240	Quad-SM_V7_2-CCC-214-CCCAACACCCCCCCTCCAGCCCCCACCCCTACCCC
SM_V7_2	5954217	5954254	Quad-SM_V7_2-CCC-215-CCCCCTCTCCCCCTTCACCCCTCCCTCCCCCTTTCCC
SM_V7_2	7450739	7450760	Quad-SM_V7_2-CCC-223-CCCAACCCTCCTCCCTTACCC
SM_V7_2	8344274	8344355	Quad-SM_V7_2-CCC-228-CCCTTTCTCCCTCCCTCTCCCTCCCTCTCTCCCTCCCTCTCTCCCTCCCTCTCTCCCTCCCTCTCCCTCTCTCCCTCTCCC
SM_V7_2	9179980	9180008	Quad-SM_V7_2-CCC-230-CCCAGCCCTGATGTGCCCCCAAATGCCC
SM_V7_2	9659122	9659143	Quad-SM_V7_2-CCC-231-CCCAACCCTCTCCCTTTACCC
SM_V7_2	10468960	10468983	Quad-SM_V7_2-CCC-233-CCCACCCACCCACCTACCCACCC
SM_V7_2	11573468	11573490	Quad-SM_V7_2-CCC-236-CCCCTCCCCCTCCCCTCCCCCC
SM_V7_2	17606026	17606056	Quad-SM_V7_2-CCC-242-CCCGCAATCCCGCCCACATGACCCGAACCC
SM_V7_2	22168259	22168281	Quad-SM_V7_2-CCC-264-CCCGGCCCACGAAATCCCCCCC
SM_V7_2	27879433	27879458	Quad-SM_V7_2-CCC-290-CCCCTTTATCCCCCGCCCCCCCCCC
SM_V7_2	40139212	40139248	Quad-SM_V7_2-CCC-298-CCCCTCCCCCTCGCTGTCCCTCCCCCTGTCCCCCCC
SM_V7_2	43177584	43177621	Quad-SM_V7_2-CCC-302-CCCATCCCATCCCTCACCCCCCCCCACCCAACCCCCC
SM_V7_2	44268084	44268109	Quad-SM_V7_2-CCC-308-CCCCCCCACAAACCCCTACCCCCCC
SM_V7_2	44270180	44270206	Quad-SM_V7_2-CCC-309-CCCTTCCCCTCTACCCCCTACCCCCC
SM_V7_2	44701728	44701755	Quad-SM_V7_2-CCC-312-CCCCACCCCCACCCCCACCTCTACCCC
SM_V7_2	45286400	45286424	Quad-SM_V7_2-CCC-314-CCCTCCCTCCCTTCCTTCCCCCCC
SM_V7_3	734086	734106	Quad-SM_V7_3-GGG-5-GGGGGGGGGGCGGGGCGGGG
SM_V7_3	979146	979175	Quad-SM_V7_3-GGG-7-GGGAGGGAGGGAGGAAGAGGGAGGGAGGG
SM_V7_3	980784	980815	Quad-SM_V7_3-GGG-9-GGGTGGGGGGGTAGGGGCGGGGTGGGGTGGG
SM_V7_3	2095287	2095321	Quad-SM_V7_3-GGG-12-GGGTGGTGGGTGAATGGGTGAGTGGGTGAGTGGG
SM_V7_3	3910375	3910413	Quad-SM_V7_3-GGG-17-GGGCAGGGGGAAGAGGGGAGAGGAGGGAGGGGAGTGGG
SM_V7_3	5218226	5218254	Quad-SM_V7_3-GGG-19-GGGGGGGAGAAGGGGGCGAGGAGGGGGG
SM_V7_3	11627362	11627387	Quad-SM_V7_3-GGG-21-GGGTGAGGGGTCATCAAGGGAAGGG
SM_V7_3	11807972	11808000	Quad-SM_V7_3-GGG-22-GGGGGGGCAGGGAGGGGAGAAAGGGGGG
SM_V7_3	12772258	12772300	Quad-SM_V7_3-GGG-25-GGGCGGGGGGGAGGTAGGGAGGGGGGGAGGAGGGAAGGGGGG
SM_V7_3	16063646	16063677	Quad-SM_V7_3-GGG-29-GGGGGGAGAGGGAGGGGAGAGAGAGGGGGGG
SM_V7_3	24929154	24929180	Quad-SM_V7_3-GGG-35-GGGACTGGTGGGAGAGGTGGGTTGGG
SM_V7_3	30624126	30624162	Quad-SM_V7_3-GGG-37-GGGGGAGTGACAGGGATAGGGGGGAGATAAGGGGGG
SM_V7_3	31694149	31694175	Quad-SM_V7_3-GGG-38-GGGTGGGTGGTGGGACGGGGGGGGGG
SM_V7_3	40701058	40701079	Quad-SM_V7_3-GGG-42-GGGCGGGGGTGAAAGGGTGGG
SM_V7_3	44519624	44519651	Quad-SM_V7_3-GGG-48-GGGCACAGAGGGGGGGGGCGGAGAGGG
SM_V7_3	44636659	44636677	Quad-SM_V7_3-GGG-49-GGGGTGGGGTAGGGTGGG
SM_V7_3	50452759	50453036	Quad-SM_V7_3-GGG-69-GGGTTAGGGTTAGGGTTAGGGTTTAGGGTTAGGGTTAGGGTTAGGGTTAGGGTTAGGGTTAGGGTTTAGGGTTAGGGTTAGGGTTAGGGTTAGGGTTAGGGTTAGGGTTAGGGTTAGGGTTAGGGTTAGGGTTAGGGTTAGGGTTAGGGTTAGGGTTAGGGTTAGGGTTAGGGTTTAGGGTTAGGGTTAGGGTTAGGGTTAGGGTTAGGGTTAGGGTTAGGGTTAGGGTTAGGGTTAGGGTTAGGGTTAGGGTTAGGGTTAGGGTTAGGGTTAGGGG
SM_V7_3	50453044	50453095	Quad-SM_V7_3-GGG-71-GGGTTAGGGTTAGGGTTAGGGTTAGGGTTAGGGTTAGGGTTAGGGTTAGGG
SM_V7_3	50453103	50453216	Quad-SM_V7_3-GGG-75-GGGTTAGGGTTTAGGGTTAGGGTTAGGGTTAGGGTTAGGGTTAGGGTTAGGGTTAGGGTTAGGGTTAGGGTTAGGGTTAGGGTTAGGGTTTAGGGTTAGGGTTAGGGTTAGGG
SM_V7_3	50453224	50453365	Quad-SM_V7_3-GGG-81-GGGTTAGGGTTAGGGTTAGGGTTAGGGTTAGGGTTAGGGTTAGGGTTAGGGTTAGGGTTAGGGTTAGGGTTAGGGTTAGGGTTAGGGTTAGGGTTAGGGTTAGGGTTAGGGTTAGGGTTAGGGTTAGGGTTAGGGTTAGGG
SM_V7_3	50453373	50453400	Quad-SM_V7_3-GGG-82-GGGTTAGGGTTAGGGTTAGGGTTAGGG
SM_V7_3	50453408	50453435	Quad-SM_V7_3-GGG-83-GGGTTAGGGTTAGGGTTAGGGTTAGGG
SM_V7_3	50453443	50453536	Quad-SM_V7_3-GGG-87-GGGTTAGGGTTAGGGTTAGGGTTAGGGTTAGGGTTAGGGTTAGGGTTAGGGTTAGGGTTAGGGTTAGGGTTAGGGTTAGGGTTAGGGTTAGGG
SM_V7_3	50453544	50453846	Quad-SM_V7_3-GGG-99-GGGTTAGGGTTAGGGTTAGGGTTAGGGTTAGGGTTAGGGTTAGGGTTAGGGTTAGGGTTAGGGTTAGGGTTAGGGTTAGGGTTAGGGTTAGGGTTAGGGTTAGGGTTAGGGTTAGGGTTAGGGTTAGGGTTAGGGTTAGGGTTAGGGTTAGGGTTAGGGTTAGGGTTAGGGTTAGGGTTAGGGTTAGGGTTAGGGTTAGGGTTAGGGTTAGGGTTAGGGTTAGGGTTAGGGTTAGGGTTAGGGTTAGGGTTAGGGTTAGGGTTAGGGTAGGGTTAGGGTTAGGGTTAGGGTTAGGGTTAGGG
SM_V7_3	50453871	50454079	Quad-SM_V7_3-GGG-107-GGGTTAGGGTTAGGGTTAGGGTTAGGGTTAGGGTTAGGGTTAGGGTTAGGGTTAGGGTTAGGGTTAGGGTTAGGGTTAGGGTTAGGGTTAGGGTTAGGGTTAGGGTTAGGGTTAGGGTTAGGGTTAGGGTTAGGGTTAGGGTTAGGGTTTAGGGTTAGGGTTAGGGTTAGGGTTAGGGTTAGGGTTAGGGTTAGGGTTAGGGTTAGGG
SM_V7_3	50454091	50454208	Quad-SM_V7_3-GGG-112-GGGTTAGGGTTAGGGTTAGGGTTAGGGTTAGGGTTAGGGTTAGGGTTAGGGTTAGGGTTAGGGTTAGGGTTAGGGTTAGGGTTAGGGTTAGGGTTAGGGTTAGGGTTAGGGTTAGGG
SM_V7_3	50454216	50455249	Quad-SM_V7_3-GGG-155-GGGTTAGGGTTAGGGTTAGGGTTAGGGTTAGGGTTAGGGTTAGGGTTAGGGTTAGGGTTAGGGTTAGGGTTAGGGTTAGGGTTAGGGTTAGGGTTAGGGTTAGGGTTAGGGTTAGGGTTAGGGTTAGGGGGTTAGGGTTAGGGTTAGGGTTAGGGTTAGGGTTAGGGTTAGGGTTAGGGTTAGGGTTAGGGTTAGGGTTAGGGTTAGGGTTAGGGTTAGGGTTAGGGTTAGGGTTAGGGTTAGGGTTAGGGTTAGGGTTAGGGTTAGGGTTAGGGTTAGGGTTAGGGTTAGGGTTAGGGTTAGGGTTAGGGTTAGGGTTAGGGTTAGGGTTAGGGTTAGGGTTAGGGTTAGGGTTAGGGTTAGGGTTAGGGTTAGGGT…
SM_V7_3	50455257	50455350	Quad-SM_V7_3-GGG-159-GGGTTAGGGTTAGGGTTAGGGTTAGGGTTAGGGTTAGGGTTAGGGTTAGGGTTAGGGTTAGGGTTAGGGTTAGGGTTAGGGTTAGGGTTAGGG
SM_V7_3	50455359	50455692	Quad-SM_V7_3-GGG-173-GGGTTAGGGTTAGGGTTAGGGTCAGGGTTAGGGTTAGGGTTAGGGTTAGGGTTAGGGTTAGGGTTAGGGTTAGGGTTAGGGTTAGGGTTAGGGTTAGGGTTAGGGTTAGGGTTAGGGTTAGGGTTAGGGTTAGGGTTTAGGGTTAGGGTTAGGGTTAGGGTTAGGGTTAGGGTTGGGTTAGGGTTAGGGTTAGGGTTAGGGTTAGGGTTAGGGTTAGGGTTAGGGTTAGGGTTAGGGTTAGGGTTAGGGTTAGGGTTAGGGTTAGGGTTAGGGTTAGGGTTAGGGTTAGGGTTAGGGTTAGGGTTAGGGTTAGGGTTAGGGTTAGGGTTAGGG
SM_V7_3	50455701	50455800	Quad-SM_V7_3-GGG-177-GGGTTAGGGTTAGGGTTAGGGTTAGGGTTAGGGTTAGGGTTCGGGTTCGGGTTAGGGTTAGGGTTAGGGTTAGGGTTAGGGTTAGGGTTAGGGTTAGGG
SM_V7_3	50455809	50457562	Quad-SM_V7_3-GGG-249-GGGTTAGGGTTAGGGTTAGGGTTAGGGTTAGGGTTAGGGTTAGGGTTAGGGTTAGGGTTAGGGTTAGGGTTAGGGTTAGGGTTAGGGTTAGGGTTAGGGTTAGGGTTAGGGTTAGGGTTTAGGGTTAGGGTTAGGGTTAGGGTTAGGGTTAGGGTTAGGGTTAGGGTTAGGGTTAGGGTTAGGGTTAGGGTTAGGGTTAGGGTTAGGGTTAGGGTTAGGGTTAGGGTTAGGGTTAGGGTTAGGGTTAGGGTTAGGGTTAGGGTTAGGGTTAGGGTTAGGGTTAGGGTTAGGGTTAGGGTTAGGGTTAGGGTTAGGGTTAGGGTTAGGGTTAGGGTTTAGGGTTAGGGTTAGGGTTAGGGTTAGGGTTAGGGTTAGGGT…
SM_V7_3	50457570	50457639	Quad-SM_V7_3-GGG-252-GGGTTAGGGTTAGGGTTAGGGTTAGGGTTAGGGTTAGGGTTAGGGTTAGGGTTAGGGTTAGGGTTAGGG
SM_V7_3	50457647	50457932	Quad-SM_V7_3-GGG-264-GGGTTAGGGTTAGGGTTAGGGTTAGGGTTAGGGTTAGGGTTAGGGTTAGGGTTAGGGTTAGGGTTAGGGTTAGGGTTTGGGTTAGGGTTAGGGTTAGGGTTAGGGTTAGGGTTAGGGTTAGGGTTTAGGGGGGGTTAGGGTTAGGGTTAGGGTTAGGGTTAGGGTTAGGGTTAGGGTTAGGGTTAGGGTTAGGGTTAGGGTTAGGGTTAGGGTTAGGGTTAGGGTTTAGGGTTAGGGTTAGGGTTAGGGTTAGGGTTAGGGTTAGGGTTAGGGTTAGGGTTAGGG
SM_V7_3	50457951	50457990	Quad-SM_V7_3-GGG-265-GGGTTAGGGTTAGGGTTAGGGTTAGGGTTAGGGTTAGGG
SM_V7_3	50457998	50458091	Quad-SM_V7_3-GGG-269-GGGTTAGGGTTTAGGGTTAGGGTTAGGGTTAGGGTTAGGGTTAGGGTAGGGTTAGGGTTAGGGTTAGGGTTAGGGTTAGGGTTAGGGTTAGGG
SM_V7_3	50458099	50458344	Quad-SM_V7_3-GGG-279-GGGTTAGGGTTAGGGTTAGGGTTAGGGTTAGGGTTAGGGTTAGGGTTAGGGTTAGGGTTAGGGTTAGGGTTAGGGTTTAGGGTTAGGGTTAGGGTTAGGGTTAGGGTTAGGGTTAGGGTTAGGGTTAGGGTTAGGGTTAGGGTTAGGGTTAGGGTTAGGGTTAGGGTTAGGGTTAGGGTTAGGGTTAGGGTTAGGGTTAGGGTTAGGGTTAGGGTTAGGGTTAGGGTTAGGGTTTAGGGTTAGGG
SM_V7_3	50458352	50458498	Quad-SM_V7_3-GGG-285-GGGTTAGGGTTAGGGTTAGGGTTAGGGGTTAGGGTTAGGGTTAGGGTTAGGGTTAGGGTTAGGGTAGGGTTAGGGTTAGGGTTAGGGTTAGGGTTAGGGTTAGGGTTAGGGTTGGGTTAGGGTTAGGGTTAGGGTTAGGGTTAGGG
SM_V7_3	290587	290623	Quad-SM_V7_3-CCC-1-CCCTCCCTCTCGCTCCCCCTCCCTCCCTCTTGCCCC
SM_V7_3	290634	290674	Quad-SM_V7_3-CCC-3-CCCCCCTATCTCCCTTTCCCTCCCTCCCTCCCTCCCTCCC
SM_V7_3	986726	986751	Quad-SM_V7_3-CCC-7-CCCCCATTCCCCACCCCTGCCCCCC
SM_V7_3	3837058	3837096	Quad-SM_V7_3-CCC-13-CCCTCTCCCCCCCCACCCTAACTCCCTTTCCCCCTCCC
SM_V7_3	8899998	8900025	Quad-SM_V7_3-CCC-15-CCCCCCCCCCCCCACCCCCACCACCCC
SM_V7_3	17221086	17221138	Quad-SM_V7_3-CCC-27-CCCTCCCTCCTTCCCTCCCTCCCTCCCTCCCTTCCCTCCCTCCCTCCCTCCC
SM_V7_3	27958806	27958831	Quad-SM_V7_3-CCC-36-CCCCATGCCCAACCCTCCTTTACCC
SM_V7_3	31476033	31476061	Quad-SM_V7_3-CCC-41-CCCTTACCCCCCGCCCCTCCCTCCCCCC
SM_V7_3	33992244	33992266	Quad-SM_V7_3-CCC-43-CCCTTCCCCCCCCTTTTCCCCC
SM_V7_3	36914532	36914562	Quad-SM_V7_3-CCC-46-CCCACAAACACCCCCCGTCCAACCCTGCCC
SM_V7_3	41959773	41959805	Quad-SM_V7_3-CCC-51-CCCCTGTCTCCCTCTTTCCCTTCCTCCCTCCC
SM_V7_3	44548986	44549001	Quad-SM_V7_3-CCC-53-CCCTCCCTCCCTCCC
SM_V7_3	45240919	45240944	Quad-SM_V7_3-CCC-54-CCCCCACCCCACCCCATTTCACCCC
SM_V7_3	47064470	47064495	Quad-SM_V7_3-CCC-57-CCCTCACCCCACCCTACCTTACCCC
SM_V7_3	47976728	47976749	Quad-SM_V7_3-CCC-58-CCCAACCCTCCTCCCTTACCC
SM_V7_3	48322543	48322563	Quad-SM_V7_3-CCC-59-CCCTCCCTCCCCCTCCCCCC
SM_V7_3	49015418	49015439	Quad-SM_V7_3-CCC-61-CCCACCCTTCCCCCCACCCCC
SM_V7_4	1427362	1427398	Quad-SM_V7_4-GGG-1-GGGGGGGGGTAAGGGTGGGATGGGTGAGGGGGTGGG
SM_V7_4	2631983	2632002	Quad-SM_V7_4-GGG-3-GGGGGAGGGTAGGGGTGGG
SM_V7_4	4684472	4684493	Quad-SM_V7_4-GGG-8-GGGTAGGGCAGGAGGGTCGGG
SM_V7_4	11192787	11192807	Quad-SM_V7_4-GGG-10-GGGTTGGGCATGGGGTCGGG
SM_V7_4	13024176	13024204	Quad-SM_V7_4-GGG-12-GGGGTGGGGCGAGATGGGGGTTAGGGGG
SM_V7_4	35389327	35389354	Quad-SM_V7_4-GGG-28-GGGGGAGAGAGAGGGAGAGAGGGAGGG
SM_V7_4	37269899	37269929	Quad-SM_V7_4-GGG-31-GGGGTTATGGGAGTTCCGGGACCACAAGGG
SM_V7_4	39102506	39102535	Quad-SM_V7_4-GGG-33-GGGGGGGGTGGAGTGGGGGGGGTATAGGG
SM_V7_4	39949608	39949634	Quad-SM_V7_4-GGG-34-GGGTAGGTGGGTGGTGGGTAGGTGGG
SM_V7_4	39949647	39949673	Quad-SM_V7_4-GGG-35-GGGTAGGTGGGTGGTGGGTAGGTGGG
SM_V7_4	43907702	43907723	Quad-SM_V7_4-GGG-46-GGGTAAGGGAGGAGGGTTGGG
SM_V7_4	46363301	46363340	Quad-SM_V7_4-GGG-52-GGGGGTGGGGTGGGGTGGGGTGGGGTGGGGAAGGAGGGG
SM_V7_4	47278954	47279201	Quad-SM_V7_4-GGG-63-GGGTTCGGGCTAGGGTAAGGGGTTAGGGTTAGGGGTTAGGGTTAGGGTTAGGGTTAGGGTTAGGGTTTTAGGGTTAGGGTTAGGGTTAGGGTTAGGGTTAGGGTTTAGGGTTAGGGTAGGGTTTAGGGTTAGGGTTAGGGTTAGGGTTAGGGTTAGGGTTAGGGTTAGGGTTAGGGTAGGTTAGGGTTAGGGTTAGGGTTAGGGTTAGGGTTAGGGTTAGGGTTAGGGTTAGGGTTAGGGGTTAGGG
SM_V7_4	47279209	47279280	Quad-SM_V7_4-GGG-66-GGGTTAGGGTTAGGGTTAGGGTTAGGGTTATAGGGTTAGGGTTAGGGTTAGGGTTAGGGTTAGGGTTAGGG
SM_V7_4	47279288	47279322	Quad-SM_V7_4-GGG-67-GGGTTAGGGTTAGGGTTAGGGTTAGGGTTAGGGG
SM_V7_4	47279330	47279417	Quad-SM_V7_4-GGG-70-GGGTTAGGGTTAGGGTTGGGTTAGGGTTAGGGTTAGGGTTAGGGTTTAGGGTTAGGGTTAGGGTTAGGGTTAGGGTTAGGGTTAGGG
SM_V7_4	47279426	47279491	Quad-SM_V7_4-GGG-72-GGGTTAGGGTTAGGGTTAGGGTTAGGGTTAGGGGGTTAGGGTTAGGGTTAGGGTTAGGGTTAGGG
SM_V7_4	47279505	47279544	Quad-SM_V7_4-GGG-73-GGGTTAGGGTTAGGGTTAGGGTTAGGGTTAGGGTTAGGG
SM_V7_4	47279552	47279586	Quad-SM_V7_4-GGG-74-GGGTTAGGGGTTAGGGTTAGGGTTAGGGTTAGGG
SM_V7_4	47279594	47279778	Quad-SM_V7_4-GGG-81-GGGTTAGGGTTAGGGTTAGGGTTAGGGTTAGGGTTAGGGTTAGGGTTAGGGTTAGGGTTAGGGTTAGGGTTAGGGTTAAGGGTTAGGGTTAGGGTTAGGGTTAGGGTTAGGGTTAGGGTTTAGGGTTAGGGTTAGGGTTAGGGTTAGGGTTAGGGTTAGGGTTAGGGTTAGGGTTAGGGTAGGG
SM_V7_4	1542166	1542183	Quad-SM_V7_4-CCC-1-CCCACCCTCTCCCCCCC
SM_V7_4	1947828	1947872	Quad-SM_V7_4-CCC-4-CCCTTCCCCCTCCCTCCCCCTCTCCCTCCCTCTCCCTTTCCCCC
SM_V7_4	8119833	8119892	Quad-SM_V7_4-CCC-13-CCCCCCCCCCCCCCCCCCCCCCCCCCCCCCCCCCACCCCCCCCCCCCCCACCCCCCCCC
SM_V7_4	8925289	8925334	Quad-SM_V7_4-CCC-14-CCCCCTCCAAACCCCCTCCAAACCCCCCATAACCTCCCAAACCCC
SM_V7_4	32047454	32047478	Quad-SM_V7_4-CCC-36-CCCTGTCCCTTCTACCCAACACCC
SM_V7_4	46298186	46298221	Quad-SM_V7_4-CCC-53-CCCACCCCCCTCTCTCCCCCCTCCTTCCCTCCCCC
SM_V7_4	46354159	46354183	Quad-SM_V7_4-CCC-54-CCCTCTCCCCCTTCTCTCCCTCCC
SM_V7_4	46926906	46926931	Quad-SM_V7_4-CCC-56-CCCCATGCCCAACCCTCTTTTACCC
SM_V7_5	3414423	3414451	Quad-SM_V7_5-GGG-37-GGGTAAAGAGGGAGGGTCGGGCATAGGG
SM_V7_5	6716774	6716824	Quad-SM_V7_5-GGG-44-GGGGGGAGGGGGAAGGGGAAGGGGAGGGGAGAGGGAGGGGGAGGGGAGGG
SM_V7_5	10752327	10752351	Quad-SM_V7_5-GGG-50-GGGTGGGGAATAGGAGGGGAGGGG
SM_V7_5	13426142	13426166	Quad-SM_V7_5-GGG-52-GGGTAGGGATTAGGGAGTTTAGGG
SM_V7_5	14066736	14066766	Quad-SM_V7_5-GGG-54-GGGGGGGGGAGGGGGTTGGGAAGGGATGGG
SM_V7_5	15041180	15041232	Quad-SM_V7_5-GGG-56-GGGCATTTGGGGGCTTACCAGGGCATTTGGGGGCAACCAGGGCATTTGGGGG
SM_V7_5	15398136	15398161	Quad-SM_V7_5-GGG-57-GGGGGGAGGAGATGGGGGGGATGGG
SM_V7_5	20263778	20263804	Quad-SM_V7_5-GGG-65-GGGTAGGGGGGTGAGGTGGGGTGGGG
SM_V7_5	22048452	22048485	Quad-SM_V7_5-GGG-67-GGGGGTAGGGGGTAGGGTAGGGTAGGACAGGGG
SM_V7_5	23844432	23844463	Quad-SM_V7_5-GGG-74-GGGAGGGAGGGAGGGGAGGGAGGGGAAGGGG
SM_V7_5	25228801	25229414	Quad-SM_V7_5-GGG-100-GGGTTAGGGTTAGGGTTAGGGTTAGGGTTAGGGTTAGGGTTAGGGTTAGGGTTAGGGTTAGGGTTAGGGTTAGGGTTAGGGTTAGGGTTAGGGTTAGGGTTAGGGGGTTAGGGTTAGGGTTAGGGTTAGGGTTAGGGTTAGGGTTAGGGTTAGGGTTAGGGTTAGGGTTGGGTTAGGGTTAGGGTTAGGGTTAGGGTTAGGGTTAGGGTTAGGGTTAGGGTTAGGGTTAGGGTTAGGGTTAGGGTTAGGGTTAGGGTTAGGGTTAGGGTTAGGGTTAGGGTTAGGGTTAGGGTTAGGGTTAGGGTTAGGGTTTAGGGTTAGGGTTAGGGTTAGGGTTAGGGTTAGGGTTTAGGGTTAGGGTTAGGGTTAGGGTTAGGG…
SM_V7_5	25229422	25230236	Quad-SM_V7_5-GGG-134-GGGTTAGGGTTAGGGTTAGGGTTAGGGTTAGGGTTAGGGTTAGGGTTAGGGTTAGGGTTAGGGTTAGGGTTAGGGTTAGGGTTAGGGTTAGGGTTAGGGTTAGGGTTAGGGTTAGGGTTAGGGTTAGGGTTAGGGTTAGGGTTAGGGTTAGGGTTAGGGTTAGGGTTAGGGTTAGGGTTAGGGTTAGGGAGGGTTAGGGTTAGGGTTAGGGTTAGGGTTAGGGTTAGGGTTAGGGTTAGGGTTAGGGTTAGGGTTAGGGTTAGGGTTAGGGTTAGGGTTAGGGTTAGGGTTAGGGTTAGGGTTAGGGTTAGGGTTAGGGTTAGGGTTAGGGTTAGGGTTAGGGTTAGGGTTAGGGTTAGGGTTAGGGTTAGGGTTAGG…
SM_V7_5	25230244	25230355	Quad-SM_V7_5-GGG-138-GGGTTAGGGTTAGGGTTAGGGTTAGGGTTAGGGTTAGGGTTAGGGTTAGGGTTAGGGTTAGGGTTAGGGTTAGGGTTAGGGTTAGGGTTAGGGTTAGGGTTAGGGTTAGGG
SM_V7_5	25230363	25231243	Quad-SM_V7_5-GGG-174-GGGTTAGGGTTAGGGTTAGGGTTAGGGTTAGGGTTAGGGTTAGGGTTAGGGTTAGGGTTAGGGTTAGGGTTAGGGTTAGGGTTCGGGTTAGGGTTAGGGTTAGGGTTAGGGTTAGGGTTAGGGTTAGGGTTAGGGTTAGGGTTAGGGTTAGGGTTAGGGTTAGGGTTAGGGTTAGGGTTAGGGTTAGGGTTAGGGTTAGGGTTAGGGTTAGGGTTAGGGTTAGGGTTAGGGTTAGGGTTAGGGTTAGGGTTAGGGTTAGGGTTAGGGTTAGGGTTAGGGTTAGGGTTAGGGTTAGGGTTAGGGTTAGGGTTAGGGTTAGGGTTAGGGTTAGGGTTAGGGTTAGGGTTAGGGTTAGGGTTAGGGTTAGGGTTAGGGTTA…
SM_V7_5	25231251	25231374	Quad-SM_V7_5-GGG-179-GGGTTAGGGTTTGGGTTAGGGTTAGGGTTAGGGTTAGGGTTAGGGTTAGGGTTAGGGTTAGGGTTAGGGTTAGGGTTAGGGTTAGGGTTAGGGTTAGGGTTAGGGTTAGGGTTAGGGTTAGGG
SM_V7_5	25231382	25231631	Quad-SM_V7_5-GGG-189-GGGTTAGGGTTAGGGTTAGGGTTAGGGTTAGGGTTAGGGTTAGGGTTAGGGTTAGGGTTAGGGTTAGGGTTAGGGTTAGGGTTAGGGTTAGGGTTAGGGTTAGGGTTAGGGTTAGGGTTAGGGTTAGGGTTAGGGTTAGGGTTAGGGTTAGGGTTAGGGTTAGGGTTAGGGTTAGGGTTAGGGTTAGGGTTAGGGTTAGGGTTAGGGTTAGGGTTAGGGTTAGGGTTAGGGTTAGGGTTAGGGTTAGGG
SM_V7_5	25231639	25231739	Quad-SM_V7_5-GGG-193-GGGTTAGGGTTAGGGTTAGGGTTAGGGTTAGGGTTAGGGTTAGGGTTAGGGTTAGGGTTAGGGTTAGGGTTTAGGGTTAGGGTTAGGGTTAGGGTTAGGG
SM_V7_5	25231747	25231768	Quad-SM_V7_5-GGG-194-GGGTTAGGGTTAGGGTTAGGG
SM_V7_5	25231776	25231947	Quad-SM_V7_5-GGG-201-GGGTTAGGGTTAGGGTTAGGGTTAGGGTTAGGGTTAGGGTTAGGGTTAGGGTTAGGGTTAGGGTTAGGGTTAGGGTTAGGGTTAGGGTTAGGGTTAGGGTTAGGGTTAGGGTTAGGGTTAGGGTTAGGGTTAGGGTTTGGGGTAGGGTTAGGGTTAGGGTTAGGGTTAGGG
SM_V7_5	25231955	25232353	Quad-SM_V7_5-GGG-217-GGGTTAGGGTTAGGGTTAGGGTTAGGGTTAGGGTTAGGGTTAGGGTTAGGGTTAGGGTTAGGGTTAGGGTTAGGGTTAGGGTTAGGGTTAGGGTTAGGGTAGGGTTAGGGTTAGGGTTAGGGTTAGGGTTAGGGTTAGGGTTAGGGTTAGGGTTAGGGTTAGGGTTAGGGTTAGGGTTAGGGTTAGGGTTAGGGTTAGGGTTAGGGTTAGGGTTAGGGTTAGGGTTAGGGTTAGGGTTAGGGTTAGGGTTAGGGTTAGGGTTAGGGTTAGGGTTAGGGTTAGGGTTAGGGTTAGGGTTAGGGTTAGGGTTAGGGTTAGGGTTAGGGTTAGGGTTAGGGTTAGGGTTAGGGTTAGGGTTAGGGTTAGGGTTAGGGTTAG…
SM_V7_5	25232366	25232513	Quad-SM_V7_5-GGG-223-GGGTTAGGGTTAGGGTTAGGGTTAGGGTTAGGGTTAGGGTTAGGGTTAGGGTTAGGGTTAGGGTTAGGGTTAGGGTTAGGGTTAGGGTTAGGGTTAGGGTTAGGGTTAGGGTTAGGGTTAGGGTTAGGGTTAGGGTTAGGGTTAGGG
SM_V7_5	25232521	25232812	Quad-SM_V7_5-GGG-235-GGGTTAGGGTTAGGGTTAGGGTTAGGGTTAGGGTTAGGGTTAGGGTTAGGGTTAGGGTTAGGGTTAGGGTTAGGGTTAGGGTTAGGGTTAGGGTTAGGGTTAGGGTTAGGGTTAGGGTTAGGGTTAGGGTTAGGGTTAGGGTTAGGGTTAGGGTTAGGGTTAGGGTTAGGGTTAGGGTTAGGGTTAGGGTTAGGGTTAGGGTTAGGGTTAGGGTTAGGGTTAGGGTTAGGGTTAGGGTTAGGGTTAGGGTTAGGGTTAGGGTTAGGGTTAGGGTTAGGGTTAGGGTTAGGG
SM_V7_5	25232821	25232912	Quad-SM_V7_5-GGG-238-GGGTTAGGGTTAGGGTTAGGGTTAGGGTTAGGGTTAGGGTTAGGGTTAGGGTTAGGGTTAGGGTTAGGGTGGTTAGGGTTAGGGTTAGGGG
SM_V7_5	25232920	25233048	Quad-SM_V7_5-GGG-243-GGGTTAGGGTTAGGGTTAGGGTTAGGGTTAGGGTTAGGGTTAGGGTTAGGGTTAGGGTAGGGTTAGGGTTAGGGTTAGGGTTAGGGTTAGGGTTAGGGTTAGGGTTAGGGTTAGGGTTAGGGTTAGGG
SM_V7_5	25233056	25233189	Quad-SM_V7_5-GGG-248-GGGTTAGGGTTAGGGTAGGTTAGGGTTAGGGTTAGGGTTAGGGTTAGGGTTAGGGTTAGGGTTAGGGTTAGGGTTAGGGTTAGGGTTAGGGTTAGGGTTAGGGTTAGGGTTAGGGTTAGGGTTAGGGTTAGGG
SM_V7_5	25233219	25233246	Quad-SM_V7_5-GGG-249-GGGTTAGGGTTAGGGTTAGGGTTAGGG
SM_V7_5	25233254	25233408	Quad-SM_V7_5-GGG-255-GGGTTAGGGTTAGGGTTAGGGTTAGGGTTAGGGTTAGGGTTAGGGTTAGGGTTAGGGTTAGGGTTAGGGTTAGGGTTAGGGTTAGGGTTAGGGTTAGGGGTTAGGGTTAGGGTTAGGGTTAGGGTTAGGGTTAGGGTTAGGGTTAGGGTTAGGG
SM_V7_5	25233416	25233564	Quad-SM_V7_5-GGG-261-GGGTTAGGGTTAGGGTTAGGGGTTAGGGTTAGGGTTAGGGTTAGGGTAGGGTTAGGGTTAGGGTTAGGGGTAGGGTTAGGGTTAGGGTTAGGGTTAGGGTTAGGGGTTAGGGTTAGGGTTAGGGTTAGGGTTAGGGTTAGGGTTAGGG
SM_V7_5	25233572	25233947	Quad-SM_V7_5-GGG-276-GGGTTAGGGTTAGGGTTAGGGTTAGGGTTAGGGTTAGGGTTAGGGTTAGGGTTAGGGTTAGGGTTAGGGTTAGGGTTAGGGTTAGGGTTAGGGTTAGGGTTAGGGTTAGGGTTAGGGTTAGGTTGGGTTAGGGTTAGGGTTAGGGTTAGGGTTAGGGTTAGGGTTAGGGTTAGGGTTAGGGTTAGGGTTAGGGTTAGGGTTAGGGTTAGGGTTAGGGTTAGGGTTAGGGTTAGGGTTAGGGTTTAGGGTTAGGGTTAGGGTTAGGGTTAGGGTTAGGGTTAGGGTTAGGGTTAGGGTTAGGGTTAGGGTTTAGGGTTAGGGTTAGGGTTAGGGTTAGGGTTAGGGTTAGGGTTAGGGTTAGGGTTAGGGTTAGGG
SM_V7_5	25233955	25234036	Quad-SM_V7_5-GGG-279-GGGTTAGGGTTAGGGTTAGGGTTAGGGTTAGGGTTAGGGTTAGGGTTAGGGTTAGGGTTAGGGTTAGGGTTAGGGTTAGGG
SM_V7_5	25234044	25234119	Quad-SM_V7_5-GGG-282-GGGTTAGGGTTAGGGTTAGGGTTAGGGTTAGGGTTAGGGTTAGGGTTAGGGTTAGGGTTAGGGTTAGGGTTAGGG
SM_V7_5	25234127	25234262	Quad-SM_V7_5-GGG-287-GGGTTAGGGTTAGGGTTAGGGTTAGGGTTAGGGTTAGGGTTAGGGTTAGGGTTAGGGTTAGGGTTAGGGTTAGGGTTAGGGTTAGGGTTAGGGTTAGGGTTAGGGTTAGGGTTAGGGTTAGGGTTAGGGTTAGGG
SM_V7_5	25234270	25254085	Quad-SM_V7_5-GGG-1112-GGGTTAGGGTTAGGGTTAGGGTTAGGGTTAGGGTTAGGGTTAGGGTTAGGGTTAGGGTTAGGGTTAGGGTTAGGGTTAGGGTTAGGGTTAGGGTTAGGGTTAGGGTTAGGGTTAGGGTTAGGGTTAGGGTTAGGGTTAGGGTTAGGGTTAGGGTTAGGGTTAGGGTTAGGGTTAGGGTTAGGGTTAGGGTTAGGGTTAGGGTTAGGGTTAGGGTTAGGGTTAGGGTTAGGGTTAGGGTTAGGGTTAGGGTTAGGGTTAGGGTTAGGGTTAGGGTTAGGGTTAGGGTTAGGGTTAGGGTTAGGGTTAGGGTTAGGGTTAGGGTTAGGGTTAGGGTTAGGGTTAGGGTTAGGGTTAGGGTTAGGGTTAGGGTTAGGGTT…
SM_V7_5	25254093	25254132	Quad-SM_V7_5-GGG-1113-GGGTTAGGGTTAGGGTTAGGGTTAGGGTTAGGGTTAGGG
SM_V7_5	25254156	25254387	Quad-SM_V7_5-GGG-1122-GGGTTAGGGTTAGGGTTAGGGTTAGGGTTAGGGTTAGGGTTAGGGTTAGGGTTAGGGTTAGGGTTAGGGTTAGGGTTAGGGTTAGGGTTAGGGTTAGGGTTAGGGTTAGGGTTAGGGTTAGGGTTAGGGTTAGGGTTAGGGTTAGGGTTAGGGTTAGGGTTAGGGTTAGGGTTAGGGTTAGGGTTAGGGTTAGGGTTAGGGTTAGGGTTAGGGTTAGGGTTAGGGTTAGGG
SM_V7_5	25254395	25254722	Quad-SM_V7_5-GGG-1135-GGGTTAGGGTTAGGGTTAGGGTTAGGGTTAGGGTTAGGGTTAGGGTTAGGGTTAGGGTTAGGGTTAGGGTTAGGGTTAGGGTTAGGGTTAGGGTTAGGGTTAGGGTTAGGGTTAGGGTTAGGGTTAGGGTTAGGGTTAGGGTTAGGGTTAGGGTTAGGGTTAGGGTTAGGGTTAGGGTTAGGGTTAGGGTTAGGGTTAGGGTTAGGGTTAGGGTTAGGGTAGGGTTAGGGTTAGGGTTAGGGTTAGGGTTAGGGTTAGGGTTAGGGTTAGGGTTAGGGTTAGGGTTAGGGTTAGGGTTTAGGGTTAGGGTTAGGGTTAGGGTTAGGG
SM_V7_5	25254730	25254799	Quad-SM_V7_5-GGG-1138-GGGTTAGGGTTAGGGTTAGGGTTAGGGTTAGGGTTAGGGTTAGGGTTAGGGTTAGGGTTAGGGTTAGGG
SM_V7_5	25254807	25254828	Quad-SM_V7_5-GGG-1139-GGGTTAGGGTTAGGGTTAGGG
SM_V7_5	25254836	25254905	Quad-SM_V7_5-GGG-1142-GGGTTAGGGTTAGGGTTAGGGTTAGGGTTAGGGTTAGGGTTAGGGTTAGGGTTAGGGTTAGGGTTAGGG
SM_V7_5	25254913	25254970	Quad-SM_V7_5-GGG-1144-GGGTTAGGGTTAGGGTTAGGGTTAGGGTTAGGGTTAGGGTTAGGGTTAGGGTTAGGG
SM_V7_5	25254978	25255103	Quad-SM_V7_5-GGG-1149-GGGTTAGGGTTAGGGTTAGGGTTAGGGTTTAGGGTTAGGGTTAGGGTTAGGGTTAGGGTTAGGGTTAGGGTTAGGGGTTAGGGTTAGGGTTAGGGTTAGGGTTAGGGTTAGGGTTAGGGTTAGGG
SM_V7_5	25255111	25255229	Quad-SM_V7_5-GGG-1154-GGGTTAGGGTTAGGGTTAGGGTTAGGGTTAGGGTTAGGGTTTAGGGTTAGGGTTAGGGTTAGGGTTAGGGTTAGGGTTAGGGTTAGGGTTAGGGTTAGGGTTAGGGTTAGGGTTAGGG
SM_V7_5	25255242	25255389	Quad-SM_V7_5-GGG-1160-GGGTTTAGGGTTAGGGTTAGGGTTAGGGTTAGGGTTAGGGTTAGGGTTAGGGTTAGGGTTAGGGTTAGGGTTAGGGTTAGGGTTAGGGTTGGGTTAGGGTTAGGGTTAGGGTTAGGGTTAGGGTTAGGGTTAGGGTTAGGGTTAGGG
SM_V7_5	25255397	25255497	Quad-SM_V7_5-GGG-1164-GGGTTAGGGTTAGGGTTAGGGTTTAGGGTTAGGGTTAGGGTTAGGGTTAGGGTTAGGGTTAGGGTTAGGGTTAGGGTTAGGGTTAGGGTTAGGGTTAGGG
SM_V7_5	25255505	25255694	Quad-SM_V7_5-GGG-1172-GGGTTAGGGGTTAGGGTTAGGGTAGGGTTAGGGTTAGGGTTAGGGTTAGGGGTTAGGGTTAGGGTTAGGGTAGGGTTAGGGTTGGGTTAGGGGTTGGGTTTGGGTTTGGGTTTAGGGTTAGGGTTAGGGTTAGGGTTAGGGTTAGGGTTAGGGTTAGGGTTAGGGTTAGGGTTAGGGTTAGGGTTAGGG
SM_V7_5	25255702	25255862	Quad-SM_V7_5-GGG-1178-GGGTTAGGGTTAGGGTTAGGGTTAGGGTTAGGGTTAGGGTTAGGGTTAGGGTTAGGGTTAGGGTTAGGGTTAGGGTTAGGGTTAGGGTTAGGGTTTAGGGTTAGGGTTAGGGTTAGGGTTAGGGTTAGGGTTAGGGTTAGGGTTAGGGTTAGGGTTAGGG
SM_V7_5	25255870	25256011	Quad-SM_V7_5-GGG-1184-GGGTTAGGGTTAGGGTTAGGGTTAGGGTTAGGGTTAGGGTTAGGGTTAGGGTTAGGGTTAGGGTTAGGGTTAGGGTTAGGGTTAGGGTTAGGGTTAGGGTTAGGGTTAGGGTTAGGGTTAGGGTTAGGGTTAGGGTTAGGG
SM_V7_5	25256042	25256118	Quad-SM_V7_5-GGG-1187-GGGTTAGGGTTAGGGTTAGGGTTAGGGTTTAGGGTTAGGGTTAGGGTTAGGGTTAGGGTTAGGGTTAGGGTTAGGG
SM_V7_5	0	102	Quad-SM_V7_5-CCC-4-CCCTAACCCTTAACCCTAACCCTAAACCCTAACCCTAACCCTAAACCCTAACCCTAACCCTAACCCTAACCCTAACCCTAACCCTAACCCTAACCCTAACCC
SM_V7_5	110	405	Quad-SM_V7_5-CCC-16-CCCTAACCCTACCCTAACCCTAACCCTAACCCTAACCCTAACCCTAACCCTAACCCTAACCCTAACCCTAACCCTAACCCTAACCCCTAACCCTAACCCTAACCCTAACCCTAACCCTAACCCTAACCCTAACCCTACCCTAACCCTAACCCTAACCCTAACCCTAACCCTAACCCTAACCCTAACCCTAACCCTAACCCTAACCCTAACCCTAACCCTAACCCTAACCCTAACCCTAACCCTAACCCTAACCCTAACCCTAACCCTACCCTAACCCTAACCCTAACCCTAACCC
SM_V7_5	413	487	Quad-SM_V7_5-CCC-19-CCCTAACCCTAACCCTACCCTAACCCTAACCCTAACCCTAACCCTAACCCTAACCCTAACCCTAACCCTAACCC
SM_V7_5	495	516	Quad-SM_V7_5-CCC-20-CCCTAACCCTAACCCTAACCC
SM_V7_5	536	581	Quad-SM_V7_5-CCC-22-CCCTAACCCTAACCCTAACCCTAACCCTAACCCTAACCCTAACCC
SM_V7_5	589	714	Quad-SM_V7_5-CCC-27-CCCTAACCCTAACCCTAAACCCTAACCCTAACCCTAACCCTAACCCTAAACCCTAACCCTAACCCTAACCCTAACCCTAACCCTAACCCTAACCCTAACCCTAACCCTAACCCTAACCCTAACCC
SM_V7_5	722	863	Quad-SM_V7_5-CCC-33-CCCTAACCCTAACCCTAACCCTAACCCTAACCCTAACCCTAACCCTAACCCTAACCCTAACCCTAACCCTAACCCTAACCCTAACCCTAACCCTAACCCTAACCCTAACCCTAACCCTAACCCTAACCCTAACCCTAACCC
SM_V7_5	894	1170	Quad-SM_V7_5-CCC-44-CCCTAACCCTAACCCTAACCCTACCCTAACCCTAACCCTAACCCTAACCCTAACCCTAACCCTAACCCTAACCCTAACCCTAACCCTAACCCTAACCCTACCCTAACCCTAACCCTAACCCTAACCCTAACCCTAACCCTAACCCTAACCCTAACCCTAACCCTAACCCTAACCCTAACCCTAACCCTAACCCTAACCCTAACCCTAACCCTAACCCTAACCCTACCCTAACCCTAACCCTAACCCTAACCCTAACCCTAACCCTAACCCTAACCC
SM_V7_5	1178	1229	Quad-SM_V7_5-CCC-46-CCCTAACCCTAACCCTAACCCTAACCCTAACCCTAACCCTAACCCTAACCC
SM_V7_5	1242	1275	Quad-SM_V7_5-CCC-47-CCCTAACCCTAACCCTAACCCTAACCCTAACCC
SM_V7_5	1283	1364	Quad-SM_V7_5-CCC-50-CCCTAACCCTAACCCTAACCCTAACCCTAACCCTAACCCTAACCCTAACCCTAACCCTAACCCTAACCCTAACCCTAACCC
SM_V7_5	1372	1836	Quad-SM_V7_5-CCC-69-CCCTAACCCTAACCCTAAAACCCTAACCCTAACCCTAACCCTAACCCTAACCCTAACCCTAACCCTAACCCTAACCCTAACCCTAACCCTAACCCTAACCCCCTAACCCTAACCCTAACCCTAACCCTAACCCTAACCCTAACCCTAACCCTAACCCTAACCCTAACCCTAACCCTAACCCTAACCCTAACCCTAACCCTAACCCTAACCCTAACCCTAACCCTAACCCTAACCCTAACCCTAACCCTAACCCTAACCCTAACCCTAACCCTAACCCTAACCCTAACCCTAACCCTAACCCTAACCCTAACCCTAACCCTAACCCTAACCCTAACCCTAACCCTAACCCTAACCCTAAACCCTAACCCTAACCCTAACC…
SM_V7_5	1844	1967	Quad-SM_V7_5-CCC-74-CCCTAACCCTAACCCTAACCCTAACCCTAACCCTAACCCTAACCCTAACCCTAACCCTAACCCTAACCCTAACCCTAACCCTAACCCTAACCCTAACCCTAACCCTAACCCTAACCCTAACCC
SM_V7_5	1975	2371	Quad-SM_V7_5-CCC-90-CCCTAACCCTAACCCTAACCCTAACCCTAACCCTAACCCTAACCCTAACCCTAACCCTAACCCTAACCCTAACCCTAACCCTAACCCTAACCCTAACCCTAACCCTAACCCTAACCCTAACCCTAACCCCCCTAACCCTAACCCTAACCCTAACCCTAACCCTAACCCTAACCCTAACCCTAACCCTAACCCTAACCCTAACCCTAACCCTAACCCTAACCCTAACCCTAACCCTAACCCTAACCCTAACCCTAACCCTAACCCTAACCCTAACCCTAACCCTAACCCTAACCCTAACCCTAACCCTAACCCTAACCCTAACCCTAACCCTAACCCTAACCCTAACCCTAACCCTAACCCTAACCCTAACCCTAACCCT…
SM_V7_5	2379	2620	Quad-SM_V7_5-CCC-100-CCCTAACCCTAACCCTAACCCTAACCCTAACCCTAACCCTAACCCTAACCCTAACCCTAACCCTAACCCTAACCCTAACCCTAACCCTAACCCTAACCCTAACCCTAACCCTAACCCTAACCCTAACCCTAACCCTAACCCTACCCTACCCTAACCCTAACCCTAACCCTAACCCTAACCCTAACCCTAACCCTAACCCTAACCCTAACCCTAACCCTAACCCTAACCCTAACCCTAACCC
SM_V7_5	2628	2757	Quad-SM_V7_5-CCC-105-CCCTAACCCTAACCCTAACCCTAACCCTAACCCTAACCCTAACCCTAACCCTAACCCTAACCCTAACCCTAACCCTAACCCTAACCCTAACCCTAACCCTAACCCTAACCCTAACCCTAACCCTAACCC
SM_V7_5	2765	2792	Quad-SM_V7_5-CCC-106-CCCTAACCCTAACCCTAACCCTAACCC
SM_V7_5	2800	2935	Quad-SM_V7_5-CCC-111-CCCTAACCCTAACCCTAACCCTAACCCTAACCCTAACCCTAACCCTAACCCTAACCCTAACCCTAACCCTAACCCTAACCCTAACCCTAACCCTAACCCTAACCCTAACCCTAACCCTAACCCTAACCCTAACCC
SM_V7_5	2943	3066	Quad-SM_V7_5-CCC-116-CCCTAACCCTAACCCTAACCCTAACCCTAACCCTAACCCTAACCCTAACCCTAACCCTAACCCTAACCCTAACCCTAACCCTAACCCTAACCCTAACCCTAACCCTAACCCTAACCCTAACCC
SM_V7_5	3074	3107	Quad-SM_V7_5-CCC-117-CCCTAACCCTAACCCTAACCCTAACCCTAACCC
SM_V7_5	3138	3225	Quad-SM_V7_5-CCC-120-CCCTAACCCTAACCCTAACCCTAACCCTAACCCTAACCCTAACCCTAACCCTAACCCTAACCCTAACCCTAACCCTAACCCTAACCC
SM_V7_5	3233	3290	Quad-SM_V7_5-CCC-122-CCCTAACCCTAACCCTAACCCTAACCCTAACCCTAACCCTAACCCTAACCCTAACCC
SM_V7_5	3298	3355	Quad-SM_V7_5-CCC-124-CCCTAACCCTAACCCTAACCCTAACCCTAACCCTAACCCTAACCCTAACCCTAACCC
SM_V7_5	3363	3601	Quad-SM_V7_5-CCC-134-CCCTAACCCTAACCCTAACCCTAACCCTAACCCTAACCCTAACCCTAACCCTAACCCTAACCCTAACCCTAACCCTAACCCTAACCCTAACCCTAACCCTAACCCTAACCCTAACCCTAACCCTAACCCTAACCCTAACCCTAACCCTAACCCTAAACCCTAACCCTAACCCTAACCCTAACCCTAACCCTAACCCTAACCCTAACCCTAACCCTAACCCTAACCCTAACCCTAACCC
SM_V7_5	3609	3648	Quad-SM_V7_5-CCC-135-CCCTAACCCTAACCCTAACCCTAACCCTAACCCTAACCC
SM_V7_5	3656	3815	Quad-SM_V7_5-CCC-141-CCCTAACCCTAACCCTAACCCTAACCCTAACCCTAACCCTAACCCTAACCCTAACCCTAACCCTAACCCTAACCCTAACCCTAACCCTAACCCTAACCCTAACCCTAACCCTAACCCTAACCCTAACCCTAACCCTAACCCTAACCCTAACCCTAACCC
SM_V7_5	3823	3946	Quad-SM_V7_5-CCC-146-CCCTAACCCTAACCCTAACCCTAACCCTAACCCTAACCCTAACCCTAACCCTAACCCTAACCCTAACCCTAACCCTAACCCTAACCCTAACCCTAACCCTAACCCTAACCCTAACCCTAACCC
SM_V7_5	3954	3975	Quad-SM_V7_5-CCC-147-CCCTAACCCTAACCCTAACCC
SM_V7_5	3983	4106	Quad-SM_V7_5-CCC-152-CCCAAACCCTAACCCTAACCCTAACCCTAACCCTAACCCTAACCCTAACCCTAACCCTAACCCTAACCCTAACCCTAACCCTAACCCTAACCCTAACCCTAACCCTAACCCTAACCCTAACCC
SM_V7_5	4114	4189	Quad-SM_V7_5-CCC-155-CCCTAACCCTAACCCTAACCCTAACCCTAACCCTACCCTAACCCTAACCCTAACCCTAACCCCTAACCCTAACCC
SM_V7_5	4217	4631	Quad-SM_V7_5-CCC-172-CCCTAACCCTAACCCTAACCCTAGCCCTAACCCCAACCCTAACCCTAACCCTAACCCTAACCCTAACCCTAACCCTAACCCTAACCCTAACCCTAACCCTAACCCTAACCCTAACCCTAACCCTAACCCTAACCCTAACCCAAACCCTAACCCTAACCCTAACCCTAACCCTAACCCTAACCCTAACCCTAACCCTAACCCTAACCCTAACCCTAACCCTAACCCTAACCCTAACCCTAACCCTAACCCTAACCCTAAACCCTAACCCTAACCCTAACCCTAACCCCTAACCCTAACCCTAACCCTAACCCTAACCCTAACCCTAACCCTAACCCTAACCCTAACCCTAACCCTAACCCTAACCCCTAACCCTAACCC…
SM_V7_5	4644	4765	Quad-SM_V7_5-CCC-177-CCCACCCTAACCCTAACCCTAACCCTAACCCTAACCCTAACCCTAACCCTAACCCTAACCCTAACCCTAACCCTAACCCTAACCCTAACCCTAACCCTAACCCTAACCCTAACCCTAACCC
SM_V7_5	4773	4794	Quad-SM_V7_5-CCC-178-CCCTAACCCTAACCCTAACCC
SM_V7_5	4802	5080	Quad-SM_V7_5-CCC-189-CCCTAACCCTAACCCTAACCCTAACCCTAACCCTAACCCTAACCCTAACCCTAACCCTAACCCTAACCCTAACCCTAACCCTAACCCTAACCCTAACCCTAACCCTAACCCTAACCCTAACCCTAACCCTAACCCTAACCCTAACCCTAACCCTAACCCTAACCCTAACCCTAACCCTAACCCTAACCCTAACCCTAACCCTAACCCTAACCCTAACCCTAACCCTAACCCTAACCCTAACCCTAACCCTAACCCTAACCCTAACCCTAACCCTACCC
SM_V7_5	5088	5169	Quad-SM_V7_5-CCC-192-CCCTAACCCTAACCCTAACCCTAACCCTAACCCTAACCCTAACCCTAACCCTAACCCTAACCCTAACCCTAACCCTAACCC
SM_V7_5	5177	5432	Quad-SM_V7_5-CCC-202-CCCTAACCCTAACCCTAACCCTAACCCTAACCCTAACCCTAACCCTAACCCTAACCCTAACCCTAACCCTAACCCTAACCCTAACCCTAACCCTAACCCTAACCCTAACCCTAACCCTAACCCTAACCCTAACCCTAACCCTAACCCTAACCCTAACCCTAACCCTAACCCTAACCCTAACCCTAACCCTAACCCTAACCCTAACCCTAACCCTAACCCTAACCCTAACCCTAACCCTAACCCTAACCCTAACCC
SM_V7_5	5440	5467	Quad-SM_V7_5-CCC-203-CCCTAACCCTAACCCTAACCCTAACCC
SM_V7_5	5475	5670	Quad-SM_V7_5-CCC-211-CCCTAACCCTAACCCTAACCCTAACCCTAACCCTAACCCTAACCCTAACCCTAACCCTAACCCTAACCCTAACCCTAACCCTAACCCTAACCCTAACCCTAACCCTAACCCTAACCCTAACCCTAACCCTAACCCTAACCCTAACCCTAACCCTAACCCTAACCCTAACCCTAACCCTAACCCTAACCCTAACCC
SM_V7_5	5679	5790	Quad-SM_V7_5-CCC-215-CCCTAACCCTAACCCTAACCCTAACCCTAACCCTAACCCTAACCCTAACCCTAACCCTAACCCTAACCCTAACCCTAACCCTAACCCTAACCCTAACCCTAACCCTAACCC
SM_V7_5	5798	5861	Quad-SM_V7_5-CCC-217-CCCTAACCCTAACCCTAACCCTAACCCTAACCCTAACCCTAACCCTAACCCTAACCCTAACCC
SM_V7_5	5869	6325	Quad-SM_V7_5-CCC-236-CCCTAACCCTAACCCTAACCCTAACCCTAACCCTAACCCTAAACCCTAACCCTAACCCTAACCCTAACCCTAACCCTAACCCTAACCCTAACCCTAACCCTAACCCTAACCCTAACCCTAACCCTAACCCTAACCCTAACCCTAACCCTAACCCTAACCCTAACCCTAACCCTAACCCTAACCCTAACCCTAACCCTAACCCTAACCCTAACCCTAACCCTAACCCTAACCCTAACCCTAACCCTAACCCTAACCCTAACCCTAACCCTAACCCTAACCCTAACCCCTAACCCTAACCCTAACCCTAACCCTAACCCTAACCCTAACCCTAACCCTAACCCTAACCCTAACCCTAACCCTTAACCCTAACCCTAACCC…
SM_V7_5	6334	6381	Quad-SM_V7_5-CCC-238-CCCTAACCCTAACCCTAACCCCTAACCCTAACCCTAACCCTAACCCC
SM_V7_5	5940047	5940066	Quad-SM_V7_5-CCC-248-CCCCACCCCACCCCTACCC
SM_V7_5	7292360	7292385	Quad-SM_V7_5-CCC-252-CCCTCTCCCTTCCCTCCCTGCTCCC
SM_V7_5	7622433	7622465	Quad-SM_V7_5-CCC-253-CCCTCTCCCTTCCCCCCCCGCACCCCCCTCCC
SM_V7_5	7703062	7703088	Quad-SM_V7_5-CCC-254-CCCTCCCTCTCTCCCTTTCTCACCCC
SM_V7_5	8570682	8570715	Quad-SM_V7_5-CCC-256-CCCCCAAGTGCCCTGGTAGCCCCCAAAATGCCC
SM_V7_5	11439011	11439037	Quad-SM_V7_5-CCC-259-CCCCCCCCCCGCCTCCCCCTCCCCCC
SM_V7_5	15541380	15541415	Quad-SM_V7_5-CCC-264-CCCCCCTACCCCACCCCACCCCCCATTTAATCCCC
SM_V7_5	16111893	16111918	Quad-SM_V7_5-CCC-267-CCCCGTGCCCAACCCTCCTTTACCC
SM_V7_5	18035781	18035805	Quad-SM_V7_5-CCC-269-CCCTTTATCCCCATATCCCCCCCC
SM_V7_5	18111153	18111185	Quad-SM_V7_5-CCC-272-CCCTCTCCCCCCTCTCTCTCCCTCTACTCCCC
SM_V7_6	3654559	3654590	Quad-SM_V7_6-GGG-5-GGGAGAGGGAGAGAGAGGGTGAGGGAAAGGG
SM_V7_6	3872231	3872262	Quad-SM_V7_6-GGG-7-GGGGGGGGGAAGGAGGGAGGGAGGCAGGGGG
SM_V7_6	4067723	4067750	Quad-SM_V7_6-GGG-8-GGGGGGGGAAAGGGGAGGGGTAAGGGG
SM_V7_6	5110279	5110306	Quad-SM_V7_6-GGG-13-GGGGGGTGGGGTGGGGTGGGGTGGGGG
SM_V7_6	5589866	5589890	Quad-SM_V7_6-GGG-14-GGGGTGGGGGAATGATGGGGGGGG
SM_V7_6	10584715	10584732	Quad-SM_V7_6-GGG-20-GGGTGGGTTGGGTTGGG
SM_V7_6	13736062	13736095	Quad-SM_V7_6-GGG-24-GGGGGGGGTGGAAGGGACGGAAAGGGGAGGGGG
SM_V7_6	14060791	14060810	Quad-SM_V7_6-GGG-25-GGGAGGGAGGGAGGGAGGG
SM_V7_6	16990319	16990345	Quad-SM_V7_6-GGG-30-GGGCAAAGGGGGGAGTAGGGCATGGG
SM_V7_6	18067213	18067246	Quad-SM_V7_6-GGG-32-GGGGGGGAGAAAGTGGGGGATAGTTTGGGAGGG
SM_V7_6	18363773	18363796	Quad-SM_V7_6-GGG-33-GGGGAGGGTGGGGGGTTGGTGGG
SM_V7_6	19188164	19188188	Quad-SM_V7_6-GGG-36-GGGGGGGGGTGTTGGGAGGGGGGG
SM_V7_6	23250013	23250042	Quad-SM_V7_6-GGG-44-GGGGGGGAGTGTATGGGTGTTTATGGGGG
SM_V7_6	23312614	23312644	Quad-SM_V7_6-GGG-45-GGGGGGATGGGGTGGGGTAGGGTGGTGGGG
SM_V7_6	24972175	24972685	Quad-SM_V7_6-GGG-70-GGGTTTAGGGTTAGGGTTAGGGTTTAGGGTTAGGGTTAGGGTTAGGGTTAGGGTTAGGGGTTAGGGTTAGGGTTAGGGTTAGGGTTAGGGTTAGGGTTAGGGGTTAGGGTTAGGGTTAGGGTTAGGGTTAGGGTTAGGGTTAGGGTTAGGGTTAGGGTTAGGGGTTAGGGTTAGGGTTAGGGTTAGGGTTAGGGTTAGGGTTAGGGTTAGGGTTAGGGTTAGGGTTAGGGTTAGGGTTAGGGTTAGGGTTTAGGGTTAGGGTTAGGGTTAGGGTTAGGGTTAGGGTTAGGGTTAGGGTTAGGGTTAGGGTTTAGGGTTAGGGTTAGGGTTAGGGTTAGGGTTAGGGTTAGGGTTAGGGTTAGGGTTAGGGTTAGGGTTA…
SM_V7_6	24972693	24973138	Quad-SM_V7_6-GGG-88-GGGTTAGGGTTAGGGTTAGGGTTAGGGTTAGGGTTAGGGTTAGGGTTAGGGTTAGGGTTAGGGTTAGGGTTAGGGTTAGGGTTAGGGTTAGGGTTAGGGTTAGGGTTAGGGTTAGGGTTAGGGTTAGGGGTTAGGGTTAGGGTTAGGGTTAGGGTTAGGGTTAGGGTTAGGGTTAGGGTTAGGGGGGGGGGGTTAGGGTTAGGGTGGGTTAGGGGTTAGGGTTAGGGTTAGGGTTAGGGTTAGGGTTAGGGGTTAGGGTTAGGGTTAGGGTTAGGGTTAGGGTTAGGGTTAGGGTTAGGGTTAGGGTTAGGGTTAGGGTTAGGGTTAGGGTTAGGGTTAGGGTTAGGGTTTAGGGTTAGGGTTAGGGTTAGGGTTAGGG…
SM_V7_6	24973157	24973883	Quad-SM_V7_6-GGG-118-GGGTTAGGGTTAGGGTTAGGGTTAGGGTTAGGGTTAGGGTTAGGGTTAGGGTTAGGGTTAGGGTTTAGGGTTAGGGGTTAGGGTTAGGGTTAGGGTTAGGGTTAGGGTTAGGGTTAGGGTTTAGGGTTAGGGTTAGGGTTAGGGTTAGGGTTAGGGTTAGGGGGGGTTAGGGTTAGGGTTAGGGTTAGGGTTAGGGTTAGGGTTAGGGTTAGGGTTAGGGTTAGGGTTAGGGTTAGGGTTTTAGGGTTAGGGTTAGGGTTAGGGTTAGGGTTAGGGTTAGGGTTAGGGTTAGGGTTAGGGTTAGGGTTAGGGTTAGGGTTAGGGTTAGGGTTAGGGTTAGGGTTAGGGTTAGGGTTAGGGTTAGGGTTAGGGTTAGGG…
SM_V7_6	24973891	24974293	Quad-SM_V7_6-GGG-134-GGGTTAGGGTTAGGGTTAGGGTTAGGGTTAGGGTTAGGGTTAGGGTAGGGTTAGGGTTAGGGTTAGGGTTAGGGTTAGGGTTAGGGTTAGGGTTAGGGTTAGGGTTAGGGTTAGGGTTAGGGTTAGGGTTAGGGTTAGGGTTAGGGTTAGGGTTAGGGTTAGGGTTAGGGTTAGGGTTAGGGGTTAGGGTTTTAGGGTTAGGGTTAGGGTTAGGGTTAGGGTTAGGGTTAGGGTTTAGGGTTAGGGTTAGGGTTAGGGTTAGGGTTAGGGTTAGGGTTAGGGTTAGGGTTAGGGTTAGGGTTAGGGTTAGGGTTAGGGTTAGGGTTAGGGTTAGGGTTAGGGTTAGGGTTAGGGTTAGGGTTAGGGTTAGGGTTAGGG…
SM_V7_6	24974301	24974406	Quad-SM_V7_6-GGG-138-GGGTTAGGGTTAGGGTTAGGGTTAGGGTTAGGGTTAGGGTTAGGGTTAGGGTTAGGGGTTGGGTTAGGGTTAGGGTTAGGGTTAGGGTTAGGGTTAGGGTTAGGG
SM_V7_6	24974414	24986490	Quad-SM_V7_6-GGG-640-GGGTTAGGGTTAGGGTTAGGGTTAGGGTTAGGGTTAGGGTTAGGGTTAGGGTTAGGGTTAGGGTTAGGGTTAGGGTTAGGGTTAGGGTTAGGGTTAGGGTTAGGGTTAGGGTTAGGGTTAGGGTTAGGGTTAGGGTTAGGGTTAGGGTTAGGGTTAGGGTTAGGGTTAGGGGTAGGGTTAGGGTTAGGGTTAGGGTTAGGGTTAGGGTTAGGGTTAGGGTTAGGGTTAGGGTTAGGGTTAGGGTTAGGGTTAGGGTTAGGGTTAGGGTTAGGGTTAGGGTTAGGGTTAGGGTTAGGGTTAGGGTTAGGGTTAGGGTTAGGGTTAGGGTTAGGGTTAGGGTTAGGGTTAGGGTTAGGGTTAGGGTTAGGGTTAGGGTTA…
SM_V7_6	24986498	24986668	Quad-SM_V7_6-GGG-647-GGGTTAGGGTTAGGGTTAGGGTTAGGGTTAGGGTTAGGGTTAGGGTTAGGGTTAGGGTAGGGTTAGGGTTAGGGTTAGGGTTAGGGTTAGGGTTAGGGTTAGGGTTAGGGTTAGGGTTAGGGTTAGGGTTAGGGTTAGGGTTAGGGTTAGGGTTAGGGTTAGGGTTAGGG
SM_V7_6	24986676	24988048	Quad-SM_V7_6-GGG-703-GGGTTAGGGTTAGGGTTAGGGTTAGGGTTAGGGTTAGGGTTAGGGTTAGGGTTAGGGTTAGGGTTAGGGTTAGGGTTAGGGTTAGGGTTAGGGTTAGGGTTGGGGTTAGGGTTAGGGTTAGGGTTAGGGTTAGGGTTAGGGTTAGGGTTAGGGTTAGGGTTAGGGTTAGGGTTAGGGTTAGGGTTAGGGTTAGGGTTAGGGTTTAGGGTTAGGGTTAGGGTTAGGGTTAGGGTTAGGGTTAGGGTTAGGGTTAGGGTTAGGGTTAGGGTTAGGGTTAGGGTTAGGGTTAGGGTTAGGGTTAGGGTTAGGGTTAGGGTTAGGGTTAGGGTTAGGGTTAGGGTTAGGGTTAGGGTTAGGGTTAGGGTTAGGGTTAGGGTT…
SM_V7_6	24988057	24988188	Quad-SM_V7_6-GGG-708-GGGTTAGGGTTAGGGTTAGGGTTAGGGTTAGGGGTTAGGGTTAGGGTTAGGGTTAGGGTTAGGGTTAGGGTTAGGGTTAGGGTTAGGGTTTAGGGTTAGGGTTAGGGTTAGGGTTAGGGTTAGGGTTAGGG
SM_V7_6	24988196	24988464	Quad-SM_V7_6-GGG-719-GGGTTAGGGTTAGGGTTAGGGTTAGGGTTAGGGTTAGGGTTAGGGTTAGGGTTAGGGTTAGGGTTAGGGTTAGGGTTAGGGTTAGGGTTAGGGTTAGGGTTAGGGTTAGGGTTAGGGTTAGGGTTAGGGTTAGGGTTAGGGTTAGGGTTAGGGTTAGGGTTCAGGGTTAGGGTTAGGGTTAGGGTTAGGGTTAGGGTTAGGGTTAGGGTTAGGGTTAGGGTTAGGGTTAGGGTTAGGGTTAGGGTTAGGGTTAGGGTTAGGGTTAGGG
SM_V7_6	24988472	24988579	Quad-SM_V7_6-GGG-723-GGGTTAGGGTTAGGGTTTAGGGTTAGGGTTAGGGTTAGGGTTAGGGTTAGGGTTAGGGTTAGGGTTAGGGTTAGGGTTAGGGTTAGGGTTAGGGTTTAGGGTTAGGG
SM_V7_6	24988587	24988614	Quad-SM_V7_6-GGG-724-GGGTTAGGGTTAGGGTTAGGGTTAGGG
SM_V7_6	24988622	24988757	Quad-SM_V7_6-GGG-729-GGGTTAGGGTTAGGGTTAGGGTTAGGGTTAGGGTTAGGGGTTAGGGTTAGGGTTAGGGTTAGGGTTAGGGGTTAGGGTTAGGGTAGGGTTAGGGTTAGGGTTAGGGTTAGGGTTAGGGTAGGGTTAGGGTTGGGG
SM_V7_6	24988765	24989082	Quad-SM_V7_6-GGG-742-GGGTTAGGGTTAGGGTTAGGGTTAGGGTTAGGGTTAGGGTTAGGGTTAGGGTTAGGGTTAGGGTTAGGGTTAGGGTTAGGGTTAGGGTTAGGGTTAGGGTTAGGGTTAGGGTTAGGGTGAGGGTTAGGGTTAGGGTTAGGGTTAGGGTTAGGGTTAGGGTTAGGGTTAGGGTTAGGGTTAGGGTTAGGGTTAGGGTTAGGGTTAGGGTTAGGGTTAGGGTTGGGGTAGGGTTAGGGTTAGGGTTAGGGTTAGGGTTTAGGGTTAGGGTTAGGGTTAGGGTTAGGGTTAGGGTTTAGGGTTTAGGGTTAGGGTTAGGG
SM_V7_6	8	158	Quad-SM_V7_6-CCC-6-CCCTAACCCTAACCCCCTAACCCTAACCCTAACCCTAACCCTAACCCTAACCCTACCCTAACCCTAACCCTAACCCTAACCCTAACCCTAACCCTAACCCTAACCCTAACCCTAACCCTAACCCTAAACCCTAACCCAAAACCCTAACCC
SM_V7_6	190	229	Quad-SM_V7_6-CCC-7-CCCTAACCCTAACCCTAACCCTAACCCTACCCTAAACCC
SM_V7_6	237	650	Quad-SM_V7_6-CCC-24-CCCTAACCCTAACCCTAACCCTAACCCTAACCCTAACCCTAACCCTAACCCTAACCCTAACCCTAACCCTAACCCTAACCCTAACCCTAACCCTAACCCTAACCCTAACCCTAACCCTAACCCTAACCCTAACTAACCCTAACCCTACCCTAAACCCTAACCCTAACCCTAACCCTAACCCTAACCCTAACCCTAACCCTAACCCTACCCTAACCCTAACCCTAAACCCTAACCCTACCCTAACCCTAACCCTAACCCTAACCCTAACCCTAACCCTAACCCTAACCCTAACCCCCCCCTAACCCTAACCCTAACCCTAACCCTAACCCTAACCCTAACCCTAACCCTAACCCTAACCCTAACCCTAACCCTAACCCTA…
SM_V7_6	2695463	2695488	Quad-SM_V7_6-CCC-29-CCCCCCTCCCTTTCCCCCCTTTCCC
SM_V7_6	3628489	3628522	Quad-SM_V7_6-CCC-30-CCCCCACTCACCCCAATCCCCTTCTCCCCCCCC
SM_V7_6	3735585	3735612	Quad-SM_V7_6-CCC-33-CCCCCCTTTCCCCTCCCCTTTCCCCCC
SM_V7_6	3919307	3919328	Quad-SM_V7_6-CCC-34-CCCTAACCCCGTGCCCGACCC
SM_V7_6	4024857	4024888	Quad-SM_V7_6-CCC-35-CCCTCCCTTCCCCCCTCCCTACCCCCCTCCC
SM_V7_6	4044126	4044160	Quad-SM_V7_6-CCC-37-CCCTCCCTCTCCCCCTCTCCCTCTCTCTCCCCCC
SM_V7_6	4076714	4076736	Quad-SM_V7_6-CCC-39-CCCTTTCCCCCCACCCACCCCC
SM_V7_6	12593834	12593858	Quad-SM_V7_6-CCC-52-CCCTCCCTCCCTATCTCCCTCCCC
SM_V7_6	13272515	13272544	Quad-SM_V7_6-CCC-54-CCCCTCCCCCGATGAACCCCTTCCCACCC
SM_V7_6	14448066	14448088	Quad-SM_V7_6-CCC-56-CCCCGCCCCGCCCCCCCACCCC
SM_V7_6	14612228	14612261	Quad-SM_V7_6-CCC-57-CCCCCTCAGTCCCTACCCCCCTCAGCCCCCCCC
SM_V7_6	20119763	20119793	Quad-SM_V7_6-CCC-61-CCCCCCCCATCCGCTCCCCTCACCTTCCCC
SM_V7_6	20495367	20495392	Quad-SM_V7_6-CCC-62-CCCACCCCACCTCAACCCAACCCCC
SM_V7_6	23324507	23324537	Quad-SM_V7_6-CCC-72-CCCCCTCCCTCATCCCCCCCTCTACCCCCC
SM_V7_6	24077938	24077969	Quad-SM_V7_6-CCC-79-CCCTCCCTCCCTCCCTCCCTCCCTCCCTCCC
SM_V7_7	1456113	1456140	Quad-SM_V7_7-GGG-7-GGGGGGGAGACAGGGGGAAGGGGGGGG
SM_V7_7	4143111	4143136	Quad-SM_V7_7-GGG-14-GGGTAACTGAGGGTTGGGCATGGGG
SM_V7_7	4276017	4276042	Quad-SM_V7_7-GGG-15-GGGAGGGGGCGGGGTGGGGGTGGGG
SM_V7_7	5116569	5116593	Quad-SM_V7_7-GGG-19-GGGGAGGGGTGGGATGGTGTGGGG
SM_V7_7	6894571	6894598	Quad-SM_V7_7-GGG-25-GGGGGGTGGGGTGGGGTGGGGGTGGGG
SM_V7_7	17392798	17392814	Quad-SM_V7_7-GGG-38-GGGGGGGGGGGGGGGG
SM_V7_7	17747666	17747700	Quad-SM_V7_7-GGG-40-GGGATGAGTAGGGGGTAAGGGGGTAAGGGGGGGG
SM_V7_7	17844026	17844049	Quad-SM_V7_7-GGG-42-GGGTGAGGGAGTGACGGGAGGGG
SM_V7_7	19	46	Quad-SM_V7_7-CCC-1-CCCTACCCTAACCCCTAACCCTAACCC
SM_V7_7	1261444	1261466	Quad-SM_V7_7-CCC-3-CCCCCCCCTTCTCTCCCCCCCC
SM_V7_7	1955773	1955826	Quad-SM_V7_7-CCC-9-CCCTCCAACACCCCTCCGGCCCACCCTACCGCCCCACCCTACCGCCCCACCCC
SM_V7_7	2091979	2091998	Quad-SM_V7_7-CCC-10-CCCTCTCTCCCTCCCTCCC
SM_V7_7	2846168	2846202	Quad-SM_V7_7-CCC-15-CCCCCCCTTCGCTCCCCCTCCCTTGATGCCCCCC
SM_V7_7	3841444	3841468	Quad-SM_V7_7-CCC-23-CCCCCCCAACCCTTCCCCATCCCC
SM_V7_7	4315257	4315299	Quad-SM_V7_7-CCC-24-CCCTAAACCCTAACCCTAACCCTAAACCCTAACCCTAGACCC
SM_V7_7	5748992	5749012	Quad-SM_V7_7-CCC-27-CCCAGCCCAGCTTCCCCCCC
SM_V7_7	9132865	9132926	Quad-SM_V7_7-CCC-31-CCCTAACCCTAACCCCTCACCCTAACCCTAAACCCTGACCCTAAACCCTAACCCTAAACCC
SM_V7_7	17905889	17905908	Quad-SM_V7_7-CCC-42-CCCCCCCTACCCCCCTCCC
SM_V7_7	18105672	18105719	Quad-SM_V7_7-CCC-43-CCCCTTCCACACCCCACCACACCCCACCCCGCTCCACCCCACACCCC
SM_V7_ZW	1000999	1001028	Quad-SM_V7_ZW-GGG-2-GGGAGGGAGGGAGAGATAGGGAGAACGGG
SM_V7_ZW	2013608	2013637	Quad-SM_V7_ZW-GGG-7-GGGGGCTGGGGGTAGGGGGCGGGGTGGGG
SM_V7_ZW	2038572	2038601	Quad-SM_V7_ZW-GGG-9-GGGGGGGGGATGGGGTGGGGTGAGATGGG
SM_V7_ZW	2194012	2194053	Quad-SM_V7_ZW-GGG-14-GGGAAGGAGGGAGGGAGGGAGGTAGGGAGGTAGGGAGAGGG
SM_V7_ZW	2233776	2233816	Quad-SM_V7_ZW-GGG-16-GGGGGAAGGGGAGGGCAGGGCAGAGCAGGGGGGACAGGGG
SM_V7_ZW	2252063	2252088	Quad-SM_V7_ZW-GGG-17-GGGGGGGTGAGGGGTGGGGAGAGGG
SM_V7_ZW	2307436	2307466	Quad-SM_V7_ZW-GGG-18-GGGGGGTGAGGGTGGGGGTGGGGATTGGGG
SM_V7_ZW	4092564	4092590	Quad-SM_V7_ZW-GGG-23-GGGGGTGTGGGGGGGGGTGGCTAGGG
SM_V7_ZW	5213837	5213864	Quad-SM_V7_ZW-GGG-26-GGGGGGGGGAGGGGGTAGGGGGTGGGG
SM_V7_ZW	6627557	6627588	Quad-SM_V7_ZW-GGG-29-GGGGGGCTGGGGGGAGGCAAGGGATTAGGGG
SM_V7_ZW	21992534	21992562	Quad-SM_V7_ZW-GGG-39-GGGGGGGGCGTGGATGGGCGCTGATGGG
SM_V7_ZW	60171303	60171346	Quad-SM_V7_ZW-GGG-54-GGGAGAGAGAGGGTGAGGGGGAGGGAGGGAGGGAGAGAGGGGG
SM_V7_ZW	75567373	75567406	Quad-SM_V7_ZW-GGG-63-GGGGGGGGGAAGGGAGATGGGGAAAGGAAGGGG
SM_V7_ZW	76101570	76101592	Quad-SM_V7_ZW-GGG-65-GGGCTAGGGGGGGGAAGCAGGG
SM_V7_ZW	77011790	77011816	Quad-SM_V7_ZW-GGG-67-GGGGAGGGGGATGGGGGGAAAGGGGG
SM_V7_ZW	82572010	82572038	Quad-SM_V7_ZW-GGG-74-GGGGTGGGGGTGGGGGTGGGGGTGAGGG
SM_V7_ZW	83047804	83047830	Quad-SM_V7_ZW-GGG-76-GGGGGGGAGGGATTGGATGGGAAGGG
SM_V7_ZW	84478516	84478535	Quad-SM_V7_ZW-GGG-79-GGGGGGGAGGGGGGGAGGG
SM_V7_ZW	85672707	85672734	Quad-SM_V7_ZW-GGG-80-GGGTAAAAGAGGGGCGTTGGGCATGGG
SM_V7_ZW	85845404	85845450	Quad-SM_V7_ZW-GGG-82-GGGGGGAGGGAGACAGAGGGGGAGGGGGAGAGAGGGGGTGAGGGGG
SM_V7_ZW	0	270	Quad-SM_V7_ZW-CCC-11-CCCTAACCCTAACCCTAACCCTAACCCTAACCCTAACCCTAACCCTAACCCCTAACCCTAACCCTAACCCTAACCCTAACCCTAACCCTAACCCTAACCCCCTAACCCTAACCCCTAACCCTTAACCCTAACCCTAACCCTAACCCTAACCCTAACCCTAACCCTAACCCTAACCCTAACCCTAACCCTAACCCTAACCCAACCCTAACCCTAACCCTAACCCTAACCCAACCCTAACCCTAACCCTAACCCTAACCCTAACCCTAACCC
SM_V7_ZW	278	474	Quad-SM_V7_ZW-CCC-19-CCCTAACCCTAACCCTAACCCTAACCCTAACCCTAACCCTAACCCCCCCTAACCCTAACCCTAACCCTAACCCTAACCCTAACCCTAACCCTAACCCTAACCCTAACCCTAACCCTAACCCTAACCCCTAACCCTAACCCTAACCCTAACCCTAACCCTAACCCTAACCCTAAACCCTAACCCCTAACCCTAACCC
SM_V7_ZW	482	1055	Quad-SM_V7_ZW-CCC-42-CCCTAACCCTAACCCTAAACCCTAACCCTAACCCTAACCCTAACCCTAACCCTAACCCTAACCCTAACCCTAACCCTAACCCTAACCCTAACCCTAACCCTAACCCTAACCCTAACCCTAACCCTAAAACCCTAACCCTAACCCTAACCCTAACCCTAACCCTAACCCTAACCCTAACCCTAACCCTAACCCTAACCCTAACCCTAACCCTAACCCTAACCCTAACCCTAACCCTAAACCCTAACCCTAACCCTAACCCTAACCCTAACCCTAACCCTAACCCCTAACCCTAACCCTAACCCTAACCCCCCCCCCCTAACCCTAACCCTAAACCCTAACCCTAAACCCTAACCCTAACCCTAACCCTAACCCTAACCC…
SM_V7_ZW	1064	1127	Quad-SM_V7_ZW-CCC-44-CCCTAACCCTAACCCTAACCCTAACCCTAACCCTAACCCTAACCCTAACCCTAACCCTAACCC
SM_V7_ZW	1135	1359	Quad-SM_V7_ZW-CCC-53-CCCTAACCCTAACCCTAACCCTAAACCCTAACCCTAACCCTAACCCTAACCCCTAACCCTAAACCCTAACCCTACCCTAACCCTAACCCCTAACCCTAACCCTAACCCTAACCCTAACCCTAACCCTAACCCTAACCCTAACCCTAACCCTAACCCTAACCCTAACCCTAACCCTAACCCTAACCCTAACCCTTAACCCTAACCCTAACCCTAACCCTAACCCC
SM_V7_ZW	959263	959297	Quad-SM_V7_ZW-CCC-55-CCCTCTCTCCCTCCCTCCCTTTCTCCCTCCCCCC
SM_V7_ZW	1656970	1656991	Quad-SM_V7_ZW-CCC-59-CCCCCCTCGGCCCACCCCCCC
SM_V7_ZW	1849314	1849335	Quad-SM_V7_ZW-CCC-60-CCCTCTCCCTCCCTCCTTCCC
SM_V7_ZW	2029754	2029778	Quad-SM_V7_ZW-CCC-62-CCCCCTCACCCCCTACCCCCCCCC
SM_V7_ZW	2056587	2056622	Quad-SM_V7_ZW-CCC-64-CCCCTCCCCCACCCCTCAACCCCCACCCCACCCCC
SM_V7_ZW	2126068	2126099	Quad-SM_V7_ZW-CCC-65-CCCTTTTCCCACTCCACCCCAGCCCCCCCCC
SM_V7_ZW	2225246	2225266	Quad-SM_V7_ZW-CCC-67-CCCTACCCCCTACCCCCCCC
SM_V7_ZW	2272695	2272718	Quad-SM_V7_ZW-CCC-69-CCCCCTCTCCCCGCCCCCCCCCC
SM_V7_ZW	2331335	2331362	Quad-SM_V7_ZW-CCC-73-CCCACCCCCATCCCCCCCTCACTCCCC
SM_V7_ZW	2589879	2589907	Quad-SM_V7_ZW-CCC-74-CCCCCTTTCCCCCTCCCCTCCCCTCCCC
SM_V7_ZW	6410241	6410285	Quad-SM_V7_ZW-CCC-81-CCCTACCCTACCCCACCCCACCCCACCCCATCCCAATCCACCCC
SM_V7_ZW	16555310	16555336	Quad-SM_V7_ZW-CCC-83-CCCTCCCTCCCCTACCTCCCTCCCCC
SM_V7_ZW	24091584	24091617	Quad-SM_V7_ZW-CCC-85-CCCCCAGTTTCCCTACGCCCTACTCCCGCACCC
SM_V7_ZW	25435464	25435491	Quad-SM_V7_ZW-CCC-86-CCCATGCCCAACCCTCCTCCCTTGCCC
SM_V7_ZW	25475928	25475955	Quad-SM_V7_ZW-CCC-87-CCCATGCCCAACCCTCCTCCCTTGCCC
SM_V7_ZW	25494542	25494569	Quad-SM_V7_ZW-CCC-88-CCCATGCCCAACCCTCCTCCCTTGCCC
SM_V7_ZW	46585640	46585665	Quad-SM_V7_ZW-CCC-97-CCCCATGCCCAACCCTCCTTTACCC
SM_V7_ZW	53506704	53506760	Quad-SM_V7_ZW-CCC-100-CCCTAACCCCTAACCCTAACCCCTAGCCCTAAATCCCAACCCTAACCCTAAACCCC
SM_V7_ZW	58016184	58016211	Quad-SM_V7_ZW-CCC-103-CCCTCTCTCTCCCCTCCCTCTCTCCCC
SM_V7_ZW	79369082	79369111	Quad-SM_V7_ZW-CCC-114-CCCCCTCCCCCCACTCTCCCCCTTCCCCC
SM_V7_ZW	80926029	80926072	Quad-SM_V7_ZW-CCC-120-CCCCCTCCCTCTTTCTCCCTCCCTCCCTCTTTCTCCCCCCCCC
SM_V7_ZW	81362647	81362682	Quad-SM_V7_ZW-CCC-121-CCCCCTCTTCCGCCCTCTTCCCCCCCTTCCACCCC
SM_V7_ZW	82178128	82178149	Quad-SM_V7_ZW-CCC-125-CCCCTGCCCTACGCCCCCCCC
SM_V7_ZW	82927711	82927734	Quad-SM_V7_ZW-CCC-127-CCCCGCACCCGATCGCCCAACCC
SM_V7_ZW	83180285	83180303	Quad-SM_V7_ZW-CCC-128-CCCGCCCAACCCTCTCCC
SM_V7_ZW	83603173	83603190	Quad-SM_V7_ZW-CCC-129-CCCTCTCCCTCCCCCCC
SM_V7_ZW	84108588	84108604	Quad-SM_V7_ZW-CCC-131-CCCCCCCCACCCACCC

## Sheet: g4h
Chromsomes	Start	End	Sequence	Length	Score
SM_V7_4	8119811	8119918	CTTCTCTATTCTCCTCTCCACGCCCCCCCCCCCCCCCCCCCCCCCCCCCCCCCCCCACCCCCCCCCCCCCCACCCCCCCCCACGCCACTCCAACCCACTCCGCTCCT	107	-2.5
SM_V7_1	15373	15456	TGAGCCATCTACATCGATGCCCCCCCCGCCCCCCCCCGCCCCCCTCCCCCCCCCCGCCGACACCCCCCGCTACAGCCAACGCC	83	-2.02
SM_V7_ZW	6410222	6410298	CGCACCCCATCGCGCTCTACCCTACCCTACCCCACCCCACCCCACCCCATCCCAATCCACCCCTCTCCTAATTTTT	76	-1.78
SM_V7_6	20329895	20329938	TTGCCTCCCCCCCCGAACTCGTGACTCCTCCCCCCCCCAAATA	43	-1.74
SM_V7_2	2382133	2382211	TGTTATCAATTTCTCCCCCTCCCCTTTCTCCCCTCCCCTTTCCCCCTCCCCTTTCCCCCCTCCAGCATATGCAAATTC	78	-1.73
SM_V7_1	85632470	85632507	CCCTCCCCATCAGTTCACACATGTTTCCCCCCCCCGC	37	-1.7
SM_V7_6	4667808	4667841	CCCCCTCCTCTCTCTCTCTCTCTCACCACCCCC	33	-1.7
SM_V7_2	43735898	43735934	CCTCCCCCCTCTCTCTTTCTCGCCTGCACCCCCCTC	36	-1.69
SM_V7_4	46298159	46298235	AACCCCCTTCACTTACCCTTACTCTCTCCCACCCCCCTCTCTCCCCCCTCCTTCCCTCCCCCTCTCTCTATGTATA	76	-1.68
SM_V7_ZW	5596021	5596053	CCCCCTTTCTTCACTATTTCTCGCCCACCCCC	32	-1.66
SM_V7_3	15083859	15083893	TCCCCTGAAGTGTGCCCCCAAAACCAATCCCCCT	34	-1.65
SM_V7_7	2178508	2178574	AACAACACCCCCCCCTAACAAACTAACCACCCCTCCCCCATCTCTAACCCCCAACACACCCACAGT	66	-1.65
SM_V7_7	18105662	18105731	TGTTTTTCATCCCCTTCCACACCCCACCACACCCCACCCCGCTCCACCCCACACCCCTCCTATATTTGT	69	-1.65
SM_V7_1	49805974	49806007	CCCCTCCTCTGATATTAACTTTCTTCCCCCCCC	33	-1.64
SM_V7_2	7058939	7058972	CCCCTCCCCCCAACATAAATGAGAGATACCCCT	33	-1.64
SM_V7_2	44701681	44701770	CCCTCTAATCGTCAATTCCTCTTCCCCCCCCCTCCCTTAGCTCATTACCCCACCCCCACCCCCACCTCTACCCCATACCATCAACAAAC	89	-1.64
SM_V7_3	28535756	28535789	CCCCTTCCATTTTCCCCTTAAATCTTCTACCCC	33	-1.64
SM_V7_ZW	2311612	2311645	CCCCCCCTCTCTCTCTCTCGCTGTCTATCCCCC	33	-1.64
SM_V7_1	9403190	9403230	TTTCCTCCCCCCCTCCGACAAAAAATTTCCCCCCCTACAT	40	-1.63
SM_V7_2	22216317	22216349	CCCCCCCACGTAGTAACTTTTCGCCCAGCCCC	32	-1.63
SM_V7_3	48322523	48322588	CATCACCCTTCACCAAAACACCCTCCCTCCCCCTCCCCCCAACCACTACCCAACCCTCCAAATAA	65	-1.63
SM_V7_7	5369931	5369972	TACCACCCCCTAATCAACCTCCACCGCCACCACCTCCCCCG	41	-1.63
SM_V7_3	13468555	13468592	CCCCTTCCATCTTCCCCTTAAACTTTCTACCCCCAAC	37	-1.62
SM_V7_ZW	2272679	2272742	GTCTCTCCTTTTCGTTCCCCCTCTCCCCGCCCCCCCCCCAAACTACATACCCCCATACAGTTG	63	-1.62
SM_V7_ZW	6031459	6031493	TCCCCAGTCTATTGATTACTGTCCCCCTCCCCCT	34	-1.62
SM_V7_ZW	14589900	14589934	TCCCCCCTTTCAATCCCTCTTTTGACTTCCCCCT	34	-1.62
SM_V7_3	290575	290689	TTCTTCCTTCCTCCCTCCCTCTCGCTCCCCCTCCCTCCCTCTTGCCCCTCCTCTCGCTACCCCCCTATCTCCCTTTCCCTCCCTCCCTCCCTCCCTCCCTCCTTTTTCTCATCA	114	-1.61
SM_V7_6	4024837	4024904	TCTATCCCCGTTCTCTCTCTCCCTCCCTTCCCCCCTCCCTACCCCCCTCCCTCAATTACTTACACAT	67	-1.61
SM_V7_6	22591006	22591042	TCACCCCTACATCCACTCCCACACCTTACCCCCTAC	36	-1.61
SM_V7_7	17411344	17411390	CCCCTCATGAATCCCCCCTACTCATAATACCCCCTCCCTCCTTAGA	46	-1.61
SM_V7_ZW	1933035	1933125	CGCCTCCTCCACCACCACCGCCGCCTCCCCCACCACCTCCCCCACCGCCACCACCGCCTCCCCCGCCTCCTCCTCCACCACCACCTACAC	90	-1.61
SM_V7_1	62360181	62360216	TTCCCCTTTGATACCCTTCTGACCCTTCCCCCCTG	35	-1.6
SM_V7_1	82583368	82583464	ATACCAGTGAAAATTCAACCCCCTACCCCCTTCCACCCTACCTACCCCCTTCCTCCCCTACATACCCCCTCCCGCCCTACCTCCCATACACACATA	96	-1.6
SM_V7_3	17221076	17221157	ATTATTCTCTCCCTCCCTCCTTCCCTCCCTCCCTCCCTCCCTTCCCTCCCTCCCTCCCTCCCTCTCTCTCTCTCTCTCCCT	81	-1.6
SM_V7_2	28083803	28083837	TCCCCGACCACCACTGCCTCCTAGACCACCCCCA	34	-1.59
SM_V7_2	37414060	37414094	CTCCCCCCACCATCACCACCATTGTAACACCCCT	34	-1.59
SM_V7_2	44540218	44540255	TCCCTCCCTCTCTCTCTCTCTCTCTCCCCACCCCTTC	37	-1.59
SM_V7_4	20001646	20001680	GCCCCCAACTTTCTTCCAACCCACGCCTACCCCA	34	-1.59
SM_V7_5	19776625	19776659	TCCCCTTACCATATTACTTAAATACCCCCCTCCC	34	-1.59
SM_V7_6	4044107	4044170	TTTCCCCTACTCTTTCTCTCCCTCCCTCTCCCCCTCTCCCTCTCTCTCCCCCCTCTCACTCAT	63	-1.59
SM_V7_ZW	273	491	CCTAACCCTAACCCTAACCCTAACCCTAACCCTAACCCTAACCCTAACCCCCCCTAACCCTAACCCTAACCCTAACCCTAACCCTAACCCTAACCCTAACCCTAACCCTAACCCTAACCCTAACCCTAACCCCTAACCCTAACCCTAACCCTAACCCTAACCCTAACCCTAACCCTAAACCCTAACCCCTAACCCTAACCCTAACCTAACCCTAACCC	218	-1.59
SM_V7_ZW	607	826	AAAACCCTAACCCTAACCCTAACCCTAACCCTAACCCTAACCCTAACCCTAACCCTAACCCTAACCCTAACCCTAACCCTAACCCTAACCCTAACCCTAACCCTAACCCTAAACCCTAACCCTAACCCTAACCCTAACCCTAACCCTAACCCTAACCCCTAACCCTAACCCTAACCCTAACCCCCCCCCCCTAACCCTAACCCTAAACCCTAACCCTAA	219	-1.59
SM_V7_ZW	2056570	2056639	TGTTTATTCATTCGTTTCCCCTCCCCCACCCCTCAACCCCCACCCCACCCCCTTATTTTCTTAATATAA	69	-1.59
SM_V7_1	9770083	9770116	CCCAAAGTTATCTACATATGCCCCCCCTCCCCG	33	-1.58
SM_V7_1	18918299	18918337	TTATCCCCCACCACCACCACCGGTGCCTCCCCCACCTC	38	-1.58
SM_V7_1	51306820	51306851	CCCCAGCAGTGCACTCCCACGATCCCGCCCC	31	-1.58
SM_V7_2	47759142	47759173	CCCCTCCTCCTCCTTCTTCTTTGCCTTCCCC	31	-1.58
SM_V7_3	48322512	48322550	TACCCTCCCCTCATCACCCTTCACCAAAACACCCTCCC	38	-1.58
SM_V7_4	34949908	34949939	CCCCAACCCAAAAAATTCCAACGATTCCCCC	31	-1.58
SM_V7_5	15541361	15541428	ATTTCTCTACATTATCCAACCCCCCTACCCCACCCCACCCCCCATTTAATCCCCTTTACCGAAATAA	67	-1.58
SM_V7_7	1955767	1955841	TATACTCCCTCCAACACCCCTCCGGCCCACCCTACCGCCCCACCCTACCGCCCCACCCCACCATAAACTGAAAC	74	-1.58
SM_V7_ZW	0	275	CCCTAACCCTAACCCTAACCCTAACCCTAACCCTAACCCTAACCCTAACCCCTAACCCTAACCCTAACCCTAACCCTAACCCTAACCCTAACCCTAACCCCCTAACCCTAACCCCTAACCCTTAACCCTAACCCTAACCCTAACCCTAACCCTAACCCTAACCCTAACCCTAACCCTAACCCTAACCCTAACCCTAACCCAACCCTAACCCTAACCCTAACCCTAACCCAACCCTAACCCTAACCCTAACCCTAACCCTAACCCTAACCCTAACC	275	-1.58
SM_V7_ZW	9127400	9127436	ACACCCCTCCCGCCAGTCCACGAAAATCCCCCCACA	36	-1.58
SM_V7_2	27420505	27420540	TTCCCCCTCCTAGACCACCACCACCTCCGCCACCC	35	-1.57
SM_V7_2	43177576	43177637	GGCTACTTCCCATCCCATCCCTCACCCCCCCCCACCCAACCCCCCATGAAATTCATCAATA	61	-1.57
SM_V7_4	1947814	1947883	ATTTAAATTAAATTCCCTTCCCCCTCCCTCCCCCTCTCCCTCCCTCTCCCTTTCCCCCTTTCTCTTTGT	69	-1.57
SM_V7_ZW	24091580	24091617	GCCGCCCCCAGTTTCCCTACGCCCTACTCCCGCACCC	37	-1.57
SM_V7_1	7620746	7620789	CCCTCACTTACCCCCTCTCTCTCTTACTCCCCCCCTTCTCTCT	43	-1.56
SM_V7_1	50258676	50258708	CCCCACCCCCCTAAGACTAGGTCCATCATCCC	32	-1.56
SM_V7_1	82110662	82110730	TTCTCTTTTTTTTCTCCCCCCTCTCCCTCCCTCACCCCCTCTCTATCCCTTCCCCCCTCTCTCTCTAT	68	-1.56
SM_V7_2	12804451	12804487	TTTCCCCAGAACAAACAAGATTTCCCCCCCCCCAAA	36	-1.56
SM_V7_2	36360243	36360275	CCCCTACGTCCCCCGACCCAGGTCACGATCCC	32	-1.56
SM_V7_4	8925273	8925344	ATAATAACCTCCAAAACCCCCTCCAAACCCCCTCCAAACCCCCCATAACCTCCCAAACCCCACACTAATTT	71	-1.56
SM_V7_5	5956325	5956359	TTCCCCCCCCTCTTTCTCTCTATCTGTTCCCCTC	34	-1.56
SM_V7_6	23038356	23038388	CCCCTAGCTTTTTTCCAACCCACTCCTACCCC	32	-1.56
SM_V7_7	2809671	2809703	CCCCCCCACCCCGTTTTTACTTACTGGTTCCC	32	-1.56
SM_V7_7	3444680	3444712	CCCATAACCCACACCCACAACCACCACCACCC	32	-1.56
SM_V7_7	3522393	3522425	CCCATAACCCACACCCACAACCACCACCACCC	32	-1.56
SM_V7_7	14050571	14050607	CCCATCCCTTCATATACATATCAGCCCCCCCCCTAT	36	-1.56
SM_V7_ZW	25666186	25666218	CCCCTAAGTATATCCCCCGTATCCACCGACCC	32	-1.56
SM_V7_ZW	57962202	57962234	CCCTTTTATTTGCTTCTATCCCCCAAACCCCC	32	-1.56
SM_V7_1	68148336	68148367	CCCCCCCTCACTTTTGGCAACAGCAACCCCC	31	-1.55
SM_V7_3	8899977	8900042	TACTATCCTTGTCTACTTTTACCCCCCCCCCCCCACCCCCACCACCCCTTATTTCCAGTCTAGTT	65	-1.55
SM_V7_3	47767789	47767822	ACCCCCCTTCACACACACACAAACATACCCCCT	33	-1.55
SM_V7_3	49696660	49696691	CCCCAACAGTGCGCACCCAAGATCCCGCCCC	31	-1.55
SM_V7_5	4212	4636	CCTAACCCTAACCCTAACCCTAACCCTAGCCCTAACCCCAACCCTAACCCTAACCCTAACCCTAACCCTAACCCTAACCCTAACCCTAACCCTAACCCTAACCCTAACCCTAACCCTAACCCTAACCCTAACCCTAACCCTAACCCAAACCCTAACCCTAACCCTAACCCTAACCCTAACCCTAACCCTAACCCTAACCCTAACCCTAACCCTAACCCTAACCCTAACCCTAACCCTAACCCTAACCCTAACCCTAACCCTAAACCCTAACCCTAACCCTAACCCTAACCCCTAACCCTAACCCTAACCCTAACCCTAACCCTAACCCTAACCCTAACCCTAACCCTAACCCTAACCCTAACCCTAACCCCTAACCCTAACCCAACCCCTAACCCTAAC…	424	-1.55
SM_V7_ZW	34888809	34888840	CCCCTTCTCACCAGTCCATGAAAATCCCCCC	31	-1.55
SM_V7_ZW	46392883	46392921	CCCTTACCCCTCACCTATTCCATCATATCCCCCCAGCT	38	-1.55
SM_V7_1	16436309	16436348	TCTGTCCCCCTCTCTGTCTCTCTCCCTCCCTCCCTCCCT	39	-1.54
SM_V7_3	43675859	43675896	CCCTCTCCCTCTCTCTCTCCCGCTCCCTTCCCCTATA	37	-1.54
SM_V7_4	11302	11367	TTTACCCCCTATCCCTTCTCGTCCTCCTTCCCCTCCCCGTCCTCCTTCCCCTCCCGTTGATCGTA	65	-1.54
SM_V7_4	1621662	1621697	CTAACCCCATGCCCAACCCTCCTCCTTTACCCCGG	35	-1.54
SM_V7_5	18195143	18195180	ACCCACCCTCCCTCCTACTCTCCTTCTCTCCCTCCCT	37	-1.54
SM_V7_6	369	654	CTAACCCTAACCCTACCCTAAACCCTAACCCTAACCCTAACCCTAACCCTAACCCTAACCCTAACCCTAACCCTACCCTAACCCTAACCCTAAACCCTAACCCTACCCTAACCCTAACCCTAACCCTAACCCTAACCCTAACCCTAACCCTAACCCTAACCCCCCCCTAACCCTAACCCTAACCCTAACCCTAACCCTAACCCTAACCCTAACCCTAACCCTAACCCTAACCCTAACCCTAACCCTAACCCTAACCCTAACCCTAACCCTAACCCTAACCCTAAC	285	-1.54
SM_V7_6	22590968	22591031	GATGTAACACCCCCCGTCACCACCACCACCCCCCATCATCACCCCTACATCCACTCCCACACC	63	-1.54
SM_V7_ZW	80926017	80926084	ATCCAACTCTCTCCCCCTCCCTCTTTCTCCCTCCCTCCCTCTTTCTCCCCCCCCCTATATATATATA	67	-1.54
SM_V7_1	65909693	65909729	ATCCCACCCCGCCAGATCCGAACCCAGGCCCCACCA	36	-1.53
SM_V7_2	0	96	CTAACCCTAACCCTAACCCTAACCCTAACCCTAACCCTAACCCTAACCCTAACCCTAACCCTACCCCTAACCCTAACCCTAACCAACCCTAACCCT	96	-1.53
SM_V7_2	128	160	CCCTAACCCTAACCCTAACCCTAACCTAACCC	32	-1.53
SM_V7_2	134	166	CCCTAACCCTAACCCTAACCTAACCCTAACCC	32	-1.53
SM_V7_2	140	172	CCCTAACCCTAACCTAACCCTAACCCTAACCC	32	-1.53
SM_V7_2	146	178	CCCTAACCTAACCCTAACCCTAACCCTAACCC	32	-1.53
SM_V7_2	175	207	CCCTAACCCTAACCCTAACCCTAACCTAACCC	32	-1.53
SM_V7_2	181	213	CCCTAACCCTAACCCTAACCTAACCCTAACCC	32	-1.53
SM_V7_2	204	236	CCCTAACCCTAACCTAACCCTAACCCTAACCC	32	-1.53
SM_V7_2	210	242	CCCTAACCTAACCCTAACCCTAACCCTAACCC	32	-1.53
SM_V7_2	372	404	CCCTAACCCTAACCCTAACCCTAACCTAACCC	32	-1.53
SM_V7_2	378	410	CCCTAACCCTAACCCTAACCTAACCCTAACCC	32	-1.53
SM_V7_2	384	416	CCCTAACCCTAACCTAACCCTAACCCTAACCC	32	-1.53
SM_V7_2	390	422	CCCTAACCTAACCCTAACCCTAACCCTAACCC	32	-1.53
SM_V7_2	558	590	CCCTAACCCTAACCCTAACCCTAACCTAACCC	32	-1.53
SM_V7_2	564	596	CCCTAACCCTAACCCTAACCTAACCCTAACCC	32	-1.53
SM_V7_2	570	602	CCCTAACCCTAACCTAACCCTAACCCTAACCC	32	-1.53
SM_V7_2	576	608	CCCTAACCTAACCCTAACCCTAACCCTAACCC	32	-1.53
SM_V7_2	779	811	CCCTAACCCTAACCCTAACCCTAACCTAACCC	32	-1.53
SM_V7_2	785	817	CCCTAACCCTAACCCTAACCTAACCCTAACCC	32	-1.53
SM_V7_2	791	823	CCCTAACCCTAACCTAACCCTAACCCTAACCC	32	-1.53
SM_V7_2	797	829	CCCTAACCTAACCCTAACCCTAACCCTAACCC	32	-1.53
SM_V7_2	856	888	CCCTAACCCTAACCCTAACCCTAACCTAACCC	32	-1.53
SM_V7_2	862	894	CCCTAACCCTAACCCTAACCTAACCCTAACCC	32	-1.53
SM_V7_2	868	900	CCCTAACCCTAACCTAACCCTAACCCTAACCC	32	-1.53
SM_V7_2	874	906	CCCTAACCTAACCCTAACCCTAACCCTAACCC	32	-1.53
SM_V7_2	1082	1114	CCCTAACCCTAACCCTAACCCTAACCTAACCC	32	-1.53
SM_V7_2	1088	1120	CCCTAACCCTAACCCTAACCTAACCCTAACCC	32	-1.53
SM_V7_2	1094	1126	CCCTAACCCTAACCTAACCCTAACCCTAACCC	32	-1.53
SM_V7_2	1100	1132	CCCTAACCTAACCCTAACCCTAACCCTAACCC	32	-1.53
SM_V7_2	3753	3785	CCCTAACCCTAACCCTAACCCTAACCTAACCC	32	-1.53
SM_V7_2	3759	3791	CCCTAACCCTAACCCTAACCTAACCCTAACCC	32	-1.53
SM_V7_2	3765	3797	CCCTAACCCTAACCTAACCCTAACCCTAACCC	32	-1.53
SM_V7_2	3771	3803	CCCTAACCTAACCCTAACCCTAACCCTAACCC	32	-1.53
SM_V7_2	4244	4276	CCCTAACCCTAACCCTAACCCTAACCTAACCC	32	-1.53
SM_V7_2	4250	4282	CCCTAACCCTAACCCTAACCTAACCCTAACCC	32	-1.53
SM_V7_2	4256	4288	CCCTAACCCTAACCTAACCCTAACCCTAACCC	32	-1.53
SM_V7_2	4262	4294	CCCTAACCTAACCCTAACCCTAACCCTAACCC	32	-1.53
SM_V7_2	4909	4941	CCCTAACCCTAACCCTAACCCTAACCTAACCC	32	-1.53
SM_V7_2	4915	4947	CCCTAACCCTAACCCTAACCTAACCCTAACCC	32	-1.53
SM_V7_2	4921	4953	CCCTAACCCTAACCTAACCCTAACCCTAACCC	32	-1.53
SM_V7_2	4927	4959	CCCTAACCTAACCCTAACCCTAACCCTAACCC	32	-1.53
SM_V7_2	11929196	11929249	TTTTTATTTTTTAACCCCCCCCCCTCAATCCGCCCCCCCCTCCAAAAAAACTA	53	-1.53
SM_V7_5	81	113	CCCTAACCCTAACCCTAACCCTAACCTAACCC	32	-1.53
SM_V7_5	87	119	CCCTAACCCTAACCCTAACCTAACCCTAACCC	32	-1.53
SM_V7_5	384	416	CCCTAACCCTAACCCTAACCCTAACCTAACCC	32	-1.53
SM_V7_5	390	422	CCCTAACCCTAACCCTAACCTAACCCTAACCC	32	-1.53
SM_V7_5	396	428	CCCTAACCCTAACCTAACCCTAACCCTAACCC	32	-1.53
SM_V7_5	466	498	CCCTAACCCTAACCCTAACCCAAACCTAACCC	32	-1.53
SM_V7_5	472	504	CCCTAACCCTAACCCAAACCTAACCCTAACCC	32	-1.53
SM_V7_5	478	510	CCCTAACCCAAACCTAACCCTAACCCTAACCC	32	-1.53
SM_V7_5	484	516	CCCAAACCTAACCCTAACCCTAACCCTAACCC	32	-1.53
SM_V7_5	525	557	CCCAAACCTAACCCTAACCCTAACCCTAACCC	32	-1.53
SM_V7_5	560	592	CCCTAACCCTAACCCTAACCCTAACCTAACCC	32	-1.53
SM_V7_5	566	598	CCCTAACCCTAACCCTAACCTAACCCTAACCC	32	-1.53
SM_V7_5	572	604	CCCTAACCCTAACCTAACCCTAACCCTAACCC	32	-1.53
SM_V7_5	693	725	CCCTAACCCTAACCCTAACCCTAACCTAACCC	32	-1.53
SM_V7_5	699	731	CCCTAACCCTAACCCTAACCTAACCCTAACCC	32	-1.53
SM_V7_5	705	737	CCCTAACCCTAACCTAACCCTAACCCTAACCC	32	-1.53
SM_V7_5	711	743	CCCTAACCTAACCCTAACCCTAACCCTAACCC	32	-1.53
SM_V7_5	842	874	CCCTAACCCTAACCCTAACCCTAACCTAACCC	32	-1.53
SM_V7_5	883	915	CCCTAACCTAACCCTAACCCTAACCCTAACCC	32	-1.53
SM_V7_5	1149	1181	CCCTAACCCTAACCCTAACCCTAACCTAACCC	32	-1.53
SM_V7_5	1155	1187	CCCTAACCCTAACCCTAACCTAACCCTAACCC	32	-1.53
SM_V7_5	1161	1193	CCCTAACCCTAACCTAACCCTAACCCTAACCC	32	-1.53
SM_V7_5	1167	1199	CCCTAACCTAACCCTAACCCTAACCCTAACCC	32	-1.53
SM_V7_5	1254	1286	CCCTAACCCTAACCCTAACCCTAACCTAACCC	32	-1.53
SM_V7_5	1260	1292	CCCTAACCCTAACCCTAACCTAACCCTAACCC	32	-1.53
SM_V7_5	1266	1298	CCCTAACCCTAACCTAACCCTAACCCTAACCC	32	-1.53
SM_V7_5	1272	1304	CCCTAACCTAACCCTAACCCTAACCCTAACCC	32	-1.53
SM_V7_5	1343	1375	CCCTAACCCTAACCCTAACCCTAACCTAACCC	32	-1.53
SM_V7_5	1349	1381	CCCTAACCCTAACCCTAACCTAACCCTAACCC	32	-1.53
SM_V7_5	1355	1387	CCCTAACCCTAACCTAACCCTAACCCTAACCC	32	-1.53
SM_V7_5	1815	1847	CCCTAACCCTAACCCTAACCCTAACCTAACCC	32	-1.53
SM_V7_5	1821	1853	CCCTAACCCTAACCCTAACCTAACCCTAACCC	32	-1.53
SM_V7_5	1827	1859	CCCTAACCCTAACCTAACCCTAACCCTAACCC	32	-1.53
SM_V7_5	1833	1865	CCCTAACCTAACCCTAACCCTAACCCTAACCC	32	-1.53
SM_V7_5	1946	1978	CCCTAACCCTAACCCTAACCCTAACCTAACCC	32	-1.53
SM_V7_5	1952	1984	CCCTAACCCTAACCCTAACCTAACCCTAACCC	32	-1.53
SM_V7_5	1958	1990	CCCTAACCCTAACCTAACCCTAACCCTAACCC	32	-1.53
SM_V7_5	1964	1996	CCCTAACCTAACCCTAACCCTAACCCTAACCC	32	-1.53
SM_V7_5	2350	2382	CCCTAACCCTAACCCTAACCCTAACCTAACCC	32	-1.53
SM_V7_5	2356	2388	CCCTAACCCTAACCCTAACCTAACCCTAACCC	32	-1.53
SM_V7_5	2362	2394	CCCTAACCCTAACCTAACCCTAACCCTAACCC	32	-1.53
SM_V7_5	2368	2400	CCCTAACCTAACCCTAACCCTAACCCTAACCC	32	-1.53
SM_V7_5	2599	2631	CCCTAACCCTAACCCTAACCCTAACCTAACCC	32	-1.53
SM_V7_5	2605	2637	CCCTAACCCTAACCCTAACCTAACCCTAACCC	32	-1.53
SM_V7_5	2611	2643	CCCTAACCCTAACCTAACCCTAACCCTAACCC	32	-1.53
SM_V7_5	2617	2649	CCCTAACCTAACCCTAACCCTAACCCTAACCC	32	-1.53
SM_V7_5	2736	2768	CCCTAACCCTAACCCTAACCCTAACCTAACCC	32	-1.53
SM_V7_5	2742	2774	CCCTAACCCTAACCCTAACCTAACCCTAACCC	32	-1.53
SM_V7_5	2748	2780	CCCTAACCCTAACCTAACCCTAACCCTAACCC	32	-1.53
SM_V7_5	2754	2786	CCCTAACCTAACCCTAACCCTAACCCTAACCC	32	-1.53
SM_V7_5	2771	2803	CCCTAACCCTAACCCTAACCCTAACCTAACCC	32	-1.53
SM_V7_5	2777	2809	CCCTAACCCTAACCCTAACCTAACCCTAACCC	32	-1.53
SM_V7_5	2783	2815	CCCTAACCCTAACCTAACCCTAACCCTAACCC	32	-1.53
SM_V7_5	2789	2821	CCCTAACCTAACCCTAACCCTAACCCTAACCC	32	-1.53
SM_V7_5	2914	2946	CCCTAACCCTAACCCTAACCCTAACCTAACCC	32	-1.53
SM_V7_5	2920	2952	CCCTAACCCTAACCCTAACCTAACCCTAACCC	32	-1.53
SM_V7_5	2926	2958	CCCTAACCCTAACCTAACCCTAACCCTAACCC	32	-1.53
SM_V7_5	2932	2964	CCCTAACCTAACCCTAACCCTAACCCTAACCC	32	-1.53
SM_V7_5	3045	3077	CCCTAACCCTAACCCTAACCCTAACCTAACCC	32	-1.53
SM_V7_5	3051	3083	CCCTAACCCTAACCCTAACCTAACCCTAACCC	32	-1.53
SM_V7_5	3057	3089	CCCTAACCCTAACCTAACCCTAACCCTAACCC	32	-1.53
SM_V7_5	3063	3095	CCCTAACCTAACCCTAACCCTAACCCTAACCC	32	-1.53
SM_V7_5	3086	3118	CCCTAACCCTAACCCTAACCCTAACCTAACCC	32	-1.53
SM_V7_5	3092	3124	CCCTAACCCTAACCCTAACCTAACCCTAACCC	32	-1.53
SM_V7_5	3098	3130	CCCTAACCCTAACCTAACCCTAACCCTAACCC	32	-1.53
SM_V7_5	3115	3147	CCCTAACCCTAACCCTAACCTAACCCTAACCC	32	-1.53
SM_V7_5	3121	3153	CCCTAACCCTAACCTAACCCTAACCCTAACCC	32	-1.53
SM_V7_5	3127	3159	CCCTAACCTAACCCTAACCCTAACCCTAACCC	32	-1.53
SM_V7_5	3204	3236	CCCTAACCCTAACCCTAACCCTAACCTAACCC	32	-1.53
SM_V7_5	3210	3242	CCCTAACCCTAACCCTAACCTAACCCTAACCC	32	-1.53
SM_V7_5	3216	3248	CCCTAACCCTAACCTAACCCTAACCCTAACCC	32	-1.53
SM_V7_5	3222	3254	CCCTAACCTAACCCTAACCCTAACCCTAACCC	32	-1.53
SM_V7_5	3269	3301	CCCTAACCCTAACCCTAACCCTAACCTAACCC	32	-1.53
SM_V7_5	3275	3307	CCCTAACCCTAACCCTAACCTAACCCTAACCC	32	-1.53
SM_V7_5	3281	3313	CCCTAACCCTAACCTAACCCTAACCCTAACCC	32	-1.53
SM_V7_5	3287	3319	CCCTAACCTAACCCTAACCCTAACCCTAACCC	32	-1.53
SM_V7_5	3334	3366	CCCTAACCCTAACCCTAACCCTAACCTAACCC	32	-1.53
SM_V7_5	3340	3372	CCCTAACCCTAACCCTAACCTAACCCTAACCC	32	-1.53
SM_V7_5	3346	3378	CCCTAACCCTAACCTAACCCTAACCCTAACCC	32	-1.53
SM_V7_5	3352	3384	CCCTAACCTAACCCTAACCCTAACCCTAACCC	32	-1.53
SM_V7_5	3580	3612	CCCTAACCCTAACCCTAACCCTAACCTAACCC	32	-1.53
SM_V7_5	3586	3618	CCCTAACCCTAACCCTAACCTAACCCTAACCC	32	-1.53
SM_V7_5	3592	3624	CCCTAACCCTAACCTAACCCTAACCCTAACCC	32	-1.53
SM_V7_5	3598	3630	CCCTAACCTAACCCTAACCCTAACCCTAACCC	32	-1.53
SM_V7_5	3627	3659	CCCTAACCCTAACCCTAACCCTAACCTAACCC	32	-1.53
SM_V7_5	3633	3665	CCCTAACCCTAACCCTAACCTAACCCTAACCC	32	-1.53
SM_V7_5	3639	3671	CCCTAACCCTAACCTAACCCTAACCCTAACCC	32	-1.53
SM_V7_5	3645	3677	CCCTAACCTAACCCTAACCCTAACCCTAACCC	32	-1.53
SM_V7_5	3794	3826	CCCTAACCCTAACCCTAACCCTAACCTAACCC	32	-1.53
SM_V7_5	3800	3832	CCCTAACCCTAACCCTAACCTAACCCTAACCC	32	-1.53
SM_V7_5	3806	3838	CCCTAACCCTAACCTAACCCTAACCCTAACCC	32	-1.53
SM_V7_5	3812	3844	CCCTAACCTAACCCTAACCCTAACCCTAACCC	32	-1.53
SM_V7_5	3925	3957	CCCTAACCCTAACCCTAACCCTAACCTAACCC	32	-1.53
SM_V7_5	3931	3963	CCCTAACCCTAACCCTAACCTAACCCTAACCC	32	-1.53
SM_V7_5	3937	3969	CCCTAACCCTAACCTAACCCTAACCCTAACCC	32	-1.53
SM_V7_5	3943	3975	CCCTAACCTAACCCTAACCCTAACCCTAACCC	32	-1.53
SM_V7_5	3954	3986	CCCTAACCCTAACCCTAACCCTAACCTAACCC	32	-1.53
SM_V7_5	3960	3992	CCCTAACCCTAACCCTAACCTAACCCAAACCC	32	-1.53
SM_V7_5	3966	3998	CCCTAACCCTAACCTAACCCAAACCCTAACCC	32	-1.53
SM_V7_5	3972	4004	CCCTAACCTAACCCAAACCCTAACCCTAACCC	32	-1.53
SM_V7_5	4085	4117	CCCTAACCCTAACCCTAACCCTAACCTAACCC	32	-1.53
SM_V7_5	4091	4123	CCCTAACCCTAACCCTAACCTAACCCTAACCC	32	-1.53
SM_V7_5	4097	4129	CCCTAACCCTAACCTAACCCTAACCCTAACCC	32	-1.53
SM_V7_5	4103	4135	CCCTAACCTAACCCTAACCCTAACCCTAACCC	32	-1.53
SM_V7_5	4200	4232	CCCTAACCCTAACCTAACCCTAACCCTAACCC	32	-1.53
SM_V7_5	4206	4238	CCCTAACCTAACCCTAACCCTAACCCTAACCC	32	-1.53
SM_V7_5	4744	4776	CCCTAACCCTAACCCTAACCCTAACCTAACCC	32	-1.53
SM_V7_5	4750	4782	CCCTAACCCTAACCCTAACCTAACCCTAACCC	32	-1.53
SM_V7_5	4756	4788	CCCTAACCCTAACCTAACCCTAACCCTAACCC	32	-1.53
SM_V7_5	4762	4794	CCCTAACCTAACCCTAACCCTAACCCTAACCC	32	-1.53
SM_V7_5	4773	4805	CCCTAACCCTAACCCTAACCCTAACCTAACCC	32	-1.53
SM_V7_5	4779	4811	CCCTAACCCTAACCCTAACCTAACCCTAACCC	32	-1.53
SM_V7_5	4785	4817	CCCTAACCCTAACCTAACCCTAACCCTAACCC	32	-1.53
SM_V7_5	4791	4823	CCCTAACCTAACCCTAACCCTAACCCTAACCC	32	-1.53
SM_V7_5	5077	5109	CCCTAACCTAACCCTAACCCTAACCCTAACCC	32	-1.53
SM_V7_5	5148	5180	CCCTAACCCTAACCCTAACCCTAACCTAACCC	32	-1.53
SM_V7_5	5154	5186	CCCTAACCCTAACCCTAACCTAACCCTAACCC	32	-1.53
SM_V7_5	5160	5192	CCCTAACCCTAACCTAACCCTAACCCTAACCC	32	-1.53
SM_V7_5	5166	5198	CCCTAACCTAACCCTAACCCTAACCCTAACCC	32	-1.53
SM_V7_5	5411	5443	CCCTAACCCTAACCCTAACCCTAACCTAACCC	32	-1.53
SM_V7_5	5417	5449	CCCTAACCCTAACCCTAACCTAACCCTAACCC	32	-1.53
SM_V7_5	5423	5455	CCCTAACCCTAACCTAACCCTAACCCTAACCC	32	-1.53
SM_V7_5	5429	5461	CCCTAACCTAACCCTAACCCTAACCCTAACCC	32	-1.53
SM_V7_5	5446	5478	CCCTAACCCTAACCCTAACCCTAACCTAACCC	32	-1.53
SM_V7_5	5452	5484	CCCTAACCCTAACCCTAACCTAACCCTAACCC	32	-1.53
SM_V7_5	5458	5490	CCCTAACCCTAACCTAACCCTAACCCTAACCC	32	-1.53
SM_V7_5	5464	5496	CCCTAACCTAACCCTAACCCTAACCCTAACCC	32	-1.53
SM_V7_5	5769	5801	CCCTAACCCTAACCCTAACCCTAACCTAACCC	32	-1.53
SM_V7_5	5775	5807	CCCTAACCCTAACCCTAACCTAACCCTAACCC	32	-1.53
SM_V7_5	5781	5813	CCCTAACCCTAACCTAACCCTAACCCTAACCC	32	-1.53
SM_V7_5	5787	5819	CCCTAACCTAACCCTAACCCTAACCCTAACCC	32	-1.53
SM_V7_5	5840	5872	CCCTAACCCTAACCCTAACCCTAACCTAACCC	32	-1.53
SM_V7_5	5846	5878	CCCTAACCCTAACCCTAACCTAACCCTAACCC	32	-1.53
SM_V7_5	5852	5884	CCCTAACCCTAACCTAACCCTAACCCTAACCC	32	-1.53
SM_V7_5	5858	5890	CCCTAACCTAACCCTAACCCTAACCCTAACCC	32	-1.53
SM_V7_6	167	199	CCCTAACCCAAACCCTAACCTAACCCTAACCC	32	-1.53
SM_V7_6	173	205	CCCAAACCCTAACCTAACCCTAACCCTAACCC	32	-1.53
SM_V7_6	179	211	CCCTAACCTAACCCTAACCCTAACCCTAACCC	32	-1.53
SM_V7_6	208	240	CCCTAACCCTACCCTAAACCCTAACCTAACCC	32	-1.53
SM_V7_6	214	246	CCCTACCCTAAACCCTAACCTAACCCTAACCC	32	-1.53
SM_V7_6	226	258	CCCTAACCTAACCCTAACCCTAACCCTAACCC	32	-1.53
SM_V7_6	2695449	2695511	GGATCTTTTTTCTACCCCCCTCCCTTTCCCCCCTTTCCCTCTCTTCCACCCCCCTCTTTTTT	62	-1.53
SM_V7_6	23847915	23847958	ATAACCCTAACCCCCCTATACACATACACCCCCCCACATACAT	43	-1.53
SM_V7_ZW	249	281	CCCTAACCCTAACCCTAACCCTAACCTAACCC	32	-1.53
SM_V7_ZW	255	287	CCCTAACCCTAACCCTAACCTAACCCTAACCC	32	-1.53
SM_V7_ZW	261	293	CCCTAACCCTAACCTAACCCTAACCCTAACCC	32	-1.53
SM_V7_ZW	267	299	CCCTAACCTAACCCTAACCCTAACCCTAACCC	32	-1.53
SM_V7_ZW	465	497	CCCTAACCCTAACCTAACCCTAACCCTAACCC	32	-1.53
SM_V7_ZW	1106	1138	CCCTAACCCTAACCCTAACCCTAACCTAACCC	32	-1.53
SM_V7_ZW	1112	1144	CCCTAACCCTAACCCTAACCTAACCCTAACCC	32	-1.53
SM_V7_ZW	1118	1150	CCCTAACCCTAACCTAACCCTAACCCTAACCC	32	-1.53
SM_V7_ZW	1124	1156	CCCTAACCTAACCCTAACCCTAACCCTAACCC	32	-1.53
SM_V7_ZW	2225223	2225278	GTCCTTTTCACCCCTTCCTCTCTCCCTACCCCCTACCCCCCCCAATTATATCAGG	55	-1.53
SM_V7_ZW	13691014	13691046	CCCTTATCCCCCACCAATCGTCGTTATCCCCA	32	-1.53
SM_V7_ZW	25384825	25384863	CTCCCTTCCCTGCACCCCCAGTGCAGCTCCCCTTCCGC	38	-1.53
SM_V7_1	2671259	2671290	CCCCGCCCCATTAGATTCGAACCCATGACCC	31	-1.52
SM_V7_1	9263161	9263227	TATTTCCATCCATCCATCCATCCACCCCCCACTCCCCACTCCCCACTTCCCCCCAAGTAGAATATG	66	-1.52
SM_V7_1	13250858	13250889	CCCCGTACCCCTTTCTTCATCCATTTCACCC	31	-1.52
SM_V7_1	26835464	26835495	CCCTCTCTCTCTCACTCTCTCCCTCTCCCCC	31	-1.52
SM_V7_1	33115578	33115609	CCCAAAAATCTTAACTCCATTCCCCCCGCCC	31	-1.52
SM_V7_1	51195681	51195714	TCCCCTTTTACCACACTTACCCCCAAATGCCCT	33	-1.52
SM_V7_1	53972360	53972425	CAACTTTTACCACTCCCACTCCACCCCACCCTACCCCACCTCACCTTACCCTTACCCCCTAGAAA	65	-1.52
SM_V7_2	396	584	CCTAACCCTAACCCTAACCCTAACCCTAACCCTAACCCTAACCCTAACCCTAACCCTAACCCTAACCCTAACCCTAACCCTAACCCTAACCCTAACCCTAACCCTAACCCTAACCCTAACCCCTAACCCTAACCCTAACCCTAACCCTAACCCTAACCCTAACCCTAACCCTAACCCTAACCCTAACC	188	-1.52
SM_V7_2	5487195	5487257	ATTTTGTGTACCCAACACCCCCCCTCCAGCCCCCACCCCTACCCCATACTTGTACTCTATTC	62	-1.52
SM_V7_2	8344267	8344360	TTATTCTCCCTTTCTCCCTCCCTCTCCCTCCCTCTCTCCCTCCCTCTCTCCCTCCCTCTCTCCCTCCCTCTCCCTCTCTCCCTCTCCCTCTCT	93	-1.52
SM_V7_2	32174727	32174758	CCCCCTTTCATTTTCCCTGTACACTTTCCCC	31	-1.52
SM_V7_3	48997772	48997824	TTTATCCCGCGCCTACCCCCACCCACGCGCCATCCCTCCCCCCGTCTTTCAT	52	-1.52
SM_V7_4	2736798	2736831	TCCCACCTTGCTTCCATTCCTCTCCTCCCCCCA	33	-1.52
SM_V7_4	17963770	17963801	CCCCCCCCATATTTGTTGTACACTATGCCCC	31	-1.52
SM_V7_4	32351289	32351320	CCCCTGCCCCCTATAATTTTTTCCTTGTCCC	31	-1.52
SM_V7_4	41169569	41169609	ATCGATCCCCCCCTCCATGCACAGAAACCCCTCCCACCTA	40	-1.52
SM_V7_4	41330735	41330768	TCCCCAGCAGTGCTCATCCACGACCCCGCCCCG	33	-1.52
SM_V7_4	44467265	44467296	CCCCAGCAGTGCGAACCCACGATCCCGCCCC	31	-1.52
SM_V7_5	104	410	ACCTAACCCTAACCCTACCCTAACCCTAACCCTAACCCTAACCCTAACCCTAACCCTAACCCTAACCCTAACCCTAACCCTAACCCTAACCCCTAACCCTAACCCTAACCCTAACCCTAACCCTAACCCTAACCCTAACCCTACCCTAACCCTAACCCTAACCCTAACCCTAACCCTAACCCTAACCCTAACCCTAACCCTAACCCTAACCCTAACCCTAACCCTAACCCTAACCCTAACCCTAACCCTAACCCTAACCCTAACCCTAACCCTACCCTAACCCTAACCCTAACCCTAACCCTAACC	306	-1.52
SM_V7_5	1970	2376	CCTAACCCTAACCCTAACCCTAACCCTAACCCTAACCCTAACCCTAACCCTAACCCTAACCCTAACCCTAACCCTAACCCTAACCCTAACCCTAACCCTAACCCTAACCCTAACCCTAACCCTAACCCTAACCCCCCTAACCCTAACCCTAACCCTAACCCTAACCCTAACCCTAACCCTAACCCTAACCCTAACCCTAACCCTAACCCTAACCCTAACCCTAACCCTAACCCTAACCCTAACCCTAACCCTAACCCTAACCCTAACCCTAACCCTAACCCTAACCCTAACCCTAACCCTAACCCTAACCCTAACCCTAACCCTAACCCTAACCCTAACCCTAACCCTAACCCTAACCCTAACCCTAACCCTAACCCTAACCCTAACCCTAACCCTAAC…	406	-1.52
SM_V7_6	22233316	22233349	ACCCCTTAAATCTCTTCAGCAGTCCCCTCCCCT	33	-1.52
SM_V7_7	10101212	10101243	CCCCATACTCGACCCTCCTCCTCCTTTACCC	31	-1.52
SM_V7_ZW	47413109	47413140	CCCTTCCCCTTACCCGATTCTTAAACCACCC	31	-1.52
SM_V7_4	14477743	14477782	CTAACCCCATGCCCAACCCTCCTCCTTTACCCCCGGCTT	39	-1.51
SM_V7_5	18908	18947	CTTCCCCTTCCATCTTCCCCTTAAAAATACCCCCAACTA	39	-1.51
SM_V7_6	4061212	4061265	GAGTTCCCACCACCACCCCTACCCTATCACTCACCCACCCACCCCACACATAC	53	-1.51
SM_V7_7	17424918	17424988	CTCTTCACATTGAATTCCCCTCGCCCCCTCCCCCCTGAACCATCTTCCCAAACTTATCCCCCCCTTCTTT	70	-1.51
SM_V7_ZW	1132	1367	TAACCCTAACCCTAACCCTAACCCTAAACCCTAACCCTAACCCTAACCCTAACCCCTAACCCTAAACCCTAACCCTACCCTAACCCTAACCCCTAACCCTAACCCTAACCCTAACCCTAACCCTAACCCTAACCCTAACCCTAACCCTAACCCTAACCCTAACCCTAACCCTAACCCTAACCCTAACCCTAACCCTTAACCCTAACCCTAACCCTAACCCTAACCCCTAACTGTA	235	-1.51
SM_V7_ZW	47770960	47770995	CTAACCCCATGCCCAACCCTCCTCCTTTGCCCCGG	35	-1.51
SM_V7_ZW	48144624	48144659	ACACCCCTCCCGCCAGTCCGTACAAATCCCCCTAC	35	-1.51
SM_V7_ZW	81362637	81362698	TTACCTTCTTCCCCCTCTTCCGCCCTCTTCCCCCCCTTCCACCCCAAATAAAAACAATACC	61	-1.51
SM_V7_1	27045350	27045380	CCCCCAACCCATAATATTTATTCAAGCCCC	30	-1.5
SM_V7_1	42488029	42488059	CCCCTAAAATGCCACACCTCACCTTACCCC	30	-1.5
SM_V7_1	62474169	62474201	ACCCCACCCCACGAGTTCCGAACCCAGGACCC	32	-1.5
SM_V7_1	68246395	68246461	CTTTCTGTTTCTCCCTCCCTCCCTCCCTCCCTCCCTCCCTCCCTCCCTCTCCCTCTCTCTCTCTCT	66	-1.5
SM_V7_1	72779544	72779576	TCCCCTTCCCTTACCCAATTCTTAAACCACCC	32	-1.5
SM_V7_1	80329155	80329217	GTTCTGTTCTGTTCTCTCCCCCCCCTCTCCCCCCTCTCTCCCCCCCTCTCTCTCTCTCATTG	62	-1.5
SM_V7_1	85260136	85260168	CCCAGGACCTACCAGTCTCGAGCCCCCCCCCT	32	-1.5
SM_V7_2	880	1108	CCTAACCCTAACCCTAACCCTAACCCTAACCCTACCCTAACCCTAACCCTAACCCTAACCCTAACCCTAACCCTAACCCTAACCCTAACCCTAACCCTAACCCTAACCCTAACCCTAACCCTAACCCTAACCCTAACCCTAACCCTAACCCTAACCCTAACCCTAACCCTAACCCTAACCCTAACCCTAACCCTAACCCTAACCCTAACCCTAACCCTAACCCTAACC	228	-1.5
SM_V7_2	1106	3076	CCTAACCCTAACCCTAACCCTAACCCTAACCCTAACCCTAACCCTAACCCTAACCCTAACCCTAACCCTAACCCTAACCCCCTAACCCTAACCCTAACCCTAACCCTAACCCTAACCCTAACCCTAACCCTAACCCTAACCCTAACCCTAACCCTAACCCTAACCCTAACCCTAACCCTAACCCTAACCCTAACCCTAACCCTAACCCTAACCCTAACCCTAACCCTAACCCTAACCCTAACCCTAACCCTAACCCTAACCCTAACCCTAACCCTAACCCTAACCCTAACCCTAACCCTAACCCTAACCCTAACCCTAACCCTAACCCTAACCCTAACCCTAACCCTAACCCTAACCCTAACCCTAACCCTAACCCTAACCCTAACCCTAACCCTAACC…	1970	-1.5
SM_V7_2	3061	3629	TAACCCTAACCCTAAACCCTAACCCTAACCCTAACCCTAACCCTAACCCTAACCCTAACCCTAACCCTAACCCTAACCCTAACCCTAACCCTAACCCTAACCCTAAACCCTAACCCTAACCCTAACCCTAACCCTAACCCTAACCCTAACCCTAACCCTAACCCTAACCCTAACCCTAACCCTAACCCTAACCCTAACCCTAACCCTAACCCTAACCCCCTAAACCCTAACCCTAACCCTAACCCTAACCCTAACCCTAACCCTAACCCTAACCCTAACCCTAACCCTAACCCTAACCCTAACCCTAACCCTAACCCTAACCCTAACCCTAACCCTAACCCTAACCCTAACCCTAACCCTAACCCTAACCCTAACCCTAACCCTAACCCTAACCCTAAC…	568	-1.5
SM_V7_2	4268	4935	CCTAACCCTAACCCTAACCCTAACCCTAACCCTAACCCTAACCCTAACCCTAACCCTAACCCTAACCCTAACCCTAACCCTAACCCTAACCCTAACCCTAACCCTAACCCTAACCCTAACCCTAACCCTAACCCTAACCCTAACCCTAACCCTAACCCTAACCCTAACCCTAACCCTAACCCTAACCCTAACCCTAACCCTAACCCTAACCCTAACCCTAACCCTAACCCTAACCCTAACCCTAACCCTAACCCTAACCCTAACCCTAACCCTAACCCTAACCCTAACCCTAACCCTAACCCTAACCCTAACCCTAACCCTAACCCTAACCCTAACCCTAACCCTAACCCTAACCCTAACCCTAACCCTAACCCTAACCCTAACCCTAACCCTAACCCT…	667	-1.5
SM_V7_2	1241493	1241525	CCCTAAGATCTCCGCGGTGTCCCCCTCCCCCA	32	-1.5
SM_V7_2	24044021	24044053	CCAACCCCATGCCCAACCTTCCTCCATTGCCC	32	-1.5
SM_V7_2	39614941	39614971	CCCCATAAATTAATACCCACAAAGTCCCCC	30	-1.5
SM_V7_3	13309078	13309112	GACCCCCTCCCTCACTATCACCACCACCACCACC	34	-1.5
SM_V7_3	27252620	27252650	CCCCATGTACCTCCGAAGCTGCCCGACCCC	30	-1.5
SM_V7_4	32666321	32666353	CCCTTCCTTCATCTGAACTTACCCTCCCCCCT	32	-1.5
SM_V7_4	45506625	45506659	TTCCCCCACCCCAAACTTATTGTTTTTTCCCCTG	34	-1.5
SM_V7_5	888	1175	ACCTAACCCTAACCCTAACCCTAACCCTACCCTAACCCTAACCCTAACCCTAACCCTAACCCTAACCCTAACCCTAACCCTAACCCTAACCCTAACCCTAACCCTACCCTAACCCTAACCCTAACCCTAACCCTAACCCTAACCCTAACCCTAACCCTAACCCTAACCCTAACCCTAACCCTAACCCTAACCCTAACCCTAACCCTAACCCTAACCCTAACCCTAACCCTACCCTAACCCTAACCCTAACCCTAACCCTAACCCTAACCCTAACCCTAACCCTAACC	287	-1.5
SM_V7_5	1388	1841	AAAACCCTAACCCTAACCCTAACCCTAACCCTAACCCTAACCCTAACCCTAACCCTAACCCTAACCCTAACCCTAACCCTAACCCCCTAACCCTAACCCTAACCCTAACCCTAACCCTAACCCTAACCCTAACCCTAACCCTAACCCTAACCCTAACCCTAACCCTAACCCTAACCCTAACCCTAACCCTAACCCTAACCCTAACCCTAACCCTAACCCTAACCCTAACCCTAACCCTAACCCTAACCCTAACCCTAACCCTAACCCTAACCCTAACCCTAACCCTAACCCTAACCCTAACCCTAACCCTAACCCTAACCCTAACCCTAACCCTAACCCTAAACCCTAACCCTAACCCTAACCCTAACCCTAACCCTAACCCTAACCCTAACCCTAACC…	453	-1.5
SM_V7_5	2374	2625	CCTAACCCTAACCCTAACCCTAACCCTAACCCTAACCCTAACCCTAACCCTAACCCTAACCCTAACCCTAACCCTAACCCTAACCCTAACCCTAACCCTAACCCTAACCCTAACCCTAACCCTAACCCTAACCCTAACCCTAACCCTACCCTACCCTAACCCTAACCCTAACCCTAACCCTAACCCTAACCCTAACCCTAACCCTAACCCTAACCCTAACCCTAACCCTAACCCTAACCCTAACCCTAACC	251	-1.5
SM_V7_5	5864	6330	CCTAACCCTAACCCTAACCCTAACCCTAACCCTAACCCTAACCCTAAACCCTAACCCTAACCCTAACCCTAACCCTAACCCTAACCCTAACCCTAACCCTAACCCTAACCCTAACCCTAACCCTAACCCTAACCCTAACCCTAACCCTAACCCTAACCCTAACCCTAACCCTAACCCTAACCCTAACCCTAACCCTAACCCTAACCCTAACCCTAACCCTAACCCTAACCCTAACCCTAACCCTAACCCTAACCCTAACCCTAACCCTAACCCTAACCCTAACCCTAACCCCTAACCCTAACCCTAACCCTAACCCTAACCCTAACCCTAACCCTAACCCTAACCCTAACCCTAACCCTAACCCTTAACCCTAACCCTAACCCTAACCCTAACCCTAAC…	466	-1.5
SM_V7_5	5941143	5941175	TCCCCCCCCACCAGTGAAAATCCTATACACCC	32	-1.5
SM_V7_5	5945749	5945783	CCCTCCCCCTCCTCTCCACCATTTATTTATCCCA	34	-1.5
SM_V7_5	7622420	7622480	ATATTATCACTTTCCCTCTCCCTTCCCCCCCCGCACCCCCCTCCCATCTTCTTTCTCTTA	60	-1.5
SM_V7_5	14470210	14470242	TCCCCTCTGTTTCGTAAAAAACACCCCCCCCG	32	-1.5
SM_V7_6	0	148	TAACCTAACCCTAACCCTAACCCCCTAACCCTAACCCTAACCCTAACCCTAACCCTAACCCTACCCTAACCCTAACCCTAACCCTAACCCTAACCCTAACCCTAACCCTAACCCTAACCCTAACCCTAACCCTAAACCCTAACCCAAA	148	-1.5
SM_V7_6	19000454	19000490	TATCCCCTCCTCTCTCTCTTTCCCCTTCTCCCTTCC	36	-1.5
SM_V7_ZW	959258	959310	CAACTCCCTCTCTCCCTCCCTCCCTTTCTCCCTCCCCCCTCTCTCTCTTTAT	52	-1.5
SM_V7_ZW	20690430	20690462	ACCCCCACCTGACCCTGAGTGCTGACCCCCAG	32	-1.5
SM_V7_ZW	22339050	22339082	TCCCCAGCATCTTTCTAACCTACCCCTCTCCC	32	-1.5
SM_V7_ZW	35200153	35200183	CCCCATGCTCAACCCTCCTCGATAAGCCCC	30	-1.5
SM_V7_1	1798886	1798933	TTCTCCCTCCTTCCCTCCCTTCCTTCCTTCCTTTCCCTCCCCTTTCT	47	-1.49
SM_V7_1	87148970	87149031	CCCTCTCTCTCCGTCCCCTTCCTTTTCTCCCCCCCCGATCCCCCTCTCTCTCTATATATAT	61	-1.49
SM_V7_2	582	805	CCTAACCCTAACCCTAACCCTAACCCTAACCCTAACCCTAACCCTAACCCTAACCCTAACCCTAACCCTAACCCTAACCCTAACCCTAACCCTAACCCTAACCCTAACCCTAACCCTAACCCTAACCCTAACCCTAACCCTAACCCTAACCCTAACCCTAACCCTAACCCTAACCCTAACCCTAACCCTAACCCTAACCCTAACCCTAACCCTAACCCTAACC	223	-1.49
SM_V7_2	3777	4270	CCTAACCCTAACCCTAACCCTAACCCTAACCCTAACCCTAACCCTAACCCTAACCCTAACCCTAACCCTAACCCTAACCCTAACCCTAACCCTAACCCTAACCCTAACCCTAACCCTAACCCTAACCCTAACCCTAACCCTAACCCTAACCCTAACCCTAACCCTAACCCTAACCCTAACCCTAACCCTAACCCTAACCCTAACCCTAACCCTAACCCTAACCCTAACCCTAACCCTAACCCTAACCCTAACCCTAACCCTAACCCTAACCCTAACCCTAACCCTAACCCTAACCCTAACCCTAACCCTAACCCTAACCCTAACCCTAACCCTAACCCTAACCCTAACCCTAACCCTAACCCTAACCCTAACCCTAACCCTAACCCTAACCCTAACCCT…	493	-1.49
SM_V7_2	13696338	13696375	TTCTCCCCCTCCTTCTGACTCTCCCTCTCCCCATCTC	37	-1.49
SM_V7_3	33723564	33723605	TTGTCCGCCCCCCCCTAACTCTCTTCCAACCATCCCCAATA	41	-1.49
SM_V7_5	3651	3820	CCTAACCCTAACCCTAACCCTAACCCTAACCCTAACCCTAACCCTAACCCTAACCCTAACCCTAACCCTAACCCTAACCCTAACCCTAACCCTAACCCTAACCCTAACCCTAACCCTAACCCTAACCCTAACCCTAACCCTAACCCTAACCCTAACCCTAACCCTAACC	169	-1.49
SM_V7_5	4797	5086	CCTAACCCTAACCCTAACCCTAACCCTAACCCTAACCCTAACCCTAACCCTAACCCTAACCCTAACCCTAACCCTAACCCTAACCCTAACCCTAACCCTAACCCTAACCCTAACCCTAACCCTAACCCTAACCCTAACCCTAACCCTAACCCTAACCCTAACCCTAACCCTAACCCTAACCCTAACCCTAACCCTAACCCTAACCCTAACCCTAACCCTAACCCTAACCCTAACCCTAACCCTAACCCTAACCCTAACCCTAACCCTAACCCTAACCCTACCCTAACCT	289	-1.49
SM_V7_5	5172	5437	CCTAACCCTAACCCTAACCCTAACCCTAACCCTAACCCTAACCCTAACCCTAACCCTAACCCTAACCCTAACCCTAACCCTAACCCTAACCCTAACCCTAACCCTAACCCTAACCCTAACCCTAACCCTAACCCTAACCCTAACCCTAACCCTAACCCTAACCCTAACCCTAACCCTAACCCTAACCCTAACCCTAACCCTAACCCTAACCCTAACCCTAACCCTAACCCTAACCCTAACCCTAACCCTAACCCTAACCCTAACC	265	-1.49
SM_V7_5	5956302	5956339	TTTGCCCCCTCTTTCTCTGTTTCTTCCCCCCCCTCTT	37	-1.49
SM_V7_5	6273452	6273487	TGACCCCATCCCGTAGAAACACTAACCCCCCCAAA	35	-1.49
SM_V7_5	7703055	7703094	ACCACCTCCCTCCCTCTCTCCCTTTCTCACCCCTCTCTC	39	-1.49
SM_V7_6	3735566	3735629	CACCCAGTAATTATCACAACCCCCCTTTCCCCTCCCCTTTCCCCCCTCTTTTCTAATATTCAA	63	-1.49
SM_V7_ZW	34373937	34373974	AAAACCCCAAAATTCACCTGAGACCCCCCCCCAAATA	37	-1.49
SM_V7_1	2405687	2405720	GCCCCACTTTGGCTACCCCCAGTCCCAAGCCCA	33	-1.48
SM_V7_1	7314339	7314400	CTATCTCCCTCTCCCCTACCCTTCTCTTACCCCCGCCCTCACCACCACCACTGTCATACCC	61	-1.48
SM_V7_1	39984923	39984954	CTAACCCCATGCCCAACCCTCCTCCTTTACC	31	-1.48
SM_V7_1	64315931	64315962	CCCACCAATATCCCCCATCTAACTCTCTCCC	31	-1.48
SM_V7_1	82832117	82832150	ACCCTTCCCACCAGTCCATGAAAATCCCCCCAC	33	-1.48
SM_V7_1	84576203	84576234	CCCCTTTCCCCCAGATACTCTACGTCGTCCC	31	-1.48
SM_V7_1	87203802	87203835	ACCCTTCCCACCAGTCCATGAAAATCCCCCCAC	33	-1.48
SM_V7_2	69	102	ACCCTAACCCTAACCAACCCTAACCCTAACCCT	33	-1.48
SM_V7_2	75	108	ACCCTAACCAACCCTAACCCTAACCCTAACCCT	33	-1.48
SM_V7_2	210164	210195	CCCTATGTAACCCCCTGCTTCTTCCCAGCCC	31	-1.48
SM_V7_2	972235	972300	ATGTTTTCTTCCCGCCGCCCACCCCCTCTCTACCCCCCTACCCCACTCATCCACCTATCCAATAT	65	-1.48
SM_V7_2	13696332	13696363	CCCTCTTTCTCCCCCTCCTTCTGACTCTCCC	31	-1.48
SM_V7_2	22168251	22168282	CCAGAACTCCCGGCCCACGAAATCCCCCCCT	31	-1.48
SM_V7_2	25933452	25933485	ACCCTTCCCACCAGTCCATGAAAATCCCCCCAC	33	-1.48
SM_V7_2	34581006	34581039	TCCCCTAGTGACCATCACCACCATCACCCCCAC	33	-1.48
SM_V7_2	44268068	44268128	CCACTAAAAGAAACCTCCCCCCCACAAACCCCTACCCCCCCACCTAAAAAAAAACCAAAA	60	-1.48
SM_V7_3	6678740	6678800	ACCACGATCCCCCCCTCACGATATCCGACCCCACCCCCTCCCAGTGTCGCGTCAGCCCAC	60	-1.48
SM_V7_3	13921184	13921232	CTCCCTCTCTCCCTCTCCCTCTCTCTCTCCCCCCCCTCTCTCTCTATA	48	-1.48
SM_V7_3	45240899	45240960	ACCTTATATATCCTTACTTTCCCCCACCCCACCCCATTTCACCCCGGTGGTCTCCCCCTTG	61	-1.48
SM_V7_4	1953412	1953443	CCCCTTGTCTCGCGTCTCTCGTTTCCCCCCC	31	-1.48
SM_V7_4	14605675	14605708	CCTCAGCAGTGCCCATCCACGACCCCACCCCAC	33	-1.48
SM_V7_4	27641598	27641629	CCCCTTCAACAATCCTAGTTACTAACCCCCC	31	-1.48
SM_V7_4	44810521	44810554	TACCCCGGCATTCTCCATCCAACCCTGCCCCCG	33	-1.48
SM_V7_4	45392638	45392680	TTAATACCCTCCCCTCCAGCTCGTACACCCCCCCACACACAC	42	-1.48
SM_V7_4	46367406	46367467	TTCCGTCACTGTCTCCCATTCTCCCCCTCCCCCCTCACTCTCTCCTTCCCTCCATCCCTCA	61	-1.48
SM_V7_5	92	125	ACCCTAACCCTAACCTAACCCTAACCCTACCCT	33	-1.48
SM_V7_5	98	131	ACCCTAACCTAACCCTAACCCTACCCTAACCCT	33	-1.48
SM_V7_5	401	434	ACCCTAACCTAACCCTAACCCTAACCCTACCCT	33	-1.48
SM_V7_5	717	868	CCTAACCCTAACCCTAACCCTAACCCTAACCCTAACCCTAACCCTAACCCTAACCCTAACCCTAACCCTAACCCTAACCCTAACCCTAACCCTAACCCTAACCCTAACCCTAACCCTAACCCTAACCCTAACCCTAACCCTAACCCTAACC	151	-1.48
SM_V7_5	1839	1972	CCTAACCCTAACCCTAACCCTAACCCTAACCCTAACCCTAACCCTAACCCTAACCCTAACCCTAACCCTAACCCTAACCCTAACCCTAACCCTAACCCTAACCCTAACCCTAACCCTAACCCTAACCCTAACC	133	-1.48
SM_V7_5	2623	2762	CCTAACCCTAACCCTAACCCTAACCCTAACCCTAACCCTAACCCTAACCCTAACCCTAACCCTAACCCTAACCCTAACCCTAACCCTAACCCTAACCCTAACCCTAACCCTAACCCTAACCCTAACCCTAACCCTAACC	139	-1.48
SM_V7_5	2795	2940	CCTAACCCTAACCCTAACCCTAACCCTAACCCTAACCCTAACCCTAACCCTAACCCTAACCCTAACCCTAACCCTAACCCTAACCCTAACCCTAACCCTAACCCTAACCCTAACCCTAACCCTAACCCTAACCCTAACCCTAACC	145	-1.48
SM_V7_5	2938	3071	CCTAACCCTAACCCTAACCCTAACCCTAACCCTAACCCTAACCCTAACCCTAACCCTAACCCTAACCCTAACCCTAACCCTAACCCTAACCCTAACCCTAACCCTAACCCTAACCCTAACCCTAACCCTAACC	133	-1.48
SM_V7_5	3358	3606	CCTAACCCTAACCCTAACCCTAACCCTAACCCTAACCCTAACCCTAACCCTAACCCTAACCCTAACCCTAACCCTAACCCTAACCCTAACCCTAACCCTAACCCTAACCCTAACCCTAACCCTAACCCTAACCCTAACCCTAACCCTAACCCTAACCCTAAACCCTAACCCTAACCCTAACCCTAACCCTAACCCTAACCCTAACCCTAACCCTAACCCTAACCCTAACCCTAACCCTAACCCTAACC	248	-1.48
SM_V7_5	3818	3951	CCTAACCCTAACCCTAACCCTAACCCTAACCCTAACCCTAACCCTAACCCTAACCCTAACCCTAACCCTAACCCTAACCCTAACCCTAACCCTAACCCTAACCCTAACCCTAACCCTAACCCTAACCCTAACC	133	-1.48
SM_V7_5	3978	4111	CCTAACCCAAACCCTAACCCTAACCCTAACCCTAACCCTAACCCTAACCCTAACCCTAACCCTAACCCTAACCCTAACCCTAACCCTAACCCTAACCCTAACCCTAACCCTAACCCTAACCCTAACCCTAACC	133	-1.48
SM_V7_5	4637	4770	AACCTAACCCACCCTAACCCTAACCCTAACCCTAACCCTAACCCTAACCCTAACCCTAACCCTAACCCTAACCCTAACCCTAACCCTAACCCTAACCCTAACCCTAACCCTAACCCTAACCCTAACCCTAACC	133	-1.48
SM_V7_5	5059	5092	ACCCTAACCCTAACCCTACCCTAACCTAACCCT	33	-1.48
SM_V7_5	5065	5098	ACCCTAACCCTACCCTAACCTAACCCTAACCCT	33	-1.48
SM_V7_5	5071	5104	ACCCTACCCTAACCTAACCCTAACCCTAACCCT	33	-1.48
SM_V7_5	5470	5674	CCTAACCCTAACCCTAACCCTAACCCTAACCCTAACCCTAACCCTAACCCTAACCCTAACCCTAACCCTAACCCTAACCCTAACCCTAACCCTAACCCTAACCCTAACCCTAACCCTAACCCTAACCCTAACCCTAACCCTAACCCTAACCCTAACCCTAACCCTAACCCTAACCCTAACCCTAACCCTAACCCTAACCCTAAC	204	-1.48
SM_V7_5	5476102	5476133	CCCCAGAATCCCCATGTGTGGCTTCCCCACC	31	-1.48
SM_V7_5	9145660	9145691	CCCATTCAATATCCCCCATAATTTTTACCCC	31	-1.48
SM_V7_5	15793945	15793976	CCCTCCCCCCACATAAACCGACTCCTCGACC	31	-1.48
SM_V7_5	19062963	19062994	CCCCCCTCCCAGCATTTACTAGTTCCTACCC	31	-1.48
SM_V7_5	23217085	23217116	CCGCACAAATGTGCCAGCCCCCTACGCCCCC	31	-1.48
SM_V7_5	24174449	24174482	CCACCCCATCAGTTCGTTCCCCATCCTTACCCA	33	-1.48
SM_V7_6	345	376	CCCTAACCCTAACCCTAACCCTAACTAACCC	31	-1.48
SM_V7_6	351	382	CCCTAACCCTAACCCTAACTAACCCTAACCC	31	-1.48
SM_V7_6	363	394	CCCTAACTAACCCTAACCCTACCCTAAACCC	31	-1.48
SM_V7_6	7669328	7669361	TAACCCCTATGCCCAACCCTCCTCCTTTACCCG	33	-1.48
SM_V7_6	7871646	7871679	CCGACCCCATGCCCAACCCTCCTCTTTTACCCG	33	-1.48
SM_V7_6	19000470	19000514	TCTTTCCCCTTCTCCCTTCCTCTCTTTCCCTCCCCCTCAATCTC	44	-1.48
SM_V7_6	20495353	20495407	CCACTCATTCCGCACCCACCCCACCTCAACCCAACCCCCTTCCACGGCTCCCTT	54	-1.48
SM_V7_6	23160759	23160792	CAACCCCCATGCCCAACCATCCTCCTTTACCCG	33	-1.48
SM_V7_7	6886250	6886290	ATTATTCCCCCCCCCCTTCATTGTATTTACCCTTCCCATC	40	-1.48
SM_V7_ZW	866	1059	AACCCTAACCCTAAAACCCTAACCCTAACCCCTAACCCTAACCCTAACCCTAACCCTAACCCTAACCCTAACCCTAACCCTAACCCTAACCCTAAACCCTAACCCTAACCCTAACCCTAACCCTAACCCTAACCCTAACCCTAACCCTAACCCTAACCCTAACCCTAACCCTAACCCTAACCCTAACCCTAAA	193	-1.48
SM_V7_ZW	1632321	1632381	TCTCTCTCCTTCTCTCTCCCCCCTCTCTCCCCCTCTCTCTCCCCCCTCTCTCTCTCTTTC	60	-1.48
SM_V7_ZW	16483555	16483586	CCCGTTGTACTTATTCTTATCTCCCCCCCCC	31	-1.48
SM_V7_ZW	36201906	36201937	CCCTAGAAACTCACAAGTACCCCCTACCCCT	31	-1.48
SM_V7_ZW	36916971	36917002	CCAATATTTCTATTTTTACAACCCCCCCCCC	31	-1.48
SM_V7_ZW	52997881	52997914	ACCCTTCCCACCAGTCCATGAAAATCCCCCCAC	33	-1.48
SM_V7_ZW	58016177	58016231	ACTCTCTCCCTCTCTCTCCCCTCCCTCTCTCCCCTCTCTCTCTCTCCCCTTTCT	54	-1.48
SM_V7_ZW	80810220	80810253	CCAACCCCATGCCCAACCCTCCTGCTTTACCCG	33	-1.48
SM_V7_ZW	80813981	80814014	CCAACCCCATGCCCAACCCTCCTGCTTTACCCG	33	-1.48
SM_V7_ZW	80817742	80817775	CCAACCCCATGCCCAACCCTCCTGCTTTACCCG	33	-1.48
SM_V7_ZW	80854465	80854498	CCAACCCCATGCCCAACCCTCCTGCTTTACCCG	33	-1.48
SM_V7_1	2828795	2828825	CCCCCAAATCCTGGGTGTTCCCCCTCTCCC	30	-1.47
SM_V7_1	4854510	4854540	AACCCCATGCTCAACCCTCCTCCTTCACCC	30	-1.47
SM_V7_1	17839985	17840015	AACCCTATGCCCAACCCTCCTCCTTCACCC	30	-1.47
SM_V7_1	19513648	19513682	CTTCCCCCCTATCTACCAATGCAACAACCCCCAG	34	-1.47
SM_V7_1	22370678	22370716	ATCAACCCCCTCCATTCCCTTAAAAACACCCCACCACA	38	-1.47
SM_V7_1	24888590	24888620	CCCCACTCCTCTCCCCCGCTTTAGATTGCC	30	-1.47
SM_V7_1	26679846	26679876	AACCCCATGCTCAACCCTCCTCCTTCACCC	30	-1.47
SM_V7_1	31245671	31245703	TCCCATCCTCGATTCCATCTTCCCAACCCCCT	32	-1.47
SM_V7_1	51944177	51944207	CCCCCTCACATCCCTTCCTCTGCAGTTCCC	30	-1.47
SM_V7_1	62610059	62610089	CCCCAACAAAATTTGATTGACCCAACCCCC	30	-1.47
SM_V7_1	65207614	65207644	CCCTCACCTCTTAATAATCCTCCCATCCCC	30	-1.47
SM_V7_1	66901986	66902016	CCCTCCTCACCAGTCCATGAAAATCCCCCC	30	-1.47
SM_V7_1	71698981	71699011	AACCCCATGTCCAACCCTCCTCCGTTACCC	30	-1.47
SM_V7_1	75388488	75388518	AACCCCATGCCCAACCATCCTCCTTGACCC	30	-1.47
SM_V7_1	77820929	77820959	AACCTCATGCCCAACCCTCCTCCCTTACCC	30	-1.47
SM_V7_1	81333811	81333847	GCCGCCCCTAGCTTTCTTCCCACCTACCCCTACACC	36	-1.47
SM_V7_1	86166018	86166052	CTAACCCCATGCCCAAACCCTCCTCCTTTACCCG	34	-1.47
SM_V7_1	87148910	87148983	AGTAAGCTCTCCATCTACCCCTCCCCCTTCTCTTTCCCTTCCCCCTCCCGCTCTCTCCCTCCCTCTCTCTCCG	73	-1.47
SM_V7_2	81	154	ACCAACCCTAACCCTAACCCTAACCCTAACCCTAACCCTAACCCTAACCCTAACCCTAACCCTAACCCTAACC	73	-1.47
SM_V7_2	218	398	TAACCCTAACCCTAACCCTAACCCTAAACCCTAACCCTAACCCTAACCCTAACCCTAACCCTAACCCTAACCCTAACCCTAACCCTAACCCTAACCCTAACCCTAACCCTAACCCTAACCCTAACCCTAACCCTAACCCTAACCCTAACCCTAACCCTAACCCTAACCCTAACCCTAACC	180	-1.47
SM_V7_2	803	882	CCTAACCCTAACCCTAACCCTAACCCTAACCCTTACCCTAACCCTAACCCTAACCCTAACCCTAACCCTAACCCTAACC	79	-1.47
SM_V7_2	3629	3779	TTAACCCTAACCCTAACCCTAACCCTAACCCTAACCCTAACCCTAACCCTAACCCTAACCCTAACCCTAACCCTAACCCTAACCCTAACCCTAACCCTAACCCTAACCCTAACCCTAACCCTAACCCTAACCCTAACCCTAACCCTAACC	150	-1.47
SM_V7_2	2319049	2319079	AACCCCATGCCCAACCCTTCTCTTTTACCC	30	-1.47
SM_V7_2	5587140	5587170	CCCTATGCCCCTCATTGTAATTATACCCCC	30	-1.47
SM_V7_2	7450730	7450760	AACCTCATGCCCAACCCTCCTCCCTTACCC	30	-1.47
SM_V7_2	9174282	9174312	TCCACCTTTTCTAACCCCACCCCTCCTTGT	30	-1.47
SM_V7_2	9500235	9500265	TCCACCTTTTCTAACCCCACCCCTCCTTGT	30	-1.47
SM_V7_2	13922623	13922653	AACCCCATGTCCAGCCCTCCTCCTTTACCC	30	-1.47
SM_V7_2	16380017	16380047	CCCCCTCCCCTTTTGACTTAATCAGAGCCC	30	-1.47
SM_V7_2	20592405	20592435	GTTCACTAACTCCACCTGTAGCCCCCCCCC	30	-1.47
SM_V7_2	29618874	29618904	CCCGAAATCAATGACATGTTCCCCACCCCC	30	-1.47
SM_V7_2	31678323	31678353	CCCTTTAAACTTTTCATTCTATCCCCCCCC	30	-1.47
SM_V7_2	44503940	44503970	CCCCGCATCCAGAAATTAAACCCCAAACCC	30	-1.47
SM_V7_2	45808294	45808326	ACCCCCATGCCCAACCCTCCAGAAGTAGCCCA	32	-1.47
SM_V7_2	47513853	47513913	TAACTTTATTCCCCCTTTCCACCCTTTCCCCCAACCTTTCTCCCTTTCCCCTGTTTCCTC	60	-1.47
SM_V7_3	13326166	13326196	CCCCGCACGCAAGAACCGAACCCCAAACCC	30	-1.47
SM_V7_3	28058892	28058922	AACCCCATGCCGAACCCTCCTCCTTTACCC	30	-1.47
SM_V7_3	28062346	28062376	AACCCCATGCCGAACCCTCCTCCTTTACCC	30	-1.47
SM_V7_3	29101271	29101301	CCCCGATCCCGCCTCCCGAGATTCAAACCC	30	-1.47
SM_V7_3	42482988	42483018	CCCTCCTCACCAGTCCATGAAAATCCCCCC	30	-1.47
SM_V7_3	44469687	44469717	CCGGTTACTAAATCCTTCCAGCCCCCCCCC	30	-1.47
SM_V7_3	46062618	46062648	CCCACCAACATCCACCCATCCATCCAACCC	30	-1.47
SM_V7_3	47976719	47976749	AACCTCATGCCCAACCCTCCTCCCTTACCC	30	-1.47
SM_V7_3	48771711	48771747	GCCTCCCCTAACTCTCTTCCAACCCATCCCCTACAC	36	-1.47
SM_V7_3	48911148	48911184	GCCTCCCCTAACTCTCTTCCAACCCATCCCCTACAC	36	-1.47
SM_V7_3	49015385	49015457	TCTTTTATTACCCCCCCCACAACCACTACCACACCCACCCTTCCCCCCACCCCCATGTCATTCTTAAGAAAA	72	-1.47
SM_V7_3	49046329	49046359	AACCCTATGCCCAACCCTCCTCCTTCACCC	30	-1.47
SM_V7_4	6255658	6255688	TCGACCTTCTCCAACCCCACCCCTCCTTGT	30	-1.47
SM_V7_4	7734814	7734844	AACCCCATACCCAACTCTCCTCCTATACCC	30	-1.47
SM_V7_4	8069152	8069184	TCCCCCCACCATTTCTCTTTTTTTCTTCCCCT	32	-1.47
SM_V7_4	13937699	13937733	CTAACCCCATTGCCCAACCCTCCTCCATTACCCG	34	-1.47
SM_V7_4	40401983	40402013	CCGACCTTTTCTAACCCCACCCCTCCTTAT	30	-1.47
SM_V7_4	45265934	45265964	CCCTCCTCACCAGTCCATGAAAATCCCCCC	30	-1.47
SM_V7_5	407	492	ACCTAACCCTAACCCTAACCCTACCCTAACCCTAACCCTAACCCTAACCCTAACCCTAACCCTAACCCTAACCCTAACCCAAACC	85	-1.47
SM_V7_5	1278	1369	CCTAACCCTAACCCTAACCCTAACCCTAACCCTAACCCTAACCCTAACCCTAACCCTAACCCTAACCCTAACCCTAACCCTAACCCTAACC	91	-1.47
SM_V7_5	3133	3230	CCTAACCCTAACCCTAACCCTAACCCTAACCCTAACCCTAACCCTAACCCTAACCCTAACCCTAACCCTAACCCTAACCCTAACCCTAACCCTAACC	97	-1.47
SM_V7_5	5083	5174	CCTAACCCTAACCCTAACCCTAACCCTAACCCTAACCCTAACCCTAACCCTAACCCTAACCCTAACCCTAACCCTAACCCTAACCCTAACC	91	-1.47
SM_V7_5	5675	5795	CTAACCCTAACCCTAACCCTAACCCTAACCCTAACCCTAACCCTAACCCTAACCCTAACCCTAACCCTAACCCTAACCCTAACCCTAACCCTAACCCTAACCCTAACCCTAACCCTAACC	120	-1.47
SM_V7_5	5793	5866	CCTAACCCTAACCCTAACCCTAACCCTAACCCTAACCCTAACCCTAACCCTAACCCTAACCCTAACCCTAACC	73	-1.47
SM_V7_5	396384	396414	TCGACCTTTTCCAACCCCACCCCTCCTTAT	30	-1.47
SM_V7_5	4622289	4622323	CCGCCCCTAACTCTCTTCCAACCATCCACCCCAA	34	-1.47
SM_V7_5	5722511	5722541	TCGACCTTCCCCAACCACACCCCTCCTTGT	30	-1.47
SM_V7_5	16559390	16559426	CTAACCCCATGCCCTGCCCTCCTCCTTTACCCCGGT	36	-1.47
SM_V7_5	18365794	18365824	CCCATGCCCAACCCTCCTCCTCTTTTACCC	30	-1.47
SM_V7_6	232	370	CCTAACCCTAACCCTAACCCTAACCCTAACCCTAACCCTAACCCTAACCCTAACCCTAACCCTAACCCTAACCCTAACCCTAACCCTAACCCTAACCCTAACCCTAACCCTAACCCTAACCCTAACCCTAACCCTAAC	138	-1.47
SM_V7_6	3628478	3628538	ATAACTGGTATCCCCCACTCACCCCAATCCCCTTCTCCCCCCCCTTTCTTGTACCAATAT	60	-1.47
SM_V7_6	8154299	8154329	CCCCTGGTGCTACCCCTCACCCTCTCAACC	30	-1.47
SM_V7_6	9564591	9564621	CCCGCCCACCAACATTCTCCATACAACCCC	30	-1.47
SM_V7_6	10224623	10224653	AACCCCATGCCCAAGCCTCCTCCTTTACCC	30	-1.47
SM_V7_6	14448048	14448108	TAATAATTCAGACTTCCTCCCCGCCCCGCCCCCCCACCCCACCAACCACGATTCACTAGT	60	-1.47
SM_V7_6	15270371	15270407	GCCACCCCCCTTACTTTCTTCCAACCATCCCCAATA	36	-1.47
SM_V7_6	16316879	16316909	AACCCCATACACAACCCTCCTCCTTTACCC	30	-1.47
SM_V7_6	21446249	21446279	TCGACCTTTTCTAACCCCTTCCCCCCTTGT	30	-1.47
SM_V7_6	24434067	24434097	AACCCCATGCCCAGTCCTCCTCCTTTACCC	30	-1.47
SM_V7_7	86	116	CCCTAACCCTAACCCTAACCTAACCTACCC	30	-1.47
SM_V7_7	92	122	CCCTAACCCTAACCTAACCTACCCTAACCC	30	-1.47
SM_V7_7	6450178	6450210	TCCCCTCTTTTATTGTCTCTTTCTCCCCCCCA	32	-1.47
SM_V7_7	7131297	7131327	AACCCCATGCCCAACCCTCTTTCTTTACCC	30	-1.47
SM_V7_7	8670189	8670219	AACCCCATGCCCGACCTTCCTCCTTTACCC	30	-1.47
SM_V7_7	12138193	12138223	AACCCCATGCCCAACCGTCCTCCTTTACCC	30	-1.47
SM_V7_7	16129210	16129240	AACCCTATACCCAACCCTCCTCCTTTACCC	30	-1.47
SM_V7_7	16501490	16501520	CTCCCCATGCACAACCCTCCTCCTTTACCC	30	-1.47
SM_V7_ZW	1059	1132	CCTAACCCTAACCCTAACCCTAACCCTAACCCTAACCCTAACCCTAACCCTAACCCTAACCCTAACCCTAACC	73	-1.47
SM_V7_ZW	1651363	1651408	ACAAATTCCCCCTTCCTCACTACTCCCACCCTACCCCCACGAAAT	45	-1.47
SM_V7_ZW	3096390	3096420	AACCCCATGCCCAACCCTACTCTTTTACCC	30	-1.47
SM_V7_ZW	6485133	6485163	AGCCCCATGCCCAACCTTCCTCCTTTACCC	30	-1.47
SM_V7_ZW	7874506	7874536	CCCCAATCATGAATCAGCCCCCAAATGCCC	30	-1.47
SM_V7_ZW	10236039	10236069	AACCCCATTCTCAACCCTCCTCCTTTACCC	30	-1.47
SM_V7_ZW	20908336	20908370	CCTACCCCATACCCAACCCTTCCTGCTTTACCCG	34	-1.47
SM_V7_ZW	22108296	22108326	AACCCCATGCCGAACCCTCCTCCTATACCC	30	-1.47
SM_V7_ZW	34683581	34683611	AACCCCATGCCGAACCCTCCTCCTTTACCC	30	-1.47
SM_V7_ZW	36432243	36432273	CCCCACCTATACCCCGACAGATTGCAACCC	30	-1.47
SM_V7_ZW	49576996	49577026	CCCCCCGACGGATTCTACCCCGTGTCGCCC	30	-1.47
SM_V7_ZW	53214432	53214464	ACCCCAACTCTGATTCCCCTAATCCTCACCCT	32	-1.47
SM_V7_ZW	53506683	53506755	AAGACCCTAACCCTAACCTAACCCTAACCCCTAACCCTAACCCCTAGCCCTAAATCCCAACCCTAACCCTAA	72	-1.47
SM_V7_ZW	58067531	58067563	GCCCCTAACCCCATGCCCGACCTTCCTACTTT	32	-1.47
SM_V7_ZW	63527216	63527246	CCCCTCCCCCTAGTGAGGTAGTGATACCCC	30	-1.47
SM_V7_ZW	66481516	66481548	TCCCCACCATTACCACTATCAACCACACCCCT	32	-1.47
SM_V7_ZW	72850660	72850690	AACCCTATGCCCAACCCTCCTCCTTCACCC	30	-1.47
SM_V7_ZW	82178134	82178164	CCCTACGCCCCCCCCTTCGTTCGATGTTCC	30	-1.47
SM_V7_ZW	83559544	83559574	CCCTCCTCACCAGTCCATGAAAATCCCCCC	30	-1.47
SM_V7_ZW	85027428	85027458	AACCCCATGCCCAACCCTCTTACTTTACCC	30	-1.47
SM_V7_ZW	85890816	85890846	CCCTTCCCAACAGTCCATGAAAGTCCCCCC	30	-1.47
SM_V7_ZW	86707830	86707860	AACCCCGTGCCAAACCCTCCTCCTTTACCC	30	-1.47
SM_V7_1	10092165	10092202	TATTCCCCTCCCCTTACCCGATTCTTAAACCACCCTT	37	-1.46
SM_V7_1	65518143	65518204	TGTACACGTATATCCCCATACCGCCCCGCCCCACCCCGCCCCACGTCCACACAAATCACAA	61	-1.46
SM_V7_1	73887379	73887414	GCCGCCCCTAACTCTCTTCCAACCATCCCCCACAC	35	-1.46
SM_V7_1	74170333	74170368	GCCGCCCCTAACTCTCTTCCAACCATCCCCCACAC	35	-1.46
SM_V7_3	43675852	43675887	TCCCTCTCCCTCTCCCTCTCTCTCTCCCGCTCCCT	35	-1.46
SM_V7_3	50152377	50152414	TATTCCCCTCCCCTTACCCGATTCTTAAACCACCCTT	37	-1.46
SM_V7_4	18784138	18784173	CTGCCCCCATCCCAAAGAAAGATCTGCCCCCCAAA	35	-1.46
SM_V7_4	22992136	22992173	TATTCCCCTCCCCTTACCCGATTCTTAAACCACCCTT	37	-1.46
SM_V7_5	1173	1234	CCTAACCCTAACCCTAACCCTAACCCTAACCCTAACCCTAACCCTAACCCTAACCCTAACC	61	-1.46
SM_V7_5	3228	3295	CCTAACCCTAACCCTAACCCTAACCCTAACCCTAACCCTAACCCTAACCCTAACCCTAACCCTAACC	67	-1.46
SM_V7_5	3293	3360	CCTAACCCTAACCCTAACCCTAACCCTAACCCTAACCCTAACCCTAACCCTAACCCTAACCCTAACC	67	-1.46
SM_V7_5	4109	4198	CCTAACCCTAACCCTAACCCTAACCCTAACCCTAACCCTACCCTAACCCTAACCCTAACCCTAACCCCTAACCCTAACCCTAAACACTA	89	-1.46
SM_V7_7	2091985	2092035	CTCCCTCCCTCCCTCTCTCACTCAACCACCCCCCCATCCACTTACACTCT	50	-1.46
SM_V7_7	3430079	3430120	CCCATAACCCACACCCACAACCACCACCACCCCAACACACA	41	-1.46
SM_V7_7	3431182	3431223	CCCATAACCCACACCCACAACCACCACCACCCCAACACACA	41	-1.46
SM_V7_7	3432296	3432337	CCCATAACCCACACCCACAACCACCACCACCCCAACACACA	41	-1.46
SM_V7_7	3433418	3433459	CCCATAACCCACACCCACAACCACCACCACCCCAACACACA	41	-1.46
SM_V7_7	3434584	3434625	CCCATAACCCACACCCACAACCACCACCACCCCAACACACA	41	-1.46
SM_V7_7	3435716	3435757	CCCATAACCCACACCCACAACCACCACCACCCCAACACACA	41	-1.46
SM_V7_7	3436837	3436878	CCCATAACCCACACCCACAACCACCACCACCCCAACACACA	41	-1.46
SM_V7_7	3437957	3437998	CCCATAACCCACACCCACAACCACCACCACCCCAACACACA	41	-1.46
SM_V7_7	3439075	3439116	CCCATAACCCACACCCACAACCACCACCACCCCAACACACA	41	-1.46
SM_V7_7	3440186	3440227	CCCATAACCCACACCCACAACCACCACCACCCCAACACACA	41	-1.46
SM_V7_7	3441313	3441354	CCCATAACCCACACCCACAACCACCACCACCCCAACACACA	41	-1.46
SM_V7_7	3442432	3442473	CCCATAACCCACACCCACAACCACCACCACCCCAACACACA	41	-1.46
SM_V7_7	3443550	3443591	CCCATAACCCACACCCACAACCACCACCACCCCAACACACA	41	-1.46
SM_V7_7	3445804	3445845	CCCATAACCCACACCCACAACCACCACCACCCCAACACACA	41	-1.46
SM_V7_7	3446992	3447033	CCCATAACCCACACCCACAACCACCACCACCCCAACACACA	41	-1.46
SM_V7_7	3449307	3449348	CCCATAACCCACACCCACAACCACCACCACCCCAACACACA	41	-1.46
SM_V7_7	3450472	3450513	CCCATAACCCACACCCACAACCACCACCACCCCAACACACA	41	-1.46
SM_V7_7	3451644	3451685	CCCATAACCCACACCCACAACCACCACCACCCCAACACACA	41	-1.46
SM_V7_7	3452826	3452867	CCCATAACCCACACCCACAACCACCACCACCCCAACACACA	41	-1.46
SM_V7_7	3453984	3454025	CCCATAACCCACACCCACAACCACCACCACCCCAACACACA	41	-1.46
SM_V7_7	3455147	3455188	CCCATAACCCACACCCACAACCACCACCACCCCAACACACA	41	-1.46
SM_V7_7	3456296	3456337	CCCATAACCCACACCCACAACCACCACCACCCCAACACACA	41	-1.46
SM_V7_7	3457456	3457497	CCCATAACCCACACCCACAACCACCACCACCCCAACACACA	41	-1.46
SM_V7_7	3458568	3458609	CCCATAACCCACACCCACAACCACCACCACCCCAACACACA	41	-1.46
SM_V7_7	3459685	3459726	CCCATAACCCACACCCACAACCACCACCACCCCAACACACA	41	-1.46
SM_V7_7	3460845	3460886	CCCATAACCCACACCCACAACCACCACCACCCCAACACACA	41	-1.46
SM_V7_7	3462018	3462059	CCCATAACCCACACCCACAACCACCACCACCCCAACACACA	41	-1.46
SM_V7_7	3463182	3463223	CCCATAACCCACACCCACAACCACCACCACCCCAACACACA	41	-1.46
SM_V7_7	3464357	3464398	CCCATAACCCACACCCACAACCACCACCACCCCAACACACA	41	-1.46
SM_V7_7	3465514	3465555	CCCATAACCCACACCCACAACCACCACCACCCCAACACACA	41	-1.46
SM_V7_7	3466696	3466737	CCCATAACCCACACCCACAACCACCACCACCCCAACACACA	41	-1.46
SM_V7_7	3467843	3467884	CCCATAACCCACACCCACAACCACCACCACCCCAACACACA	41	-1.46
SM_V7_7	3468991	3469032	CCCATAACCCACACCCACAACCACCACCACCCCAACACACA	41	-1.46
SM_V7_7	3470133	3470174	CCCATAACCCACACCCACAACCACCACCACCCCAACACACA	41	-1.46
SM_V7_7	3471279	3471320	CCCATAACCCACACCCACAACCACCACCACCCCAACACACA	41	-1.46
SM_V7_7	3472416	3472457	CCCATAACCCACACCCACAACCACCACCACCCCAACACACA	41	-1.46
SM_V7_7	3473571	3473612	CCCATAACCCACACCCACAACCACCACCACCCCAACACACA	41	-1.46
SM_V7_7	3474721	3474762	CCCATAACCCACACCCACAACCACCACCACCCCAACACACA	41	-1.46
SM_V7_7	3477006	3477047	CCCATAACCCACACCCACAACCACCACCACCCCAACACACA	41	-1.46
SM_V7_7	3478155	3478196	CCCATAACCCACACCCACAACCACCACCACCCCAACACACA	41	-1.46
SM_V7_7	3479303	3479344	CCCATAACCCACACCCACAACCACCACCACCCCAACACACA	41	-1.46
SM_V7_7	3480450	3480491	CCCATAACCCACACCCACAACCACCACCACCCCAACACACA	41	-1.46
SM_V7_7	3481606	3481647	CCCATAACCCACACCCACAACCACCACCACCCCAACACACA	41	-1.46
SM_V7_7	3482761	3482802	CCCATAACCCACACCCACAACCACCACCACCCCAACACACA	41	-1.46
SM_V7_7	3483907	3483948	CCCATAACCCACACCCACAACCACCACCACCCCAACACACA	41	-1.46
SM_V7_7	3486180	3486221	CCCATAACCCACACCCACAACCACCACCACCCCAACACACA	41	-1.46
SM_V7_7	3487322	3487363	CCCATAACCCACACCCACAACCACCACCACCCCAACACACA	41	-1.46
SM_V7_7	3488480	3488521	CCCATAACCCACACCCACAACCACCACCACCCCAACACACA	41	-1.46
SM_V7_7	3489637	3489678	CCCATAACCCACACCCACAACCACCACCACCCCAACACACA	41	-1.46
SM_V7_7	3490794	3490835	CCCATAACCCACACCCACAACCACCACCACCCCAACACACA	41	-1.46
SM_V7_7	3491948	3491989	CCCATAACCCACACCCACAACCACCACCACCCCAACACACA	41	-1.46
SM_V7_7	3493095	3493136	CCCATAACCCACACCCACAACCACCACCACCCCAACACACA	41	-1.46
SM_V7_7	3494244	3494285	CCCATAACCCACACCCACAACCACCACCACCCCAACACACA	41	-1.46
SM_V7_7	3495396	3495437	CCCATAACCCACACCCACAACCACCACCACCCCAACACACA	41	-1.46
SM_V7_7	3496540	3496581	CCCATAACCCACACCCACAACCACCACCACCCCAACACACA	41	-1.46
SM_V7_7	3497686	3497727	CCCATAACCCACACCCACAACCACCACCACCCCAACACACA	41	-1.46
SM_V7_7	3498834	3498875	CCCATAACCCACACCCACAACCACCACCACCCCAACACACA	41	-1.46
SM_V7_7	3499991	3500032	CCCATAACCCACACCCACAACCACCACCACCCCAACACACA	41	-1.46
SM_V7_7	3501146	3501187	CCCATAACCCACACCCACAACCACCACCACCCCAACACACA	41	-1.46
SM_V7_7	3502314	3502355	CCCATAACCCACACCCACAACCACCACCACCCCAACACACA	41	-1.46
SM_V7_7	3503484	3503525	CCCATAACCCACACCCACAACCACCACCACCCCAACACACA	41	-1.46
SM_V7_7	3504638	3504679	CCCATAACCCACACCCACAACCACCACCACCCCAACACACA	41	-1.46
SM_V7_7	3505808	3505849	CCCATAACCCACACCCACAACCACCACCACCCCAACACACA	41	-1.46
SM_V7_7	3506967	3507008	CCCATAACCCACACCCACAACCACCACCACCCCAACACACA	41	-1.46
SM_V7_7	3508133	3508174	CCCATAACCCACACCCACAACCACCACCACCCCAACACACA	41	-1.46
SM_V7_7	3509302	3509343	CCCATAACCCACACCCACAACCACCACCACCCCAACACACA	41	-1.46
SM_V7_7	3510471	3510512	CCCATAACCCACACCCACAACCACCACCACCCCAACACACA	41	-1.46
SM_V7_7	3511644	3511685	CCCATAACCCACACCCACAACCACCACCACCCCAACACACA	41	-1.46
SM_V7_7	3512785	3512826	CCCATAACCCACACCCACAACCACCACCACCCCAACACACA	41	-1.46
SM_V7_7	3513940	3513981	CCCATAACCCACACCCACAACCACCACCACCCCAACACACA	41	-1.46
SM_V7_7	3515091	3515132	CCCATAACCCACACCCACAACCACCACCACCCCAACACACA	41	-1.46
SM_V7_7	3516251	3516292	CCCATAACCCACACCCACAACCACCACCACCCCAACACACA	41	-1.46
SM_V7_7	3517371	3517412	CCCATAACCCACACCCACAACCACCACCACCCCAACACACA	41	-1.46
SM_V7_7	3518488	3518529	CCCATAACCCACACCCACAACCACCACCACCCCAACACACA	41	-1.46
SM_V7_7	3520040	3520081	CCCATAACCCACACCCACAACCACCACCACCCCAACACACA	41	-1.46
SM_V7_7	3521211	3521252	CCCATAACCCACACCCACAACCACCACCACCCCAACACACA	41	-1.46
SM_V7_7	3523552	3523593	CCCATAACCCACACCCACAACCACCACCACCCCAACACACA	41	-1.46
SM_V7_7	3524716	3524757	CCCATAACCCACACCCACAACCACCACCACCCCAACACACA	41	-1.46
SM_V7_7	3525859	3525900	CCCATAACCCACACCCACAACCACCACCACCCCAACACACA	41	-1.46
SM_V7_7	3527009	3527050	CCCATAACCCACACCCACAACCACCACCACCCCAACACACA	41	-1.46
SM_V7_7	3528136	3528177	CCCATAACCCACACCCACAACCACCACCACCCCAACACACA	41	-1.46
SM_V7_7	3529247	3529288	CCCATAACCCACACCCACAACCACCACCACCCCAACACACA	41	-1.46
SM_V7_7	3532219	3532260	CCCATAACCCACACCCACAACCACCACCACCCCAACACACA	41	-1.46
SM_V7_7	3533355	3533396	CCCATAACCCACACCCACAACCACCACCACCCCAACACACA	41	-1.46
SM_V7_ZW	2126061	2126117	ACATTCTCCCTTTTCCCACTCCACCCCAGCCCCCCCCCAATTTTCTTCATCGTTCC	56	-1.46
SM_V7_ZW	79369063	79369130	CTTTTTGCTCTCTTTCTCTCCCCCTCCCCCCACTCTCCCCCTTCCCCCGCTCTCTCTCTCTCTCTCG	67	-1.46
SM_V7_ZW	82548984	82549021	TATTCCCCTCCCCTTACCCGATTCTTAAACCACCCTT	37	-1.46
SM_V7_1	343421	343452	CCCACTCCCCCGCCTCACGAGATCCGAACCC	31	-1.45
SM_V7_1	10992877	10992910	CCTCCCTCCCTCCCTTACTCTTCATCTCCCTCC	33	-1.45
SM_V7_1	17724463	17724494	CCGCTAACCCCTTGCCCAACCCTCCTCCTTT	31	-1.45
SM_V7_1	22370666	22370697	CCCTCTTTACATATCAACCCCCTCCATTCCC	31	-1.45
SM_V7_1	28109325	28109358	CCGACCCCGCTCCCAACCTTCCTCCTTTACCCG	33	-1.45
SM_V7_1	38498046	38498079	TAACCCCCATGTCCAACCCTCCTCCTTTACCCG	33	-1.45
SM_V7_1	41960592	41960625	CCTCCCAATTTCCTATGCAACACCCCCACCCTC	33	-1.45
SM_V7_1	43841956	43841987	CCCTGAGATCTCTTCGGTGCCCCCCTCCCCT	31	-1.45
SM_V7_1	46027714	46027747	ACCCACGACCCCGCCCCGCGATATTCGAACCCA	33	-1.45
SM_V7_1	67253779	67253812	TTCCCCCAACATTTTGCTTTTCTCCCACCCCAC	33	-1.45
SM_V7_2	152	201	CCTAACCCTAACCCTAACCCTAACCCTAACCCTAACCCTAACCCTAACC	49	-1.45
SM_V7_2	3344870	3344901	CACACCATTACTCCCCATCCAACTCTCCCCT	31	-1.45
SM_V7_2	5954200	5954267	ATATACATAAATAATTTCCCCCTCTCCCCCTTCACCCCTCCCTCCCCCTTTCCCATTCAGTTATAAT	67	-1.45
SM_V7_2	17850926	17850964	AATATCCCCTCCCCAACATTCACCTATACCCTTGTCCC	38	-1.45
SM_V7_2	32936378	32936409	CCCTCCCTCACCTCTTAACATTTTCCCCACC	31	-1.45
SM_V7_2	35883039	35883070	TCCCCAACCCTTGCTCCTCCCTTAGCCAACC	31	-1.45
SM_V7_2	40139201	40139263	TTTATTTTTCTCCCCTCCCCCTCGCTGTCCCTCCCCCTGTCCCCCCCTCTCTAAATAGATGG	62	-1.45
SM_V7_2	41266645	41266676	ACCCCCCTCTTTATCAAGTTCCTTATCCCCA	31	-1.45
SM_V7_2	41857965	41857998	CCAGCCCCACGCCCAACCTTCCTCCTTTACCCG	33	-1.45
SM_V7_2	45286388	45286439	ACTCCATTTCCTCCCTCCCTCCCTTCCTTCCCCCCCTCTCTCTCTTTCTCT	51	-1.45
SM_V7_2	45507233	45507266	TTCCCCCCCCTCTCTCTCTCTCTCTGTCACCCA	33	-1.45
SM_V7_3	986710	986770	TAAAACCTTTTATTTACCCCCATTCCCCACCCCTGCCCCCCACTCCTCGTCAATACATCT	60	-1.45
SM_V7_3	8682715	8682746	ACCCCCACCACCACCACCACCACTTATTTCC	31	-1.45
SM_V7_3	10861771	10861802	CCTTGTCTACTTTTACCCCCCCACCACCACC	31	-1.45
SM_V7_3	37074463	37074494	CTAACCCATTCCCAACCCTCCTCCTTTACCC	31	-1.45
SM_V7_3	37081880	37081911	CTAACCCATTCCCAACCCTCCTCCTTTACCC	31	-1.45
SM_V7_4	8118214	8118245	CCCACCCACTCCACCCACGCCACGCCACTCC	31	-1.45
SM_V7_4	28142626	28142657	CCTCCCCCAAACTTGTATGCTCCCCACTACC	31	-1.45
SM_V7_4	39414663	39414694	CCACGCATTTTTTTTGTTTCCCCCCCCACCC	31	-1.45
SM_V7_4	44807093	44807126	GCCCTTCCCACCAGTCCATGAAAATCCCCCCAC	33	-1.45
SM_V7_5	0	31	CCCTAACCCTTAACCCTAACCCTAAACCCTA	31	-1.45
SM_V7_5	531	586	CCTAACCCTAACCCTAACCCTAACCCTAACCCTAACCCTAACCCTAACCCTAACC	55	-1.45
SM_V7_5	586	719	TAACCCTAACCCTAACCCTAAACCCTAACCCTAACCCTAACCCTAACCCTAAACCCTAACCCTAACCCTAACCCTAACCCTAACCCTAACCCTAACCCTAACCCTAACCCTAACCCTAACCCTAACCCTAACC	133	-1.45
SM_V7_5	3604	3653	CCTAACCCTAACCCTAACCCTAACCCTAACCCTAACCCTAACCCTAACC	49	-1.45
SM_V7_5	4172	4203	ACCCCTAACCCTAACCCTAAACACTAAACCC	31	-1.45
SM_V7_5	4848526	4848559	ACCCACTTACTCACTCTCACTTTCCCCCCCCAT	33	-1.45
SM_V7_5	7292365	7292398	TCCCTTCCCTCCCTGCTCCCTCTTTCTCTCCCT	33	-1.45
SM_V7_5	7703066	7703097	CCCTCTCTCCCTTTCTCACCCCTCTCTCTCC	31	-1.45
SM_V7_5	8570676	8570707	CCAATGCCCCCAAGTGCCCTGGTAGCCCCCA	31	-1.45
SM_V7_5	14083177	14083208	CCCTCCCTCCCTCACTCACTTTCTTCCTCCC	31	-1.45
SM_V7_6	185	234	CCTAACCCTAACCCTAACCCTAACCCTAACCCTACCCTAAACCCTAACC	49	-1.45
SM_V7_6	4667814	4667845	CCTCTCTCTCTCTCTCTCACCACCCCCTCCC	31	-1.45
SM_V7_6	5032181	5032228	ATTCGACCCATTTCCCCCTCTTTCTCTCCCCCTCTCTCTTCCTCCCT	47	-1.45
SM_V7_6	8810443	8810474	ACCCCCCATTCCCCCTTTAGTTGTAAAGTCC	31	-1.45
SM_V7_6	9534503	9534534	TCCCCTCAATTTCGTAACCAACACCCCCGCC	31	-1.45
SM_V7_6	11040173	11040204	CCACGCTTGAACCCCGCTTCACCTACCCCCT	31	-1.45
SM_V7_6	14400081	14400112	CCAGACCGCCCCAACTAGTGCCTCCCCTACC	31	-1.45
SM_V7_6	14612216	14612276	TTTCTCGATTTACCCCCTCAGTCCCTACCCCCCTCAGCCCCCCCCTCAATCATTGTGATC	60	-1.45
SM_V7_6	17839764	17839838	TTTATCTTCCTCCCCTCTCTCTCTTCCCCCTCTCTCTCTACCCCCCTCCTCCCTTCTCTCCCCTCTCTCTTTAT	74	-1.45
SM_V7_6	18349898	18349931	TTCCCCTTTCCTATTCTCCTCTCACTCCCCCTT	33	-1.45
SM_V7_6	18999048	18999081	CTAACCCCATACCCAACCCTCCTTCTTTACCCG	33	-1.45
SM_V7_6	21130031	21130064	CCAACCCCATGCCCAATCCTCCTCCTTTACCCG	33	-1.45
SM_V7_6	21412241	21412272	ACCCCGCCTTCTTTTTTTCCTCCCCTTCTCC	31	-1.45
SM_V7_6	24789674	24789714	TGAACACCCCCCCCCAAACAAACACGTACCAATCCCCATT	40	-1.45
SM_V7_7	112	145	ACCCTAACCCTAACTAACCTAACCCTACCCCTA	33	-1.45
SM_V7_7	2092081	2092114	CTCCCTCTCTCTCTCTCCCTCACTCACCCCCTC	33	-1.45
SM_V7_7	6095525	6095556	CACACCAGCATTCCCCATGAAACCCCGTCCC	31	-1.45
SM_V7_7	10438393	10438426	ACCCTTCCCGCCAGTCCATGAAAATCCCCCCAC	33	-1.45
SM_V7_7	17245092	17245130	TCTCCCTCCCTCTCTCCCTCCTCTCTCTCCCCTTCACA	38	-1.45
SM_V7_7	17411328	17411370	AAATTTAACCCCCTAGCCCCTCATGAATCCCCCCTACTCATA	42	-1.45
SM_V7_ZW	2331318	2331378	AGTTTCCCAACTAAGAACCCACCCCCATCCCCCCCTCACTCCCCTTCTCTCACTAATATT	60	-1.45
SM_V7_ZW	2589864	2589924	CATTATCATTAATGTCCCCCTTTCCCCCTCCCCTCCCCTCCCCTTGATATTGATAATTTT	60	-1.45
SM_V7_ZW	6555562	6555593	ACCCCCCCCCAACAACCTTAAACATAGCGCC	31	-1.45
SM_V7_ZW	14813892	14813923	CCGCTAACCCCATGCCCAACCCTCCTCCTTT	31	-1.45
SM_V7_ZW	30178094	30178127	TTCCTCACCCCACACCCTATCTACATTCCCCAG	33	-1.45
SM_V7_ZW	38429506	38429537	CCTACCCCCCCACAGTACAGAATTCCTACCC	31	-1.45
SM_V7_ZW	50241550	50241581	CCCAGAAGCAATCCCCATCCAACCCTGTCCC	31	-1.45
SM_V7_ZW	58232882	58232913	TCCCCCAAAACACCTACCTAAGCCCAGTCCC	31	-1.45
SM_V7_ZW	72233404	72233435	CCTTGTCTACTCTTACCCCCGCCCCAGCTCC	31	-1.45
SM_V7_ZW	76685099	76685130	CCAACTCCATGCCCAATCCCCCCTTTTTACC	31	-1.45
SM_V7_ZW	82927710	82927741	ACCCCGCACCCGATCGCCCAACCCTTAGACC	31	-1.45
SM_V7_ZW	83514312	83514343	CCAACCCACGCTATCCGACCCCCTCCTTTCC	31	-1.45
SM_V7_ZW	85028780	85028811	CCAGCATTCCCCATCCAACCCTGTCCTACCC	31	-1.45
SM_V7_1	7043043	7043091	CAAAATCCCCACCACCGCCACCACCACCACCCCCAACACCACCGACAT	48	-1.44
SM_V7_1	15140651	15140683	ACCCTCCATGCCCAACCCTCCTCCTTTACCCG	32	-1.44
SM_V7_1	31003033	31003065	CCAACCCCATGCCCAACCCTCCTTCTTTATCC	32	-1.44
SM_V7_1	46125041	46125075	TTCCCACCCCTAACTCTTTTCCGACCATCCCCGA	34	-1.44
SM_V7_1	52742503	52742535	TCCACTATCCCACCCCGCGAGATCCCAACCCA	32	-1.44
SM_V7_1	55602317	55602349	ACCCCTCAGCACTGCGCACCCACGACCCCGCC	32	-1.44
SM_V7_1	64680229	64680265	GTCGCCCCCAACTCTCTTCCAACCATCCCCCACTTC	36	-1.44
SM_V7_1	75786666	75786702	GCCGCCCCCCTAACTGTCTTCCAACCATCCCCTACA	36	-1.44
SM_V7_1	85522806	85522840	GACCCCATACTAAACCCTCCTCCTTTACCCCGTC	34	-1.44
SM_V7_2	12904799	12904831	CCTACCCCATGCCCAACCCTTCTCCTTTATCC	32	-1.44
SM_V7_2	21950854	21950886	CGACCCCATGCCCAACCCTTCTCCTTTACCCG	32	-1.44
SM_V7_2	31485736	31485775	TTTGGCCCCCCCCACTCTTTTCCAACCATCCCCTACACT	39	-1.44
SM_V7_3	5682143	5682179	CACCGCCCCTAACTCTTTTCCAACCATCCCCCACAC	36	-1.44
SM_V7_3	20110263	20110295	CTCCCCCACTTCTTGAATCCCGAAATACCCCT	32	-1.44
SM_V7_3	20199760	20199792	ACCCCTTCCAAAACAAGCCCATTAACTCCCCA	32	-1.44
SM_V7_3	22075942	22075978	GCCGCCCCTAATTCTTTTCCAACCACCCCCTACACC	36	-1.44
SM_V7_3	37104102	37104134	CCGACCCCATGCCCAGCCCTCCTCCTTTGCCT	32	-1.44
SM_V7_3	47821189	47821223	TTACCCCCCTCCCCCATTTTCATTTAAGGCCACC	34	-1.44
SM_V7_3	48703493	48703529	GCCACCCAACCGCCTTTCCCAACCAACCCCACCTTT	36	-1.44
SM_V7_4	224292	224324	CTAACCCCATACCAACCCTCCTCCTTTACCCG	32	-1.44
SM_V7_4	7635076	7635108	CCAGCCCCATACCCAACCCTCTTCCTTTACCA	32	-1.44
SM_V7_4	7713858	7713890	CCAGCCCCATACCCAACCCTCTTCCTTTACCA	32	-1.44
SM_V7_4	12512204	12512238	GGCCCCCTCTCTCCCCCTCGAAATGCTCCCACAC	34	-1.44
SM_V7_4	14969925	14969957	ACCCCCCCAGCAATGCGCATTCACGACCCCAC	32	-1.44
SM_V7_4	15313954	15313986	CCAACCCCATGCCCAACCCTCCTACTTTATCC	32	-1.44
SM_V7_4	30292453	30292487	ATTCCCCACCCCTCCTGACAAACCATTCTCCACC	34	-1.44
SM_V7_4	46354149	46354212	GTATCTCTCTCCCTCTCCCCCTTCTCTCCCTCCCTCTACCTCTCCCTTCCCCCTCTCTCTCAA	63	-1.44
SM_V7_5	23	107	AAACCCTAACCCTAACCCTAAACCCTAACCCTAACCCTAACCCTAACCCTAACCCTAACCCTAACCCTAACCCTAACCCTAACC	84	-1.44
SM_V7_5	1237	1280	CCTAACCCTAACCCTAACCCTAACCCTAACCCTAACCCTAACC	43	-1.44
SM_V7_5	3069	3112	CCTAACCCTAACCCTAACCCTAACCCTAACCCTAACCCTAACC	43	-1.44
SM_V7_5	6324	6396	CTAACCATAACCCTAACCCTAACCCTAACCCCTAACCCTAACCCTAACCCTAACCCCAACCGTAACCCTAAC	72	-1.44
SM_V7_5	4699268	4699300	CCTAGCCTTACCAAGTCCCCCCCAAATGCCCT	32	-1.44
SM_V7_5	7292346	7292380	CTCCCTTACTCACTCCCTCTCCCTTCCCTCCCTG	34	-1.44
SM_V7_5	10002928	10002962	CCGACCCCATGCCCTACCCTCCTACTTTACCCGA	34	-1.44
SM_V7_5	10734651	10734683	TTACCCCATGCCCAACCCTCCTACTTTACCCG	32	-1.44
SM_V7_5	16710043	16710075	AACCCCCATGCTCAACCCTCCTCCTTTACCCG	32	-1.44
SM_V7_5	24813634	24813670	TCCACCCTTAACTTCCTTCCAACCACCCCCCAACAC	36	-1.44
SM_V7_6	356	388	ACCCTAACCCTAACTAACCCTAACCCTACCCT	32	-1.44
SM_V7_6	5032205	5032239	TCTCCCCCTCTCTCTTCCTCCCTCTCATTCCCTC	34	-1.44
SM_V7_6	20119749	20119804	TTAAACTAATTACACCCCCCCCATCCGCTCCCCTCACCTTCCCCTTCCGAAAACA	55	-1.44
SM_V7_6	21297641	21297675	AACCCCATGTCCAACCCTTCTCCTTTACCCCAGC	34	-1.44
SM_V7_6	22719385	22719417	CCAATTGTTTGAAGGAACCCCACCCCACCCCA	32	-1.44
SM_V7_7	1	62	ACCCTAACCCTAACCTAACCCTACCCTAACCCCTAACCCTAACCCTAACCTAACCCTAAAC	61	-1.44
SM_V7_7	3475858	3475899	AACCCATAACCCACACCCAACCACCACCACCCCAACACACA	41	-1.44
SM_V7_7	16734196	16734228	TCCACGACCCCGCCCCGCCAGATTCGAACCCA	32	-1.44
SM_V7_ZW	479	610	TAACCCTAACCCTAACCCTAAACCCTAACCCTAACCCTAACCCTAACCCTAACCCTAACCCTAACCCTAACCCTAACCCTAACCCTAACCCTAACCCTAACCCTAACCCTAACCCTAACCCTAACCCTAAA	131	-1.44
SM_V7_ZW	1760341	1760382	CTCTTTCCTCCCCTCTCTCCCTCTCTCTCCCCTCCTCTCTC	41	-1.44
SM_V7_ZW	19878695	19878727	CCAACCCCATGCCCAACCCTCTTCCTTTACCT	32	-1.44
SM_V7_ZW	25435460	25435492	CGATCCCATGCCCAACCCTCCTCCCTTGCCCG	32	-1.44
SM_V7_ZW	25475924	25475956	CGATCCCATGCCCAACCCTCCTCCCTTGCCCG	32	-1.44
SM_V7_ZW	25494538	25494570	CGATCCCATGCCCAACCCTCCTCCCTTGCCCG	32	-1.44
SM_V7_ZW	26214833	26214865	TCCCGGATTCCACTGCTACCCCTCCCCATCCA	32	-1.44
SM_V7_ZW	37010471	37010503	TCCCTCTTTAATAACAACTGCCCCCAGCCCCA	32	-1.44
SM_V7_ZW	39187774	39187806	CCTACCCCATGCCCAACCCTCCTTCTTAATCC	32	-1.44
SM_V7_ZW	46585634	46585666	CGCTAACCCCATGCCCAACCCTCCTTTACCCG	32	-1.44
SM_V7_ZW	59197420	59197452	ACCCCCAAGTTTTTGAGACCATCCCCAACCCA	32	-1.44
SM_V7_ZW	60880503	60880535	TCCCCTATCCCAACTAAACCTAATCATCCCCG	32	-1.44
SM_V7_ZW	70028731	70028763	TCCCACAAGTTCGTCATCCGCCCCACTCCCCA	32	-1.44
SM_V7_ZW	76958490	76958524	CGTCCCCCCTTTTCCTCTCCTACACACACCCTCC	34	-1.44
SM_V7_ZW	77393385	77393424	ACTATTCCCCCCCCCTCGATTCAGTTAACCCCCTTTTAG	39	-1.44
SM_V7_ZW	78879378	78879410	ACCCGTGACGAAACTCCATCACCCTCCCCCCA	32	-1.44
SM_V7_1	15429	15466	CCGACACCCCCCGCTACAGCCAACGCCGCCCCGCCAG	37	-1.43
SM_V7_1	4582126	4582156	CCGACCTTTTCTAACCCCACCCCTCCTTGT	30	-1.43
SM_V7_1	4594728	4594758	CCCGCCCCTAACTCTCTTCCAACCATGCCC	30	-1.43
SM_V7_1	5089307	5089337	AATCCCATGCCCAACCCTCCTCCTTTACCC	30	-1.43
SM_V7_1	6246056	6246086	CCCCTAACTCTCTTCCAACCATCCCCAATA	30	-1.43
SM_V7_1	7790627	7790657	CCCGCCCCACCCCACAACTGATGGCACCAC	30	-1.43
SM_V7_1	8279255	8279285	AACCCCATGCTCAACCCTCCTCCTTTACCC	30	-1.43
SM_V7_1	9739519	9739579	ATATTTCCCCCTCTTTTATTTGCCCCTACCCCCCTCCCCCCTCTTTCTCACTGAATGAAT	60	-1.43
SM_V7_1	12214405	12214435	AACCCTATGCCCAACCCTCCTCCTTTACCC	30	-1.43
SM_V7_1	14520146	14520176	CCCCCCTACCCCATACACATGAACAAATAC	30	-1.43
SM_V7_1	14805265	14805295	CCTCTTCGCTAACCCCATGCCCAACCCTCC	30	-1.43
SM_V7_1	15706373	15706403	CCGCCCCTAACTCTCTTTCAACCATCCCCT	30	-1.43
SM_V7_1	16337835	16337865	TGCCCCCCCCCTAAGAAAACCACCTGCTTC	30	-1.43
SM_V7_1	17497337	17497367	CCCTACCTTGTGTTTATTTTTCCCCACCCC	30	-1.43
SM_V7_1	21395935	21395965	CCCCTTCCCCTTCAATCATAATTATTACCC	30	-1.43
SM_V7_1	22086596	22086626	CAGCAGTGCGCATCCACGACCCCGCCCCCC	30	-1.43
SM_V7_1	22249302	22249332	AACCCTATGCCCAACCCTCCTCCTTTACCC	30	-1.43
SM_V7_1	24888577	24888607	CTAGTCCATCAGGCCCCACTCCTCTCCCCC	30	-1.43
SM_V7_1	27925172	27925202	ATACCAATTACCCCACTGAACCTCCCCCAG	30	-1.43
SM_V7_1	29423936	29423966	CCGCCCCTAACTCTCTTCCAATCATCCCCA	30	-1.43
SM_V7_1	29825002	29825032	AACCCCATGCCCAACTCTCCTCCTTTACCC	30	-1.43
SM_V7_1	30746989	30747019	AATCCCATGCCCAACCCACCTCCTTTACCC	30	-1.43
SM_V7_1	33353571	33353601	GACCCGACACCCAACCCTCCTCCTTTACCC	30	-1.43
SM_V7_1	34149145	34149180	GCCGCCCCTAACTCTCCTCCAACCATCCCCTACAC	35	-1.43
SM_V7_1	34161429	34161459	CTAACAGCTTTTTACCCCTCCCCCACTACC	30	-1.43
SM_V7_1	36839962	36839992	TAACCCCATGCCCAACCCTGCTCTATACCC	30	-1.43
SM_V7_1	38606246	38606276	AACCCCATGCCCAACTCTCCTCCTTTACCC	30	-1.43
SM_V7_1	39788295	39788325	AACCCCATGCCCAACTCTCCTCCTTTACCC	30	-1.43
SM_V7_1	41108601	41108631	CCTTCATTTCTATTCCCCTACTTCCTCCCC	30	-1.43
SM_V7_1	43410930	43410960	CCGCCCCTAACTCTCTTCCAATCATCCCCA	30	-1.43
SM_V7_1	47832764	47832794	TAACCCATGCCCAACCCTCCTCCTTTACCC	30	-1.43
SM_V7_1	50542396	50542426	AACCCCATGCTCAACCCTCCTCCTTTACCC	30	-1.43
SM_V7_1	50559033	50559073	GTTCCTCACCCCACACCCTATCTACATCCCCCAGGATCCC	40	-1.43
SM_V7_1	53762805	53762835	CCGCCCCTAACTCTCTTCCAATCATCCCCT	30	-1.43
SM_V7_1	55043195	55043225	CTAACCCCATGCCCAACCCTCCTCCTTTAC	30	-1.43
SM_V7_1	55221039	55221069	CTAACCCCATACCCGACCCTCCTCCTTTAC	30	-1.43
SM_V7_1	55369023	55369053	AACCCCATACCCAACTCTCCTCCTGTACCC	30	-1.43
SM_V7_1	55518066	55518096	TACCCTATGCCCAACCCTCCTCCTTTACCC	30	-1.43
SM_V7_1	59072841	59072871	TCGACCTTTCCTAACCCCACCCCTCCTTGT	30	-1.43
SM_V7_1	62256433	62256463	CCTATCCACTCCCAGCGCTTCCTCTCCCCC	30	-1.43
SM_V7_1	64817102	64817132	CCTTCAACCCCCAATCTTCCTCCATTACCC	30	-1.43
SM_V7_1	65392044	65392074	CCCATCACCATCCCCCATCCAACTCTGTCC	30	-1.43
SM_V7_1	65447316	65447346	CCACGATCCCGCCCCGTGAGATCCCAACCC	30	-1.43
SM_V7_1	65615328	65615358	AATCCCATGCCCAACCCTCCTCCTTTACCC	30	-1.43
SM_V7_1	65857374	65857404	CCCCTGCTTCTTACCCTTTCCTCCCTATCC	30	-1.43
SM_V7_1	66154494	66154524	CCGCCCCTAACTCTCTTCCAACTATCCCCT	30	-1.43
SM_V7_1	66473540	66473570	CCATCATCTCTTAATAATCCCCCTATCCCC	30	-1.43
SM_V7_1	71001861	71001891	CCGCCCCGAACTTTCTTCCAACCGTCCCCT	30	-1.43
SM_V7_1	71659771	71659801	AACCCAATGCCCAACCCTCCTCCTTTACCC	30	-1.43
SM_V7_1	72623093	72623123	CCGCCCTCACCTCTCTTCCAACCATCCCCA	30	-1.43
SM_V7_1	73299624	73299654	CTAACCCCATGCCCAACCCTCCTCCTTTAC	30	-1.43
SM_V7_1	74106767	74106797	AACCCCATGCACAACCCTCCTCCTTTACCC	30	-1.43
SM_V7_1	75262593	75262623	TGACCCCATGCCGACCCTCCTCCTTTACCC	30	-1.43
SM_V7_1	76566193	76566223	CTCCCACCCCACCTTATCCCACGAATTTCC	30	-1.43
SM_V7_1	78094040	78094070	CCCCTCACTTTCGTAAACAACACCCCCGCC	30	-1.43
SM_V7_1	78379426	78379456	AACCCCATGCCTAACCCTACTCCTCTACCC	30	-1.43
SM_V7_1	79316949	79316979	AACCCCACGCCCAATTCTCCTCCTTTACCC	30	-1.43
SM_V7_1	80030492	80030522	CCGCCCCTAACTCTCTTCCAATCATCCCCA	30	-1.43
SM_V7_1	81012830	81012860	AACCCCATGCTCAACCCTCCTCCTTTACCC	30	-1.43
SM_V7_1	81367842	81367872	AACCCTATGCCCAACCCTCCTCCTTTACCC	30	-1.43
SM_V7_1	83201471	83201501	CCACCCCATGCTTTTTTATCTCTCTCCCCC	30	-1.43
SM_V7_1	83264339	83264369	AACCCTATGCCCAACCCTCCTCCTTTACCC	30	-1.43
SM_V7_1	85247082	85247112	CCCCCCCTCCCATTTCCAGTCTAGTTGACC	30	-1.43
SM_V7_1	86208847	86208877	CCCCCCTCCCTCACTCATACATTTCCACTC	30	-1.43
SM_V7_1	87609611	87609641	AACCCAATGCCCAACCCTCCTCCTTTACCC	30	-1.43
SM_V7_1	88123658	88123688	AATCCCATGCCCAACCCTCCTCCTTTACCC	30	-1.43
SM_V7_1	88311409	88311439	CCGCCCTTAACTCTCTTCCAACCATCCCCC	30	-1.43
SM_V7_2	3232238	3232268	TACCCCATACCCAACCCTTCTCCTATATCC	30	-1.43
SM_V7_2	4160391	4160421	AATCCCATGCCCAACCCTCCTCCTTTACCC	30	-1.43
SM_V7_2	5177582	5177612	AACCCTATGCCCAACCCTCCTCCTTTACCC	30	-1.43
SM_V7_2	5520132	5520162	AATATTGTGATTCTTCCCCCCCCCTCCACC	30	-1.43
SM_V7_2	5977007	5977037	CCACCCCTAACTCTTTTCCAACTATCCCCA	30	-1.43
SM_V7_2	5999084	5999114	CCACCCCTAACTTTCTTCCAACTATCCCCT	30	-1.43
SM_V7_2	6001121	6001151	CCACCCCTAACTTTCTTCCAACTATCCCCT	30	-1.43
SM_V7_2	6653240	6653270	ACCCTACAATACCCCCCCACCAGATTCAAC	30	-1.43
SM_V7_2	8138639	8138669	TCGACCTTTCCTAACCCCACCCCTCCTTGT	30	-1.43
SM_V7_2	8344265	8344295	CCTTATTCTCCCTTTCTCCCTCCCTCTCCC	30	-1.43
SM_V7_2	9163398	9163428	CCACCCCAATTTCTCTTCCAACTATCCCCA	30	-1.43
SM_V7_2	10950113	10950143	CCCCTAACTCTTTTCCAACCATCCCCTATC	30	-1.43
SM_V7_2	11277972	11278002	CCAACTCCCCTAAGTGGACCCCCCATGTCC	30	-1.43
SM_V7_2	16081015	16081045	CCGCCCCTAACTCTCTTCAAACCATCCCCA	30	-1.43
SM_V7_2	16769406	16769436	AACCCCATGCTCAACCCTCCTCCTTTACCC	30	-1.43
SM_V7_2	16828221	16828251	AACCCCATGCTCAACCCTCCTCCTTTACCC	30	-1.43
SM_V7_2	17606026	17606056	CCCGCAATCCCGCCCACATGACCCGAACCC	30	-1.43
SM_V7_2	18670795	18670825	TAACCCATGCCCAACCCTCCTCCTTTACCC	30	-1.43
SM_V7_2	19373833	19373863	AACCCTATGCCCAACCCTCCTCCTTTACCC	30	-1.43
SM_V7_2	23969697	23969727	AACCCCATGCACAACCCTCCTCCATTACCC	30	-1.43
SM_V7_2	24049295	24049325	AACCCCATGCACAACCCTCCTCCTTTACCC	30	-1.43
SM_V7_2	24584014	24584044	CCGCCCCTAACTCTCTTCCAATCATCCCCA	30	-1.43
SM_V7_2	25803440	25803470	CCGCCCCTAACTCTCTTCCAAACATCCCCA	30	-1.43
SM_V7_2	29566437	29566467	CCCCCCCCTAGCTTTCTTCCAAACTACTCC	30	-1.43
SM_V7_2	32063997	32064027	ACTCCCCACATAGCTCCCCCCAGAGTGTCC	30	-1.43
SM_V7_2	38260413	38260443	AACCCCACGCCCAACCCTCCTCATTTATCC	30	-1.43
SM_V7_2	43298070	43298100	AACCCCATACCCAACCCTTCTCCTTTATCC	30	-1.43
SM_V7_2	44218415	44218445	AACCCCATGCTCAACCCTCCTCCTTTACCC	30	-1.43
SM_V7_2	44388405	44388435	CCGCCCCTAACTCTCTTCCAATCATCCCCT	30	-1.43
SM_V7_2	45329286	45329316	CCCCCCCTAAGGCAGTATCCCAGCCCTCAC	30	-1.43
SM_V7_2	46374999	46375029	AAACCCATGCCCAACCCTCCTCCTTTACCC	30	-1.43
SM_V7_2	46437311	46437341	AACCCCACGCCCAATCCTTCTCCTTTACCC	30	-1.43
SM_V7_2	47684553	47684583	AATCCCATGCCCAACCCTCCTCCTTTACCC	30	-1.43
SM_V7_2	47854344	47854374	AACCCCATGCACAACCCTCCTCCTTTACCC	30	-1.43
SM_V7_3	779327	779362	ACCACCGCCACCACCACCACCTCCTCCACCCCAAG	35	-1.43
SM_V7_3	1081553	1081583	AACCCCATGCCCAACCCTGCTTCTTTACCC	30	-1.43
SM_V7_3	1536961	1537001	CACTGTTCCCCCCTCTCTCTCTCTCATCCCCCCTCTTTCT	40	-1.43
SM_V7_3	1747351	1747381	CCCATTTTTCCCCCAGAATCCTGGAGCCCC	30	-1.43
SM_V7_3	1969913	1969943	CCGCCCCTAACTCTCTTTCAACCATCCCCT	30	-1.43
SM_V7_3	1979260	1979290	CACCCCCCAGCACCTTCTGTTCCTACTCCC	30	-1.43
SM_V7_3	2063938	2063968	CCACCCCTAATTCTCTTCCAACTATCCCCA	30	-1.43
SM_V7_3	3996463	3996493	CCGCCCCTAACTCTCTTCCAACAATCCCCA	30	-1.43
SM_V7_3	4590316	4590346	ACCCCATGCTCAACCCTCCTCCTTTATCCC	30	-1.43
SM_V7_3	4729875	4729905	AACCCTATGCCCAACCCTCCTCCTTTACCC	30	-1.43
SM_V7_3	11636589	11636619	AACCCCATGCCCAACTCTCCTCCTTTACCC	30	-1.43
SM_V7_3	11779544	11779574	AACCCTATGCCCAACCCTCCTCCTTTACCC	30	-1.43
SM_V7_3	14194037	14194067	CTCCACATAGCTCCCCCCCCCAGAGTGTCC	30	-1.43
SM_V7_3	14361460	14361490	CCCCGACTATTAAAGATAACCTCCCCCTCC	30	-1.43
SM_V7_3	14490016	14490046	AACCCCATGCACAACCCTCCTCCTTTACCC	30	-1.43
SM_V7_3	16911986	16912016	AATCCCATGCCCAACCCTCCTCCTTTACCC	30	-1.43
SM_V7_3	23438801	23438831	CCGCGACCCCACCCCGCGAGTTTCTAACCC	30	-1.43
SM_V7_3	23601091	23601121	CCCCAGGCCCAAACAACGTACCCCACTTCC	30	-1.43
SM_V7_3	23615236	23615266	AACCCCATGCCCAACTCTCCTCCTTTACCC	30	-1.43
SM_V7_3	26963528	26963558	CCCCCCCCACGCACTTCCCGCGAAAAATAC	30	-1.43
SM_V7_3	28893328	28893358	CCGCCCCTAACTCTCTTCCAACTATCCCCT	30	-1.43
SM_V7_3	30448139	30448169	CCGCCCCTAACTCTCTTCCAACTATCCCCA	30	-1.43
SM_V7_3	31164559	31164589	CCGCTGCCACCTATCCCACCCCCGATTTCC	30	-1.43
SM_V7_3	32995766	32995796	CCCTCCCCACCCACTTCGATTATCCATACC	30	-1.43
SM_V7_3	35145465	35145495	CTACTCGTAAATTCAACCCCCCCCCCTTAT	30	-1.43
SM_V7_3	37685784	37685814	AACCCCGTGCCCGACCCTCCTCCTTCGACC	30	-1.43
SM_V7_3	40621279	40621309	CCGCCCCTAACTCTTTTCCGACCGTCCCCT	30	-1.43
SM_V7_3	40853521	40853551	CCGCCCCTAACTCTCTTCCAACAATCCCCA	30	-1.43
SM_V7_3	41601407	41601449	ACCACCACCACCCACACCTCCCACTCTACCCCCCAAAAAATG	42	-1.43
SM_V7_3	41862935	41862965	CCACCCCTAACTCTTTTCAAACCATCCCCT	30	-1.43
SM_V7_3	42235174	42235204	CCGCCCCTAACTCTCTTCCAATCATCCCCT	30	-1.43
SM_V7_3	44308840	44308870	CTAACCCCATGCCCAACCCTCCTCCTTTAC	30	-1.43
SM_V7_3	44548986	44549016	CCCTCCCTCCCTCCCTCTCTCTCTGTTACC	30	-1.43
SM_V7_3	44614130	44614160	AACCCCATGCTCAACCCTCCTCCTTTACCC	30	-1.43
SM_V7_3	46008683	46008713	CCTCAAACCAAGACACTTCCCCCTCCCTCC	30	-1.43
SM_V7_3	46068541	46068571	AATCCCATGCCCAACCCTCCTCCTTTACCC	30	-1.43
SM_V7_3	46125024	46125054	CCCCAAATACAACACAAAGAACCCCAACCC	30	-1.43
SM_V7_3	47064462	47064511	AATAATCTCCCTCACCCCACCCTACCTTACCCCACCTCACCTCACCTTA	49	-1.43
SM_V7_3	47108464	47108499	GCCGCCCCTGAATCTCTTCCCACCATCCCCTACAC	35	-1.43
SM_V7_3	47186157	47186187	CCACCCCTAACTTTCTTCCATACATCCCCA	30	-1.43
SM_V7_3	49939476	49939506	AACCCTATGCCCAACCCTCCTCCTTTACCC	30	-1.43
SM_V7_3	50060396	50060426	CCGCCCCTAACTCTCTTCTAACCACCCCAA	30	-1.43
SM_V7_4	1032957	1032987	CCACCCCACAACATTCCAATAACAATCCCC	30	-1.43
SM_V7_4	2161679	2161709	CCGTTCCATCATCCCAAAACCCCACATCCC	30	-1.43
SM_V7_4	3859548	3859578	AACCCTATGCCCAACCCTCCTCCTTTACCC	30	-1.43
SM_V7_4	4232829	4232859	AACCCCATGCTCAACCCTCCTCCTTTACCC	30	-1.43
SM_V7_4	5733398	5733428	AAACCCATGCCCAACCCTCCTCCTTTACCC	30	-1.43
SM_V7_4	7234804	7234834	CCTCCCCAACCCCTTCACTTAATTCAATCC	30	-1.43
SM_V7_4	10875060	10875090	AATCCCATGCCCAACCCTCCTCCTTTACCC	30	-1.43
SM_V7_4	11998469	11998499	CCGCCCCTAACTCTCTTCCAATCATCCCCA	30	-1.43
SM_V7_4	13099583	13099613	AACCCCATGCCCAACTCTCCTCCTTTACCC	30	-1.43
SM_V7_4	22908702	22908732	CCCCTAATCTCTTCCAACCATCCCCAATAC	30	-1.43
SM_V7_4	23740063	23740093	AATCCCATGCCCAACCCTCCTCCTTTACCC	30	-1.43
SM_V7_4	25402652	25402682	AACCCTATGCCCAACCCTCCTCCTTTACCC	30	-1.43
SM_V7_4	28417331	28417361	CCCCAACTTTCTTCCGTCCATCCCCAACAC	30	-1.43
SM_V7_4	30282874	30282904	CCTGAATCAACAATTCACACCCCCCCCCAA	30	-1.43
SM_V7_4	30390490	30390520	AACCCTATGCCCAACCCTCCTCCTTTACCC	30	-1.43
SM_V7_4	30833896	30833926	AACCCCATGCTCAACCCTCCTCCTTTACCC	30	-1.43
SM_V7_4	32862046	32862076	AACCCCATGCTCAACCCTCCTCCTTTACCC	30	-1.43
SM_V7_4	34729052	34729082	AACCCCATGCTCAACCCTCCTCCTTTACCC	30	-1.43
SM_V7_4	39589372	39589402	CCGCCCCTAACTCTCTTTCAACCATCCCCA	30	-1.43
SM_V7_4	41690522	41690552	CCGCCCCTAGCTTTCTCCCAACCTACTCCC	30	-1.43
SM_V7_4	41821316	41821346	CCGCCCCTAAGTCTTTTCCAACCATCCCCT	30	-1.43
SM_V7_4	43141668	43141698	CCCACAACCCCGCATACCCGATTCGAACCC	30	-1.43
SM_V7_4	43236800	43236830	CCCAAGACCTTCGATCTCACCCCCAAACCC	30	-1.43
SM_V7_4	44377960	44377990	AACCCTATGCCCAACCCTCCTCCTTTACCC	30	-1.43
SM_V7_4	45649976	45650006	AATCCCATGCCCAACCCTCCTCCTTTACCC	30	-1.43
SM_V7_4	45881057	45881087	AACCCCATACCCAACCCTCTTCCTTTTTCC	30	-1.43
SM_V7_5	2760	2797	CCTAACCCTAACCCTAACCCTAACCCTAACCCTAACC	37	-1.43
SM_V7_5	5435	5472	CCTAACCCTAACCCTAACCCTAACCCTAACCCTAACC	37	-1.43
SM_V7_5	124278	124308	AAACCCATGCCCAACCCTCCTCCTTTACCC	30	-1.43
SM_V7_5	503445	503475	CCCCTACGTCCCCCGACCCAGGTCACAATC	30	-1.43
SM_V7_5	583439	583469	AACCCTATGCCCAACCCTCCTCCTTTACCC	30	-1.43
SM_V7_5	4498852	4498882	CCGCCCCTAACTCTCTTCCAATCATCCCCT	30	-1.43
SM_V7_5	4562306	4562336	AACCCCATGCCCAACTCTCCTCCTTTACCC	30	-1.43
SM_V7_5	4758849	4758879	ACCTCATGCCCAACCCTCCTTCTTTACCCC	30	-1.43
SM_V7_5	5071712	5071742	CCGCCCCTAACTCTCTTCCAACAATCCCCA	30	-1.43
SM_V7_5	5866558	5866604	TATCATCATCACCCCCATCAGCCCCATCGCCCCCCATCATCATCAT	46	-1.43
SM_V7_5	6046751	6046781	AACCCCATGCCCAACTCTCCTCCTTTACCC	30	-1.43
SM_V7_5	8649804	8649834	AACCCTATGCCCAACCCTCCTCCTTTACCC	30	-1.43
SM_V7_5	10065575	10065605	CCGCCCCTAACTCTCTTCCAAACATCCCCA	30	-1.43
SM_V7_5	11396223	11396253	AACCCTATGCCCAACCCTCCTCCTTTACCC	30	-1.43
SM_V7_5	11438996	11439056	GTTGTTTGTTTATTTCCCCCCCCCCGCCTCCCCCTCCCCCCTATTTCCATGTATATGTTA	60	-1.43
SM_V7_5	13433315	13433345	CCGCCCCTAACTCTCTTCCAACTATCCCCT	30	-1.43
SM_V7_5	14306102	14306132	AACCCTATGCCCAACCCTCCTCCTTTACCC	30	-1.43
SM_V7_5	16887744	16887774	CCACTAACCCCATGCCCAACCCTTCTCCTT	30	-1.43
SM_V7_5	17388667	17388697	CCGCCCCTAACTCTCTTCCAACAATCCCCA	30	-1.43
SM_V7_5	18409826	18409856	CCCCCCCCCTCCAAAAAAAGAGTCGCTACC	30	-1.43
SM_V7_5	20679652	20679682	AACCCCATAACCAACCCTCTTCCTTTACCC	30	-1.43
SM_V7_5	24743114	24743149	GCCGCCCCTAACTCTCCTCCAACCATCCCCTACAC	35	-1.43
SM_V7_6	2521512	2521542	TTCCACCCCCCGCCAGCCAAATTTCCCTTT	30	-1.43
SM_V7_6	3812843	3812873	AAACCCATCCCCAACCCTTCTCCTTTAACC	30	-1.43
SM_V7_6	4650517	4650547	CCCCCACCCCCAAGAGCTCCAGTATTAATC	30	-1.43
SM_V7_6	4660624	4660654	CAGCCCCCCCCCTCACTCTCGGCCGTACCA	30	-1.43
SM_V7_6	4778576	4778606	AATCCCATGCCCAACCCTCCTCCTTTACCC	30	-1.43
SM_V7_6	4968199	4968229	CCCCCCTCCTTCTTTCCACATCATTGTCCC	30	-1.43
SM_V7_6	5517817	5517847	CCGCCCCTAACTCTCTTACAACCATCCCCA	30	-1.43
SM_V7_6	5835823	5835853	ACCCCATGCCTAACCCTCCTTCTCTATCCC	30	-1.43
SM_V7_6	7168961	7168996	GCCGCCCCTAACTTTCTTCCAACCATCCCCCACAC	35	-1.43
SM_V7_6	8570519	8570549	CCGACCTTTTCTAACCCCACCCCTCCTTGT	30	-1.43
SM_V7_6	10418297	10418327	CCCCTCAATTTCGTAAACAACACCCCCACC	30	-1.43
SM_V7_6	18933789	18933824	GCCGCCCCTAACTCTTTTCCAACCATCCCCCACAC	35	-1.43
SM_V7_6	20980159	20980208	ACCAATTCATTTACCCCACCCCACGCCAACCCCCTCTTTCCTACCTAAA	49	-1.43
SM_V7_6	21509867	21509897	CCTCAGCTTACCCCCCACCCACTTATTTCC	30	-1.43
SM_V7_6	22035877	22035907	AATCCCATGCCCAACCCTCCTCCTTTACCC	30	-1.43
SM_V7_6	22502498	22502528	CCAACTCCGCCCCCCCAGAACACTCCACAC	30	-1.43
SM_V7_6	22672392	22672422	CCACCCCTAACTCTTTTCCAACTATCCCCT	30	-1.43
SM_V7_6	22864427	22864457	CCCCTCAAATTCTTAAACAACACCCCCGCC	30	-1.43
SM_V7_6	24448429	24448459	AACCCCATGCTCAACCCTCCTCCTTTACCC	30	-1.43
SM_V7_7	1638448	1638478	AACCCTATGCCCAACCCTCCTCCTTTACCC	30	-1.43
SM_V7_7	2998134	2998164	CCGACCTTTTCTAACCCCACCCCTCCTTGT	30	-1.43
SM_V7_7	3006122	3006152	CCGACCTTTTCTAACCCCACCCCTCCTTGT	30	-1.43
SM_V7_7	3029329	3029359	CCGACCTTTTCTAACCCCACCCCTCCTTGT	30	-1.43
SM_V7_7	3078151	3078181	AACCCCATGCTCAACCCTCCTCCTTTACCC	30	-1.43
SM_V7_7	4131905	4131935	CGTCCCCTCACTTCCGTAAACAACACCCCC	30	-1.43
SM_V7_7	6239568	6239598	CCCCCCCTAACTATCTTCCAACCATCTCCA	30	-1.43
SM_V7_7	6254682	6254712	CCGCCCCTAACTATCTTCCAACCCTCCCTA	30	-1.43
SM_V7_7	7010555	7010585	CCCACCCCTGCCGAACCTTATGACCCTTCC	30	-1.43
SM_V7_7	8220879	8220909	CCACGACCCCGCCCCACGAGATTCGAACCC	30	-1.43
SM_V7_7	9798576	9798606	AACCCCATGCACAACCCTCCTCCTTAACCC	30	-1.43
SM_V7_7	10546127	10546157	ATTTGTAACCCCCCTACCCCTTCTATTGCC	30	-1.43
SM_V7_7	13002129	13002159	CCGCTTACCCTCCCCCTTTCTCTTCCTCCT	30	-1.43
SM_V7_7	14069262	14069292	CCTTCCTTATTGCGCGCGAACCCCACCCCC	30	-1.43
SM_V7_7	14088713	14088743	AAACCCATGCCCAACCCTCCTCCTTTACCC	30	-1.43
SM_V7_7	14326500	14326530	CCACCCCTAACTTTCTTCCAACAATCCCCT	30	-1.43
SM_V7_7	15257177	15257207	CCCTATCAACTAATGTACCCTATACCCCCC	30	-1.43
SM_V7_7	15280903	15280933	CCGCCCCTAACTCTCTTCCAATCATCCCCT	30	-1.43
SM_V7_7	16185236	16185266	CCGAAAAGTATCAGTTCCTCCCCCCCTCCC	30	-1.43
SM_V7_7	17965889	17965919	ACCCCATGCACAACCCTCCTCCTTTTACCC	30	-1.43
SM_V7_7	18265718	18265753	GCCGCCCCTAACTTTCTTCCAACCACCCCCAACAC	35	-1.43
SM_V7_7	18650973	18651003	CCGCCCCTAACTCTCTTCCAACTATCCCCA	30	-1.43
SM_V7_7	18706067	18706097	CCACCCCTAACTTTCAACCATCCCCAATAC	30	-1.43
SM_V7_ZW	811	893	AAACCCTAACCCTAAACCCTAACCCTAACCCTAACCCTAACCCTAACCCAACCCTAACCCTAACCCTAAAACCCTAACCCTA	82	-1.43
SM_V7_ZW	1957	1987	ACTCCCCACATAGCTCCCCCCAGAGTGTCC	30	-1.43
SM_V7_ZW	1050209	1050239	CCGACCTTTTCTAACCCCACCCCTCCTTGT	30	-1.43
SM_V7_ZW	1309994	1310024	CCCCCACTTCCTACCGAAAAAAAGATCCCC	30	-1.43
SM_V7_ZW	1656980	1657010	CCCACCCCCCCTCCACTTCTTTCGTTTTAT	30	-1.43
SM_V7_ZW	1938622	1938652	CCACCCCTAACTTTCTTTCAACCATCCCCT	30	-1.43
SM_V7_ZW	2144391	2144421	AAACCCATGCCCAACCCTCCTCCTTTACCC	30	-1.43
SM_V7_ZW	2610060	2610090	AACCCCATGCCCAACTCTCCTCCTTTACCC	30	-1.43
SM_V7_ZW	3677456	3677486	AAACCCATGCCCAACCCTCCTCCTTTACCC	30	-1.43
SM_V7_ZW	4358646	4358676	CCCCTAAATTTCATAAACAACACCCCCACC	30	-1.43
SM_V7_ZW	4692293	4692323	AAACCCATGCCCAACCCTCCTCCTTTACCC	30	-1.43
SM_V7_ZW	4872784	4872814	CCACCCCTAACTCTTTTTCAACCATCCCCA	30	-1.43
SM_V7_ZW	4876252	4876282	CCACCCCTAACTCTTTTTCAACCATCCCCA	30	-1.43
SM_V7_ZW	10526955	10526985	ACTCCCCACATAGCTCCCCCCAGAGTGTCC	30	-1.43
SM_V7_ZW	12992472	12992502	CCGTGGCCCCTCCCCACCCTCGGCCGTGCC	30	-1.43
SM_V7_ZW	15196712	15196742	CCCCTCAACTTCGTAAACAACACCCCCGCC	30	-1.43
SM_V7_ZW	17029546	17029576	GTGCTCATCCGCCCCCCCCCACCATCGATT	30	-1.43
SM_V7_ZW	20412981	20413011	CCCATCAGCATTCCCCATCCAACCCTTTCC	30	-1.43
SM_V7_ZW	20858811	20858841	CCCCTGCCCCCTAAAAAAACCACCTGTTTC	30	-1.43
SM_V7_ZW	21519556	21519586	AAAATACCAACTCCGCCTGCAGCCCCCCCC	30	-1.43
SM_V7_ZW	25318688	25318718	CCACCTCCCCCAAGTACCCTATGCCTAACC	30	-1.43
SM_V7_ZW	25666180	25666210	CCAACTCCCCTAAGTATATCCCCCGTATCC	30	-1.43
SM_V7_ZW	29230001	29230031	TTGCAGATTACTTCTACCCACCCACCCCCC	30	-1.43
SM_V7_ZW	32236679	32236709	ACCCTATGCCCAACCCTCCTCCTTTATCCC	30	-1.43
SM_V7_ZW	34371553	34371583	CCACCCCTAACTCTTTTCCAAACATCCCCA	30	-1.43
SM_V7_ZW	35312769	35312799	CCCCCCCCCTGATGAGGTAGTGATGACCCC	30	-1.43
SM_V7_ZW	36380163	36380193	AACCCCATGCCCAACTCTCCACCTTTACCC	30	-1.43
SM_V7_ZW	37800300	37800330	CCGCCCCTAACTCTCTTTCAACCATCCCCA	30	-1.43
SM_V7_ZW	38000790	38000820	CCCTTTTACAGCCCCCTTGAGATACGCCCC	30	-1.43
SM_V7_ZW	39134040	39134070	TCGACCTTTTCCAACCCCACCCCTCCTTGT	30	-1.43
SM_V7_ZW	40731104	40731134	CCCCCTCTATCTACCAAGGAAACAACCCCC	30	-1.43
SM_V7_ZW	43749747	43749777	CCCCTCAACTTCGTAAACAACACCCCCGCC	30	-1.43
SM_V7_ZW	48567908	48567938	AACCCTATGCCCAACCCTCCTCCTTTACCC	30	-1.43
SM_V7_ZW	48764581	48764611	AACCCCATGCACAACCCTCCTCCTTTACCC	30	-1.43
SM_V7_ZW	51824015	51824055	ACACCTCTCCCCCCCCTTTTTTTGATTACCCCTACCTTAA	40	-1.43
SM_V7_ZW	52229468	52229498	AACCCCATGCCCAACTCTCCTCCTTTACCC	30	-1.43
SM_V7_ZW	52238575	52238605	AAACCCATGCACAACCCTCCCCCTTTATCC	30	-1.43
SM_V7_ZW	53987660	53987690	CCGTGCCCCTTCACCAGCATCTGATCCCCC	30	-1.43
SM_V7_ZW	55167808	55167838	TCGACCTTTCCTAACCCCACCCCTCCTTGT	30	-1.43
SM_V7_ZW	55185618	55185648	AACCCCATGCACAACCCTCCTCCTTTACCC	30	-1.43
SM_V7_ZW	55222117	55222147	CCCCCTTTTGTCTCGACCTACTCTCCCCAC	30	-1.43
SM_V7_ZW	56694227	56694257	AACCCAATGCCCAACCCTCCTCCTTTACCC	30	-1.43
SM_V7_ZW	58294562	58294592	CCGCCCCTAACTCTCAACCATCCCCTATAC	30	-1.43
SM_V7_ZW	58435312	58435342	CCCTGTGCCCACGCCTCCGACCATCGCCCC	30	-1.43
SM_V7_ZW	58742885	58742915	CCCCAGTAGTGCGCTCCACGATCCCACCCC	30	-1.43
SM_V7_ZW	62450797	62450827	AACCCAATGCCCAACCCTCCTCCTTTACCC	30	-1.43
SM_V7_ZW	66764912	66764942	CCACCTCATCCTTTTTTATCTCCCTCCCCC	30	-1.43
SM_V7_ZW	68715473	68715508	GCCGCCCCTAACTCTCCTCCAACCATCCCCAACAC	35	-1.43
SM_V7_ZW	69278078	69278108	CCGCCCCTAACTGTCTTCCAACCAGCCCCA	30	-1.43
SM_V7_ZW	70802036	70802066	CCGCCCCTAACTCTCTTTCAACCATCCCCT	30	-1.43
SM_V7_ZW	70841214	70841244	CCGCCCCTAACTCTCTTTCAACCATCCCCT	30	-1.43
SM_V7_ZW	72047144	72047174	CCCCACCAAGTCATCATTTACTACACCCCC	30	-1.43
SM_V7_ZW	72115243	72115273	CTAACCCCATGCCCAACCCTCCTCCTTTAC	30	-1.43
SM_V7_ZW	72382848	72382878	AACCCCATACTTAACCCTCCTCCTTTACCC	30	-1.43
SM_V7_ZW	72613097	72613127	CCGCCCCTAACTCTCTTCCAACAATCCCCA	30	-1.43
SM_V7_ZW	76310974	76311004	TCGACCTTTTCCAACCCCACCCCTCCTTGT	30	-1.43
SM_V7_ZW	78290284	78290314	ATTAAATGTGATTCAATTACCCCCCCCCCC	30	-1.43
SM_V7_ZW	78928924	78928954	AACCCCATGCCCAACCCTCATGCTTTACCC	30	-1.43
SM_V7_ZW	79217531	79217561	CCGCCCCTAACTCTCTTTCAACCATCCCCT	30	-1.43
SM_V7_ZW	79869346	79869376	CCCCAATATATGACCCCCCCAGCAAAGCAA	30	-1.43
SM_V7_ZW	80150023	80150067	TAACCACTCGTCCCCATAAATTCCCCCTTCCCCAAACAACATCC	44	-1.43
SM_V7_ZW	80214695	80214725	GTTCCAGAAATTACAAACAGCCCCCCCCCC	30	-1.43
SM_V7_ZW	80346102	80346132	CCCTCTTGCTCCGCCCCAAACCCATCTACC	30	-1.43
SM_V7_ZW	81078293	81078323	AACCCTATGCCCAACCCTCCTCCTTTACCC	30	-1.43
SM_V7_ZW	81680572	81680602	CCCTGTTATCTCCCCCATCCAAACAATCCC	30	-1.43
SM_V7_ZW	81806234	81806264	AACCCCATGCTCAACCCTCCTCCTTTACCC	30	-1.43
SM_V7_ZW	82946855	82946885	CCGCCCCTAAGTCTTCCAACCATCCCCAAT	30	-1.43
SM_V7_ZW	82979599	82979634	GCCGCCCCTAACTTTCTTCCAACCATCCCCCACAC	35	-1.43
SM_V7_ZW	83576125	83576155	AACCCCATGCACAACCCTCCTCCTTTACCC	30	-1.43
SM_V7_ZW	84298635	84298670	ATACCCGCCCCTTTAGTTCATAAAACCCCCCTCAC	35	-1.43
SM_V7_ZW	84298642	84298672	CCCCTTTAGTTCATAAAACCCCCCTCACAC	30	-1.43
SM_V7_ZW	84975284	84975314	AACCCTATGCCCAACCCTCCTCCTTTACCC	30	-1.43
SM_V7_ZW	85845104	85845165	CATCTATCCATCCACCCACACACCTACCCCCCTCCCAAATACATACCCCCCACGCACACAC	61	-1.43
SM_V7_ZW	86957393	86957423	AGCGTCCCCAGCACCACCGTCATCGCCCCC	30	-1.43
SM_V7_1	727701	727734	CTAACCCCATGCCCAACCCTCCTCTTTTACCCG	33	-1.42
SM_V7_1	1590698	1590729	CAACCCTATGCCCAACCCTCCTCCTTTACCC	31	-1.42
SM_V7_1	1798875	1798906	CCTTCCTTCCTTTCTCCCTCCTTCCCTCCCT	31	-1.42
SM_V7_1	3497803	3497836	CTAACCCCATGCCCAACCCTTCTCCTTTACCCG	33	-1.42
SM_V7_1	5576611	5576644	CTAACCCCATGCCCACCCTTCCTTCTTTACCCG	33	-1.42
SM_V7_1	8065581	8065612	CCTTTAAGTTCCCCCCACCACCATCACCACC	31	-1.42
SM_V7_1	9788582	9788613	CCATTCAGTGTCCCATTTACCCTGACCCCCC	31	-1.42
SM_V7_1	9788592	9788623	TCCCATTTACCCTGACCCCCCGTCTTTGACC	31	-1.42
SM_V7_1	13398894	13398927	CTAACCCCATGCCCAACCCTCTTCCTTTACCCG	33	-1.42
SM_V7_1	15471110	15471143	CTAACCCCAAGCCCAACCCTCCTTCTTTACCCG	33	-1.42
SM_V7_1	16008707	16008738	GCCCCTCCCTTTCCAAGACCTTTCCCACCTT	31	-1.42
SM_V7_1	16514484	16514517	CTAACCCCATGCCCAACCCTCCTCTTTTACCCG	33	-1.42
SM_V7_1	18731701	18731732	CCTTTTGTTGCTCCCTCTCTCTCTCCCCCCC	31	-1.42
SM_V7_1	19871047	19871078	TAACCCCATGCCCAACCCTCCTCCTTTGTCC	31	-1.42
SM_V7_1	22290321	22290352	TAACCGCATTCCCAGCCCCCCTCCTTTATCC	31	-1.42
SM_V7_1	29426024	29426055	ACCCCCCAACCAATGAAGACATACTACCCCA	31	-1.42
SM_V7_1	30714239	30714270	CCGCCCCCCCCCTAAAAAAACTGTATCAACC	31	-1.42
SM_V7_1	38282532	38282563	CCACCTCTGCCTAATATCCCAGCCCCCACCA	31	-1.42
SM_V7_1	41496920	41496953	CTAACCCCATGCCCAACCCTCCTTCTTTACCCG	33	-1.42
SM_V7_1	41886951	41886982	CCGCCCCTAACTTTTCCAGCCATCCCCTACA	31	-1.42
SM_V7_1	42061284	42061317	CTAACCCCATGCCCAACCCTCCTTCTTTACCCG	33	-1.42
SM_V7_1	45139777	45139808	TCCCCTTTCCAACTCCATCTGTAGCCCCTCC	31	-1.42
SM_V7_1	45433996	45434027	TCCCCAGTGACCCACCCAGCCATCCACATCC	31	-1.42
SM_V7_1	47355220	47355251	TAACCCCAGACCCAACCCTCCTCCTTTGTCC	31	-1.42
SM_V7_1	47655030	47655061	CCACCCTGTCCTGCTAATAATTCCACCCCCC	31	-1.42
SM_V7_1	49113824	49113855	CCACGACCCCACCCCGCGAGACTCGAACCCA	31	-1.42
SM_V7_1	49282968	49283001	CTAACCCCATGCCCAACCCTCCTTCTTTACCCG	33	-1.42
SM_V7_1	54108018	54108049	TCCCCCTTTTCACTCCTCATACCCATGCCCA	31	-1.42
SM_V7_1	57290487	57290518	TAACCCCATGCCCGACCCTCCTCCTTTATCC	31	-1.42
SM_V7_1	57627048	57627081	CTAACCCCATGCCCAACCCTCCTCTTTTACCCG	33	-1.42
SM_V7_1	59220012	59220045	TTCCCAATACATTCCGTTTCCCCCTCCTCCCTC	33	-1.42
SM_V7_1	61211289	61211320	ACCACCTCCCCACCTTTTCCAACCAGTCCCA	31	-1.42
SM_V7_1	62474148	62474181	CCTCAGCAGTGCACACCCACGACCCCACCCCAC	33	-1.42
SM_V7_1	70048600	70048631	TAACCCCGTGCCCAACCCTCCTCCTTTATCC	31	-1.42
SM_V7_1	71847821	71847854	CTAACCCCATGCCCAACCCTCCTTCTTTACCCG	33	-1.42
SM_V7_1	72248217	72248253	CCCATACAAAATTTAGCCCTCTCCCTCCCCCCGAAA	36	-1.42
SM_V7_1	72562478	72562509	CGACCCAACGCTCAAACCCCCTCCTTTACCC	31	-1.42
SM_V7_1	75463658	75463689	ACCCCACCCCATTTCCAGTCTAATTGACCCT	31	-1.42
SM_V7_1	79808329	79808360	TCCATTTCCCATCCTTGCCCCCAAATGCCCT	31	-1.42
SM_V7_1	79856409	79856440	ACCCCCTTTTACTCCCAATTTGTGTACCCCT	31	-1.42
SM_V7_1	85964262	85964293	ACCCTAAACCCTCACCCTGAACCCGAACCCT	31	-1.42
SM_V7_1	87550947	87550980	CTAACCCCATGCCCAACCCTCCTACTTTACCCG	33	-1.42
SM_V7_1	87557343	87557376	CTAACCCCATGCCCAACCCTCCTACTTTACCCG	33	-1.42
SM_V7_1	87558553	87558586	CTAACCCCATGCCCAACCCTCCTACTTTACCCG	33	-1.42
SM_V7_1	88518248	88518279	TCCTCACCCCACACCCTAGGTACATTCCCCA	31	-1.42
SM_V7_1	88753983	88754016	CTAACCCCATGCCCAACCCTCCTCTTTTACCCG	33	-1.42
SM_V7_2	4933	4993	CCTAACCCTAACCCTAACCCTAACCCTAACCCTAACCCTAACCCTCACCCTAACCCTATG	60	-1.42
SM_V7_2	3445457	3445490	CTAACCCCATGCCCAACCCTCCTCTTTTACCCG	33	-1.42
SM_V7_2	7672853	7672886	CTAACCCCATGCCCAACCCTCCTCTTTTACCCG	33	-1.42
SM_V7_2	8865509	8865545	TCGTCCCCCCAACTTCGTAAACAACACCCCCGCCAC	36	-1.42
SM_V7_2	9452844	9452877	CTAACCCCATGCCCAACCCTTCTCCTTTACCCG	33	-1.42
SM_V7_2	10468943	10468974	CCTCGAAACCACCTACACCCACCCACCCACC	31	-1.42
SM_V7_2	11043078	11043109	TCCCCTCCCTCACCCTCTCTCTCTCTTTTCC	31	-1.42
SM_V7_2	11573450	11573507	AAAAAGCAACGAAAACCTCCCCTCCCCCTCCCCTCCCCCCTCCTAAAAAACAAGGTA	57	-1.42
SM_V7_2	22465513	22465544	ACCCCACCCCCATTCCTGTTTTTCTGTCACC	31	-1.42
SM_V7_2	25474380	25474413	CTAACCCCATGCCCAACCCTCTTCCTTTACCCG	33	-1.42
SM_V7_2	33994074	33994107	CACCTTTTTCAGCCCCCTAGAGATACCCCCACC	33	-1.42
SM_V7_2	38599914	38599945	GCCCCCTCTAACTCTCTTCCAACTATCCCCA	31	-1.42
SM_V7_2	42799547	42799578	TCTAACCCCTAACCATAACCACCCTCACCCT	31	-1.42
SM_V7_2	44303143	44303174	TAACCCCATGCCCAACCCTCCTCCTTTGTCC	31	-1.42
SM_V7_2	46382175	46382206	TAACCCCATGCCCAACCCTCCTCCTTTGTCC	31	-1.42
SM_V7_3	14754689	14754722	CTAACCCCATGCCCAACCCTCCTCATTTACCCG	33	-1.42
SM_V7_3	16834013	16834046	CTAACCCCATGCCCAACCCTCTTCCTTTACCCG	33	-1.42
SM_V7_3	23438806	23438837	ACCCCACCCCGCGAGTTTCTAACCCTAAACC	31	-1.42
SM_V7_3	24333203	24333236	CTAACCCCATGCCCAACCCTCCTACTTTACCCG	33	-1.42
SM_V7_3	27958799	27958832	TCTCTAACCCCATGCCCAACCCTCCTTTACCCG	33	-1.42
SM_V7_3	29194854	29194885	CCGCCCCTAACTTCCATCCGTCCCCAGCACT	31	-1.42
SM_V7_3	29730442	29730473	TAACCCCATGCCCGACCCTCCTCCTTTATCC	31	-1.42
SM_V7_3	36490955	36490986	CCACTAACCCAAATATCCCTCCACATTCCCC	31	-1.42
SM_V7_3	36914526	36914564	AGGCCACCCACAAACACCCCCCGTCCAACCCTGCCCTG	38	-1.42
SM_V7_3	38903461	38903497	CTAACCCCATGCCCAACCCTCCTCCTTTACCCTGTC	36	-1.42
SM_V7_3	38940600	38940636	CTAACCCCATGCCCAACCCTCCTCCTTTACCCTGTC	36	-1.42
SM_V7_3	42810634	42810665	TCCCTAAATCCTAGCCCTAACCCCCTAGTCC	31	-1.42
SM_V7_3	43722685	43722716	TCCTTACCCTCCTTCACAGCTCCCCAACCCT	31	-1.42
SM_V7_3	47765698	47765734	CTAACCCCATGCCCAACCCTCCTCCTTTACCCAAGC	36	-1.42
SM_V7_3	48321126	48321157	TAACCCCATGCCCAACCCTCCTCCTTTGTCC	31	-1.42
SM_V7_3	48427493	48427524	CCTAGTCTATTAATTACTGCCCCCCCCCTCC	31	-1.42
SM_V7_3	49080847	49080880	CTAACCCCATGCCCAACCCTCTTCCTTAACCCG	33	-1.42
SM_V7_4	2119875	2119908	CTAACCCCATGCCCAACCCTCCTTCTTTACCCG	33	-1.42
SM_V7_4	2164989	2165020	CCACCAGTAAGACGAAACACCCCCCCCCACA	31	-1.42
SM_V7_4	2712023	2712056	CTAACCCCATGCCCAACCCTCTTCCTTTACCCG	33	-1.42
SM_V7_4	4510968	4511001	TCCCAGCAGTAGGCATCCACAACCCCCCCCCAC	33	-1.42
SM_V7_4	7229848	7229881	TTTCCCCCCCCCTAGAACACATAAATCTCCCTT	33	-1.42
SM_V7_4	8755182	8755213	TCCCCCATTGTTATTACACCCCAAATGCCCT	31	-1.42
SM_V7_4	12767650	12767681	TCCCCCCACATGAATCCCAGCCCTTGTAACC	31	-1.42
SM_V7_4	14894650	14894683	CCGACCCCATGCCTAACCCTCCTCCTTTACCCG	33	-1.42
SM_V7_4	20783593	20783626	CTAACCCCAAGCCCAACCCTCCTTCTTTACCCG	33	-1.42
SM_V7_4	21758959	21758992	CTAACCCCATGCCCAACCCTTCTCCTTTACCCG	33	-1.42
SM_V7_4	23227006	23227039	AACCCATCAAGAGGCATCATTCCCCCCCCCCAA	33	-1.42
SM_V7_4	26638468	26638501	CTAACCCCATGCCCAACCCTCCTTCTTTACCCG	33	-1.42
SM_V7_4	29608667	29608712	CTCTATCCCCTCTCTCCCATTCTCACTCCCCCTCCCTCACTCTTT	45	-1.42
SM_V7_4	33229878	33229911	AGCCCCACTTCCACCTCCTCCTCCACCGCCACC	33	-1.42
SM_V7_4	39116407	39116438	CGACCCTATACCCAACCCTCCTCCTTAACCC	31	-1.42
SM_V7_4	39922004	39922064	AAATCATTTCCCCCCCCCTTCTCTCATCACCACCACCCCCACCCCTCGAAAAAAAAATTA	60	-1.42
SM_V7_4	40588148	40588184	CTAACCCCATGCCCGACCCTCCTCCTTCATCCCGAC	36	-1.42
SM_V7_4	40930435	40930468	CTAACCCCATGCCCAACCCTCCTTCTTTACCCG	33	-1.42
SM_V7_4	41812054	41812087	GACCCCCCTACCCAATCTTCCTCATTTACCCAT	33	-1.42
SM_V7_4	42969638	42969671	TACCCCCCCCCATTTCCAGTCTAGTTGACCCTT	33	-1.42
SM_V7_4	44810535	44810566	CCATCCAACCCTGCCCCCGACAATCCTTTCC	31	-1.42
SM_V7_5	490	521	CCTAACCCTAACCCTAACCCTAACCCTAACC	31	-1.42
SM_V7_5	3949	3980	CCTAACCCTAACCCTAACCCTAACCCTAACC	31	-1.42
SM_V7_5	4621	4652	ACCCTAACCCTAACCTAACCTAACCCACCCT	31	-1.42
SM_V7_5	4627	4658	ACCCTAACCTAACCTAACCCACCCTAACCCT	31	-1.42
SM_V7_5	4768	4799	CCTAACCCTAACCCTAACCCTAACCCTAACC	31	-1.42
SM_V7_5	4262083	4262114	CAACCCCGTGCCTGACCCTCCTCCTTTACCC	31	-1.42
SM_V7_5	7656746	7656777	CCACCCCACCAGCATTCTCCGTACAGCCCCT	31	-1.42
SM_V7_5	12871786	12871817	CAAACCCATGCCCAACCCTCCTCCTTTACCC	31	-1.42
SM_V7_5	18035769	18035822	TCCCTCTAATTACCCTTTATCCCCATATCCCCCCCCACTCACCTCTTCATTTT	53	-1.42
SM_V7_5	19815806	19815839	CCGCCCCTAACTCTCTTCTAACCATCCCCCAAA	33	-1.42
SM_V7_5	20694583	20694614	CCTTAGCCATACGAAAATTCACCCCCCCCCT	31	-1.42
SM_V7_5	20994260	20994293	CAAACCCCATGCCCAACCCTCCTCTTTTACCCG	33	-1.42
SM_V7_5	21809964	21809997	CTAACCCCATGCCCAACCCTTCTCCTTTACCCG	33	-1.42
SM_V7_5	23939984	23940015	TAACCCCATGCCCAACCCTCCTCCTTTGTCC	31	-1.42
SM_V7_6	998580	998611	CCACGATCCCTCCCCGCGAAAATCGACCCCA	31	-1.42
SM_V7_6	4397099	4397130	TAGCCCCATGCCCAACCCTCCTCCTTTATCC	31	-1.42
SM_V7_6	4641100	4641133	CACCCCCCCTGAAATGTAAAGTATAACCCCCTC	33	-1.42
SM_V7_6	9253073	9253104	ACCCCCCCCAAAAACATCTGCGTCCCACTCA	31	-1.42
SM_V7_6	15276489	15276527	GCGAACCCCTCCTCATCTCTCTCCTTCCCCCCGTCCAA	38	-1.42
SM_V7_6	17146849	17146882	CTAACCCCATGCCCAACCCTCTTCCTTTACCCG	33	-1.42
SM_V7_6	20495381	20495412	ACCCAACCCCCTTCCACGGCTCCCTTATTCC	31	-1.42
SM_V7_6	20640009	20640042	CTAACCCCATGCCCAACCCTCTTCCTTTACCCG	33	-1.42
SM_V7_6	21186924	21186955	CCAATTATCCTGTCCCCCCCCAAACTATACC	31	-1.42
SM_V7_6	22780924	22780955	CCTTGTCTACTCTTACCCCCCCCTCACTTCC	31	-1.42
SM_V7_6	23324493	23324553	ATTCATTACTATGACCCCCTCCCTCATCCCCCCCTCTACCCCCCAATTCTATTTTGACAA	60	-1.42
SM_V7_7	2843072	2843103	TCCCTCTCCACCTCCCTCACCACCACCATCC	31	-1.42
SM_V7_7	2983536	2983567	CCACGCCCCCCCCTCGCGAGATTCGAACCCA	31	-1.42
SM_V7_7	3530409	3530447	CCCATAACCCACACCACAACCACCACCACCCCAACACA	38	-1.42
SM_V7_7	4246894	4246927	CTAACCCCATGCCCAACCCTCCTCTTTTACCCG	33	-1.42
SM_V7_7	4315269	4315300	ACCCTAACCCTAAACCCTAACCCTAGACCCT	31	-1.42
SM_V7_7	5749004	5749035	TCCCCCCCTCCACATATACGCACCTCACTCC	31	-1.42
SM_V7_7	5926616	5926649	CTAACCCCATGCCCAACCCTCCTCATTTACCCG	33	-1.42
SM_V7_7	9132889	9132920	ACCCTAAACCCTGACCCTAAACCCTAACCCT	31	-1.42
SM_V7_7	9132896	9132927	ACCCTGACCCTAAACCCTAACCCTAAACCCT	31	-1.42
SM_V7_7	9457836	9457869	CCACCAATCGCTTGTCGCAACACCCCCCCCCAC	33	-1.42
SM_V7_7	10366879	10366912	CTAACCCCATGCCCAACCCTCTTCCTTTACCCG	33	-1.42
SM_V7_7	10622386	10622419	CTAACCCCATGCCCAACCCTCTTCCTTTACCCG	33	-1.42
SM_V7_7	12070384	12070444	ATATTTCTCATCCCTCTCTCCCCCTCTTCCCCCCTTCTCCATCAATTCCTCCCCTATACA	60	-1.42
SM_V7_7	13886772	13886805	CTAACCCCATGCCCTACCCTCCTCTTTTACCCG	33	-1.42
SM_V7_7	14182402	14182440	CTCTCTCCCTTCCTCCATTCTCCCTCTCCCCCTCTCTC	38	-1.42
SM_V7_7	17245079	17245115	CTCTCCCTCTCCTTCTCCCTCCCTCTCTCCCTCCTC	36	-1.42
SM_V7_7	17905863	17905922	TTTGCTGAATGCCCCCCCTTTTTTATCCCCCCCTACCCCCCTCCCGCTTTTGAGAATGT	59	-1.42
SM_V7_7	18730536	18730567	CCACCCCTAACTTTCAACCATCCCCAACACT	31	-1.42
SM_V7_ZW	2032002	2032035	CTAACCCCATGCCCAACCCTCCTACTTTACCCG	33	-1.42
SM_V7_ZW	3430781	3430812	CCGACCCCATATCCAACCCTCCTCCTTTACC	31	-1.42
SM_V7_ZW	3529629	3529674	AAAATGATAACCCCCCTCTTTCCCCGCTTCCCTTTCTCCACCCTC	45	-1.42
SM_V7_ZW	3590448	3590479	TAACCCCATGCCCAACCCTCCTCCTTGATCC	31	-1.42
SM_V7_ZW	4019044	4019077	CTAACCCCATGCCCAACCCTCCTCTTTTACCCG	33	-1.42
SM_V7_ZW	4309188	4309221	CTAACCCCATGCCCAACCCTCCTTCTTTACCCG	33	-1.42
SM_V7_ZW	5806582	5806615	CTAACCCCATGCCCAACCCACCTCATTTACCCG	33	-1.42
SM_V7_ZW	7149994	7150025	CGTTACACTACTCCCCACATAGCTCCCCCCA	31	-1.42
SM_V7_ZW	10236034	10236065	TCCCTAACCCCATTCTCAACCCTCCTCCTTT	31	-1.42
SM_V7_ZW	11334708	11334739	CCACCCCCCCCCAGTTATTTTTCACTTGTCC	31	-1.42
SM_V7_ZW	13287229	13287260	ACCCCGGCGACTTAAGAAACCCCCCCTTTCC	31	-1.42
SM_V7_ZW	13287248	13287279	CCCCCCCTTTCCATCACTTACCACTTCTTCC	31	-1.42
SM_V7_ZW	15639055	15639091	TATACCCAAAAGTTACCGCCCCCCACATCCCCTTGT	36	-1.42
SM_V7_ZW	18498273	18498304	TCCCCCCTTGACTTTTATTTGCTCCCCAACC	31	-1.42
SM_V7_ZW	23091883	23091916	CTAACCCCATGCCCAACCCTTCTCCTTTACCCG	33	-1.42
SM_V7_ZW	23666754	23666787	CTAACCCCAGGCCCAACCCTCCTCCTTTACCCG	33	-1.42
SM_V7_ZW	36082693	36082724	CCGACCCCATACCTAACCCTCCTCCTTTACC	31	-1.42
SM_V7_ZW	39641463	39641496	CTAACCCCATGCCCAACCCTCTTCCTTTACCCG	33	-1.42
SM_V7_ZW	39651407	39651440	CTAACCCCATGCCCAACCCTCTTCCTTTACCCG	33	-1.42
SM_V7_ZW	39655659	39655692	CTAACCCCATGCCCAACCCTCTTCCTTTACCCG	33	-1.42
SM_V7_ZW	39659907	39659940	CTAACCCCATGCCCAACCCTCTTCCTTTACCCG	33	-1.42
SM_V7_ZW	39668409	39668442	CTAACCCCATGCCCAACCCTCTTCCTTTACCCG	33	-1.42
SM_V7_ZW	39672662	39672695	CTAACCCCATGCCCAACCCTCTTCCTTTACCCG	33	-1.42
SM_V7_ZW	39703065	39703096	ACCCCCATATACATACAGCGAGTTCCCCCCA	31	-1.42
SM_V7_ZW	40854227	40854258	CCACCCCTTTCTCTTAACCATCCCCAACACT	31	-1.42
SM_V7_ZW	43215447	43215478	CTAACCCCATGTGCAAACCCCCTCCTTTACC	31	-1.42
SM_V7_ZW	45596488	45596521	CTAACCCCATGCCCAACCCTTCTCCTTTACCCG	33	-1.42
SM_V7_ZW	46739010	46739041	CCCCCAGGTGAACTCTCCGTCCCCACCAACC	31	-1.42
SM_V7_ZW	59215908	59215939	ACCCTATTCCTACCCCTCCATCCTTTGCCCG	31	-1.42
SM_V7_ZW	59265086	59265119	CTAACCCCATGCCCAACCCTCCTCTTTTACCCG	33	-1.42
SM_V7_ZW	59723721	59723754	CTAACCCCATGCCCAACCCTTCTCCTTTACCCG	33	-1.42
SM_V7_ZW	64736991	64737027	TTTTCCCCTCCCCTTTCTTTTCCCTGTTACTCCCTT	36	-1.42
SM_V7_ZW	66563897	66563930	CCTCAGCAGTGCCCATCCACGACCCCGCCCCGC	33	-1.42
SM_V7_ZW	66768300	66768333	CTAACCCCATGCCCAACCCTTCTCCTTTACCCG	33	-1.42
SM_V7_ZW	68405359	68405390	CCTTAACCATACAAGATTTACCCCCTCCCCT	31	-1.42
SM_V7_ZW	71411417	71411448	TCCCCAGTCTATTGATTACTGCCCCCTCCCT	31	-1.42
SM_V7_ZW	74382270	74382301	CCTTGTAATTCCCCCCATAGCCCATTACCCA	31	-1.42
SM_V7_ZW	75689087	75689120	CTAACCCCATGCCCAACCCTCCTTCTTTACCCG	33	-1.42
SM_V7_ZW	75693171	75693204	CTAACCCCATGCCCAACCCTCCTTCTTTACCCG	33	-1.42
SM_V7_ZW	77806143	77806174	ACTCCCCCAGAGATCGAACCACAAACCCCCA	31	-1.42
SM_V7_ZW	80283602	80283633	CCAACCCCATGCCCAATCCTCCTCCTATACC	31	-1.42
SM_V7_ZW	83180279	83180310	TAACCTCCCGCCCAACCCTCTCCCTTTATCC	31	-1.42
SM_V7_1	4696661	4696693	ACCGCCCCAAACTTTCTTCCAACCATCCCCAA	32	-1.41
SM_V7_1	4910407	4910439	TCCTGGATTTTAGTATCCCTTCCCCCCCCCAC	32	-1.41
SM_V7_1	19975340	19975374	CGTCCCCCCAATTTTGTAAACAACACCCCCGCCA	34	-1.41
SM_V7_1	20747962	20747994	GCCGCCCCTAACTCTCTTCCAACCATCCCCTA	32	-1.41
SM_V7_1	23532537	23532574	ATTCTCCCCAACCCCTTACCTCACCTCAACCATCACC	37	-1.41
SM_V7_1	26857001	26857038	GTCAACCCCATGCTCCACCCCTTCCTTATCCCAGCCT	37	-1.41
SM_V7_1	30443600	30443632	TCCTATTTCTCCCCTAGCCTCTATCCCCACCA	32	-1.41
SM_V7_1	30622413	30622447	GCTCCCCCCCCCTCCCGAAAAAATAAATATACCT	34	-1.41
SM_V7_1	63491912	63491944	GCCTTGACTACTCTTACCCCCCCCCATTTCCA	32	-1.41
SM_V7_1	65857365	65857402	TACCTCCCTCCCCTGCTTCTTACCCTTTCCTCCCTAT	37	-1.41
SM_V7_1	70797809	70797841	TAACCCCATGCCTAACCCTCCTCCATCACCCG	32	-1.41
SM_V7_1	84616002	84616034	ATCGTCATTGTCACTACCATCCCCCTCCCCCG	32	-1.41
SM_V7_1	86110685	86110717	ACCGCCCCTAACTTTCTTCCAACCATCCCCAA	32	-1.41
SM_V7_2	10950109	10950141	TCCGCCCCTAACTCTTTTCCAACCATCCCCTA	32	-1.41
SM_V7_2	11871070	11871104	TTATCCCCCATTGTGCCAGCCCCCAAATGCCCTG	34	-1.41
SM_V7_2	12897948	12898007	TCCTCCTCCTCTTCCTCTTCCCCTTCCTCCTCCCCCTCCTACTCCTCCTCCTCCTAATA	59	-1.41
SM_V7_2	23095468	23095500	TAACCCCATGCCCAACCCTGCTCCTTTACCCG	32	-1.41
SM_V7_2	23462826	23462858	ACCGCCCCTAACTCTCTTCCAACCGTCCCCAA	32	-1.41
SM_V7_2	35047047	35047079	TCCTTGTCTCCTCTTACCCCCCCCAATTTCCA	32	-1.41
SM_V7_2	40173033	40173065	TCCTCTTTCTTTTTTTCTCTTCCCCCCCCCTC	32	-1.41
SM_V7_2	44270166	44270225	ACACCAACTTCTTACCCTTCCCCTCTACCCCCTACCCCCCACCAAAAATTTAACACATA	59	-1.41
SM_V7_2	44764086	44764118	TAACCCCACGCCTAACCCTCCTCCTTTACCCG	32	-1.41
SM_V7_2	45329845	45329877	TTACCCCATGCCCAACCCTCCTTTTTTACCCG	32	-1.41
SM_V7_2	46128653	46128685	GCCCCTCCCCCACTCTCAGCCGTACCACGACA	32	-1.41
SM_V7_3	247296	247355	ATTACAATCTCTACAACCTCCCCCCTACCCCCCTGTCCCCCCTCCGCATACTGATTTAT	59	-1.41
SM_V7_3	1014635	1014667	CACCCTGTCCCCCTCACTCTCACTCTCTCCCT	32	-1.41
SM_V7_3	2033590	2033648	AAAAGAATCACCCCCCCCTCACCAACTACCCACCCACCCCCCATTAACATTTCTATTA	58	-1.41
SM_V7_3	3837044	3837113	AATGTAAAGTGTTTCCCTCTCCCCCCCCACCCTAACTCCCTTTCCCCCTCCCTCCAATTCCAAACTTTC	69	-1.41
SM_V7_3	7148231	7148270	CCCAAACACCCAACCACCCCAAAATGTCCACCCACCTAT	39	-1.41
SM_V7_3	23096491	23096523	CTCCCCCCTCCCTTTTTTCATCACCTCTACCT	32	-1.41
SM_V7_3	29850470	29850504	ACTCCCCGAAAGTCCATATCCCCAACCCTCCAAT	34	-1.41
SM_V7_3	31476019	31476078	GCTTTGTAATATAACCCTTACCCCCCGCCCCTCCCTCCCCCCTCAAAAAAAAACACAAA	59	-1.41
SM_V7_3	31647959	31647991	GCCTTGTCTACTCTTACCCCCCCCCATTTCCA	32	-1.41
SM_V7_3	40508748	40508816	CTAATGCTCCACCACCACCACCTCCCCCTCCGCCACCACCCCTGCCACCCCCACCACCATCTGCAGGT	68	-1.41
SM_V7_3	40508817	40508849	GTATACCGCCACCACCACCTCCTCCCCCACCG	32	-1.41
SM_V7_3	40562861	40562893	AAACCCCATGCCCAGCCCTACTCCTTTACCCG	32	-1.41
SM_V7_3	41959769	41959813	CATACCCCTGTCTCCCTCTTTCCCTTCCTCCCTCCCTCTCTCTC	44	-1.41
SM_V7_3	44320563	44320595	TCCTTGTCTCCTCTTACCCCCCCCTATTTCCA	32	-1.41
SM_V7_3	45380124	45380156	TCCAAACCCCCTTTCTGTATTCAAACCCCCTT	32	-1.41
SM_V7_3	47207316	47207350	ACCACCCCATCCTTTTTTATCTCTCTCCCCCTCA	34	-1.41
SM_V7_4	1631105	1631137	TCCCTCCTCCATCTTTCGTTTTCCTCCCCCCG	32	-1.41
SM_V7_4	9827410	9827442	TAACCCCATGCCCAACCCTCCTAATTTACCCG	32	-1.41
SM_V7_4	10255699	10255731	TAACCCCATGCCCAACCCTCCTAATTTACCCG	32	-1.41
SM_V7_4	25502330	25502362	AACCCCTATGCCCAACCCTCCTCCTTTATCCT	32	-1.41
SM_V7_4	42992753	42992785	TCCATGACCCCGCCCCGCAAGATCCGAACCCA	32	-1.41
SM_V7_4	45525116	45525150	ACCGCCCCCTAACTCTTTTCCACCCATTCCCTAC	34	-1.41
SM_V7_4	45966989	45967023	TGACCCCATACCCAATCCTCCTCCTTTACCCCGG	34	-1.41
SM_V7_4	46926900	46926932	CACTAACCCCATGCCCAACCCTCTTTTACCCA	32	-1.41
SM_V7_5	5914503	5914540	CGTTTCCCCTTATTCGTTGTACCCTCCCCCCCATTAT	37	-1.41
SM_V7_5	5940029	5940111	GAAAAGTTACCGCTCTCTCCCCACCCCACCCCTACCCTCCACATACACATACCCCCCCCCAAAAAAAACCCTCATCTTTTCT	82	-1.41
SM_V7_5	12212001	12212033	CACCCCAAAATCCGTTTACCCTAGCACCCCTT	32	-1.41
SM_V7_5	13844589	13844621	CACCCTCCCCCTTTCATTGGTTACCCTTCCCA	32	-1.41
SM_V7_5	16111887	16111919	CGCTAACCCCGTGCCCAACCCTCCTTTACCCG	32	-1.41
SM_V7_5	24429129	24429170	CTCCCTCTCTCCCCTTCTTTCTCTGCCTCCCCCTCTCTCTC	41	-1.41
SM_V7_5	24885861	24885893	TTCCCCCCACCCCAAAAAAAGATAACACACCT	32	-1.41
SM_V7_6	3919306	3919338	TCCCTAACCCCGTGCCCGACCCTCATCCTTTA	32	-1.41
SM_V7_6	4076702	4076758	TTTTATTTAGATCCCTTTCCCCCCACCCACCCCCACCACCACCACCTTAAACACTA	56	-1.41
SM_V7_6	15633597	15633629	TACCCCCCTCCCATTCCCAGTCTAGCTGACCT	32	-1.41
SM_V7_6	18362584	18362616	GCCCATCCACGACCCCGCCCCGCGAGATTCCA	32	-1.41
SM_V7_6	21509872	21509904	GCTTACCCCCCACCCACTTATTTCCGCCTCCA	32	-1.41
SM_V7_6	21602771	21602803	AACCCCTTCCCCCCCAAAAAAACTATAGGCCA	32	-1.41
SM_V7_6	22096986	22097018	TAACCCCATGCCCAAACCTCCTCCTTCACCCG	32	-1.41
SM_V7_6	22121869	22121901	TAACCCCATGCCCAAACCTCCTCCTTCACCCG	32	-1.41
SM_V7_6	24077926	24077984	TCTTCATTTTCACCCTCCCTCCCTCCCTCCCTCCCTCCCTCCCTCTCTCTCTCTCTCT	58	-1.41
SM_V7_7	117	151	AACCCTAACTAACCTAACCCTACCCCTAACCCTA	34	-1.41
SM_V7_7	1204657	1204689	GCCCCCCCTTCAACATTTTCCATCCAACCCTG	32	-1.41
SM_V7_7	2846155	2846214	TTTTTTAATAGTTCCCCCCCTTCGCTCCCCCTCCCTTGATGCCCCCCTCTCTCTTTCTT	59	-1.41
SM_V7_7	3841429	3841488	TATGTATCCACTCTGCCCCCCCAACCCTTCCCCATCCCCTCATCTTATCCTTCCTAAAT	59	-1.41
SM_V7_7	4315295	4315327	ACCCTGAACCGTAACCCTAAACCCCAACCCTA	32	-1.41
SM_V7_7	9132882	9132914	CACCCTAACCCTAAACCCTGACCCTAAACCCT	32	-1.41
SM_V7_7	9921664	9921698	CAACCCCTCATCCTTCCTCGGCCCCAATTCCCTT	34	-1.41
SM_V7_7	18814749	18814781	TAACCCCATACCTAACCCTCCTCCTTTACCCG	32	-1.41
SM_V7_ZW	1760355	1760401	CTCTCCCTCTCTCTCCCCTCCTCTCTCTCCCTCCTTCCCTCTCTCC	46	-1.41
SM_V7_ZW	1849318	1849350	CTCCCTCCCTCCTTCCCTCTTTCTCTCTCCCT	32	-1.41
SM_V7_ZW	2029736	2029795	ACAAACATTATACCATCACCCCCTCACCCCCTACCCCCCCCCAATACGTGGAATTGCCA	59	-1.41
SM_V7_ZW	2168579	2168611	ACCAATCTCAAATAAAAGAACCCCCCCCCCAA	32	-1.41
SM_V7_ZW	3445313	3445345	ACCTTTCCTGCTCCCCCTTTCTTTTTCCCCTT	32	-1.41
SM_V7_ZW	4917485	4917517	TAACCCCATGCCCAACCCTCCTTTTTTACCCG	32	-1.41
SM_V7_ZW	5319297	5319356	TACACACACTCTCTCTTCCCCCTTTACCCCTCTCTCTAACCCTCTCCCCCTCCTCTCTC	59	-1.41
SM_V7_ZW	13310402	13310434	ACCGCCCCTAACTCTTTTCCAACCATCCCCAA	32	-1.41
SM_V7_ZW	15623737	15623769	GCCCACCAGCATTCCCCATCCAACCCTATCCT	32	-1.41
SM_V7_ZW	15794858	15794890	TAACCCCATGCCCAACCCTATTCCTTTACCCG	32	-1.41
SM_V7_ZW	16607290	16607324	TTCCACGTATTTTTTCCACCCCTCCCCAACCCAG	34	-1.41
SM_V7_ZW	17064039	17064071	ACCGCCCCTAACTTTCTTCCAACCATCCCCAA	32	-1.41
SM_V7_ZW	21715657	21715689	TGACCCCATGCCCAACCCTCCTCTTTTACCCG	32	-1.41
SM_V7_ZW	23521452	23521484	TGACCCCATGCCCAACCCTCCTCATTTACCCG	32	-1.41
SM_V7_ZW	24894077	24894111	CCAACCCCATGCCGAACCCTCCTCCTCTACCCGA	34	-1.41
SM_V7_ZW	25384813	25384845	CACCACTTCAAGCTCCCTTCCCTGCACCCCCA	32	-1.41
SM_V7_ZW	36017052	36017089	TTTCTCCCCGATCCCCACCGTCTACGTGCCCCACTAA	37	-1.41
SM_V7_ZW	56534566	56534598	TAACCCCATGCCCAACCCTCCTCGTTTACCCG	32	-1.41
SM_V7_ZW	70916656	70916688	TCCTTGTCTCCTCTTAACCCCCCCCATTTCCA	32	-1.41
SM_V7_ZW	75577671	75577703	TAACCCCATGCCCAACCCTCCTCGTTTACCCG	32	-1.41
SM_V7_ZW	79869335	79869369	AACCCATTTGGCCCCAATATATGACCCCCCCAGC	34	-1.41
SM_V7_ZW	80810343	80810377	TGCCCTAACCTTAGTCAACCCCTTTTCCCCCATA	34	-1.41
SM_V7_ZW	80814104	80814138	TGCCCTAACCTTAGTCAACCCCTTTTCCCCCATA	34	-1.41
SM_V7_ZW	80817865	80817899	TGCCCTAACCTTAGTCAACCCCTTTTCCCCCATA	34	-1.41
SM_V7_ZW	80908532	80908564	GCCCCCTAAGAAAATCACAAAACCCCCCTTCT	32	-1.41
SM_V7_ZW	82579631	82579663	TAACCCCATGCCCAACCCTCCTGCTTTACCCG	32	-1.41
SM_V7_ZW	82975975	82976007	TAACCCCATGCCCAACCCTCCTGCTTTACCCG	32	-1.41
SM_V7_ZW	85053532	85053564	ACCGCCCCTAACTCTCTTCCAGCCATCCCCAA	32	-1.41
SM_V7_ZW	85674080	85674112	CTAACCCCATGCCCAACCCTCCTCCTTTGCCT	32	-1.41
SM_V7_1	7297	7327	CCCCCCCCAAACACAACATCGTCTCCTCAC	30	-1.4
SM_V7_1	24828	24858	CCCCCCCCAAACACAACATCGTCTCCTCAC	30	-1.4
SM_V7_1	96635	96665	CCCCTAACTCTCTTCCAACCGTCCCCAATA	30	-1.4
SM_V7_1	1358510	1358540	CCCCTAACTCTCTTCCAACCGTCCCCAATA	30	-1.4
SM_V7_1	1458309	1458339	CTCCACAAAACCCCCTTCTGATAATACCCC	30	-1.4
SM_V7_1	1505609	1505639	CTCCCCCATACCATCCCCAATCCAATGGAC	30	-1.4
SM_V7_1	2537376	2537406	ATATACTTCCCACCCCACCCCAAAAAAAAT	30	-1.4
SM_V7_1	2770844	2770874	CCGATAATATCGATCACTCCCCCCCACCCA	30	-1.4
SM_V7_1	3188846	3188876	CTAATCACCCTCTCTACCTATACCCACCCC	30	-1.4
SM_V7_1	3318590	3318620	CACCCCCTCCCACCCTTTTCTCAAATATAC	30	-1.4
SM_V7_1	3318592	3318622	CCCCCTCCCACCCTTTTCTCAAATATACAC	30	-1.4
SM_V7_1	3419220	3419250	CCCCTAACTTTCTTCCAACCATCCCCAATA	30	-1.4
SM_V7_1	3710269	3710299	CCGCCCCTAACTCTTTTCCAACAATCCCCT	30	-1.4
SM_V7_1	3720593	3720623	TGATTTACACTAACACCCCCCCCCTACCAT	30	-1.4
SM_V7_1	4252154	4252184	CCCACACACTACCCCCAACCACCTAACATC	30	-1.4
SM_V7_1	4486193	4486223	CCCCTCACTTTCGTGAACAACACCCCCGCC	30	-1.4
SM_V7_1	4696665	4696695	CCCCAAACTTTCTTCCAACCATCCCCAATA	30	-1.4
SM_V7_1	5087025	5087067	CACTGACAACCCCCCCTTCTTCTTCAACCCCCCTTCTTCAAT	42	-1.4
SM_V7_1	6531813	6531843	CCCCTAACTCTATTCCAACCATCCCCAATA	30	-1.4
SM_V7_1	6798426	6798456	CCCCTAATTCTCTTCCGACCATCCCCTACA	30	-1.4
SM_V7_1	7337134	7337164	TCCAAAGCCCCCCCCCCAACTACTGGTTAC	30	-1.4
SM_V7_1	7790625	7790655	CGCCCGCCCCACCCCACAACTGATGGCACC	30	-1.4
SM_V7_1	8151620	8151655	CTAACCCCATGCCCAACCCTCCTCCTTTACCCGTG	35	-1.4
SM_V7_1	8252221	8252251	CTGCCCCTAACTCTTCCAACCATCCCCTAT	30	-1.4
SM_V7_1	8455704	8455764	CCTCTTCCTCCTCCTCCTCCTCTCCTTCCCCCACTCCTCCTCCTCCTCCTCCTCCTCCTC	60	-1.4
SM_V7_1	9145539	9145569	TCATATACTCCTCCCCCCCCCAAATAAAAA	30	-1.4
SM_V7_1	9174850	9174880	CCGCCCCTAACTTTCTTTCAACCATCCCCA	30	-1.4
SM_V7_1	9179719	9179749	CTTTGAATCTCCACAGAACCCCCCCCCTAC	30	-1.4
SM_V7_1	9240258	9240288	CTTTTCATTTATTATCCTTCCACCCCCCCC	30	-1.4
SM_V7_1	9797405	9797435	AACCCCATGTCCAACCCTTCTCCTTTACCC	30	-1.4
SM_V7_1	10074401	10074431	CATAATCGAATACCCGACCCCCCCTCTTCC	30	-1.4
SM_V7_1	10419751	10419781	CCCCTAACTCTCTTCCAACCGTCCCCAATA	30	-1.4
SM_V7_1	10463673	10463703	CCCCTAACTCTCTTCCAACCGTCCCCAATA	30	-1.4
SM_V7_1	10570568	10570598	CCCCTAACTCTCTTCCAACCGTCCCCAATA	30	-1.4
SM_V7_1	10697115	10697145	CCATGCCTCTACCACCTTTTCCCCCCTCTC	30	-1.4
SM_V7_1	12320785	12320815	CCCCCCCCTCCCTCAAGTAAGCACATAAAA	30	-1.4
SM_V7_1	12501788	12501818	CTTCCCCCCCCGCGCATCCACTATTCCGTC	30	-1.4
SM_V7_1	13235500	13235530	CCCCTACGTCCCCCGACCCAGGTCACGATC	30	-1.4
SM_V7_1	13633326	13633356	CCCCTAACTCTCTTCCAACCGTCCCCAATA	30	-1.4
SM_V7_1	16036627	16036657	CAAGGTATTTCTCTCTCCCCCCTCCCTCCC	30	-1.4
SM_V7_1	16345651	16345681	AGTGTACCCCCCCCCCTAAGAAAACTACCT	30	-1.4
SM_V7_1	16514215	16514245	CCCCCCCCCGACGCACACACATTCTAACAC	30	-1.4
SM_V7_1	16607291	16607321	CACTACTCCCCACATAGCTCCCCCCAGAGT	30	-1.4
SM_V7_1	17374646	17374676	CCGCCCCTAACTCTCTTTCAGCCATCCCCT	30	-1.4
SM_V7_1	17799557	17799587	CCCCATAAAATCCCCTTAATCAAATATCCC	30	-1.4
SM_V7_1	20134632	20134662	CACCACTGCGCCCCCACCATCCCGCCTCGC	30	-1.4
SM_V7_1	20199730	20199760	CTTTTCTCCCCCCCCCCTAAAAGTAAATTC	30	-1.4
SM_V7_1	20199737	20199767	CCCCCCCCCCTAAAAGTAAATTCTTACTTC	30	-1.4
SM_V7_1	20747966	20747996	CCCCTAACTCTCTTCCAACCATCCCCTAGA	30	-1.4
SM_V7_1	20893509	20893539	CCCCCTCTCAACACACGCACACCCCTGTTC	30	-1.4
SM_V7_1	21422555	21422585	CCGCCCCTAACTCTCTTCCAACGATCCCCT	30	-1.4
SM_V7_1	21429211	21429241	CTCCTATTACCCCTCCCCCTATTTCTAGTC	30	-1.4
SM_V7_1	21933316	21933346	CCCCCTCAAAATCCGCTTATTTTACCCCAC	30	-1.4
SM_V7_1	22072430	22072460	CTTATCTCCCTCCCTCCCTCTCTCTCCCTC	30	-1.4
SM_V7_1	22301812	22301842	AACCAGCTTGTCCTGCCCCCCCCCATGGCC	30	-1.4
SM_V7_1	22324060	22324090	CCCCTAACTCTCTTCCAACCGTCCCCAATA	30	-1.4
SM_V7_1	24296307	24296337	CCCCTAACTCTCTTCCAACCGTCCCCAATA	30	-1.4
SM_V7_1	24485318	24485348	CCCTTCACACCAGTCCATAAAAATCCCCCC	30	-1.4
SM_V7_1	24836095	24836125	AACCCTATGCCCAACCCTCCTCCTGTACCC	30	-1.4
SM_V7_1	25054264	25054294	AACCCCACAACCAACCCTCCTCCTTTATCC	30	-1.4
SM_V7_1	25190084	25190114	AACCCGATGCCCAACCCTCCTCCTTTACCC	30	-1.4
SM_V7_1	25596656	25596686	CCCCAACACCTCCCCCTTTTAATAACGTAC	30	-1.4
SM_V7_1	25726394	25726424	CCCCTAACTCTCTTCCAACCGTCCCCAATA	30	-1.4
SM_V7_1	26634030	26634060	CCGCCCCTAACTCTTTTCCAACTATCCCCT	30	-1.4
SM_V7_1	26835476	26835506	CACTCTCTCCCTCTCCCCCTCTCTCTCACC	30	-1.4
SM_V7_1	27033874	27033904	CCCCTAACTCTCTTCCAACCGTCCCCAATA	30	-1.4
SM_V7_1	27273149	27273179	CCACCCCTAACTCCCTTCCAACCATCGCCA	30	-1.4
SM_V7_1	27419594	27419624	CCCCCCCTTACCTGGTACCCTCTGTCCAAC	30	-1.4
SM_V7_1	27482893	27482923	CCCTCCCCTCCCCTATCCAGAAATGTGTAA	30	-1.4
SM_V7_1	27677554	27677584	CCGCCCCTAACTCTTTTCTAACCATCCCCA	30	-1.4
SM_V7_1	27707506	27707536	CTACCCCACCCCCATTCAAATTTTCCTGTC	30	-1.4
SM_V7_1	28729910	28729940	CTAATTCTGTACCCCCCCCCCAAAAAAAAC	30	-1.4
SM_V7_1	28857482	28857512	CTTTCAATTTCCCCCCCCCCATTAATAGTC	30	-1.4
SM_V7_1	28857484	28857514	TTCAATTTCCCCCCCCCCATTAATAGTCAC	30	-1.4
SM_V7_1	29442237	29442267	TACCCCCCCCCCCAAAAACGGAGGCACGCC	30	-1.4
SM_V7_1	29442239	29442269	CCCCCCCCCCCAAAAACGGAGGCACGCCGC	30	-1.4
SM_V7_1	29448542	29448572	ACCCCACCCCCCCAAAAACGGAGGCACGCC	30	-1.4
SM_V7_1	29912575	29912605	AAAAAAACCCAGCTTGATCCCCCCCCTCTC	30	-1.4
SM_V7_1	29958268	29958298	CCGCCCATAACTTTCTCCCGACCATCCCCA	30	-1.4
SM_V7_1	30622399	30622429	CAGATAACAGAATGGCTCCCCCCCCCTCCC	30	-1.4
SM_V7_1	30649516	30649546	CCCCAATAGTTTTCACCTACAACCCCCTAC	30	-1.4
SM_V7_1	30714230	30714260	CTATAATCACCGCCCCCCCCCTAAAAAAAC	30	-1.4
SM_V7_1	30851807	30851837	CGCGCAAATGTGCCAGCCCCCTACGCCCCC	30	-1.4
SM_V7_1	31245676	31245706	TCCTCGATTCCATCTTCCCAACCCCCTACC	30	-1.4
SM_V7_1	31563008	31563038	TGTTTTTAAATTTAGAACCCGCCCCCCCCC	30	-1.4
SM_V7_1	34003699	34003729	CCCCTAACTCTCTTCCAACCGTCCCCAATA	30	-1.4
SM_V7_1	34874611	34874646	CTAACCCCATGCCCAACCCTCCACCTTTACCCGAG	35	-1.4
SM_V7_1	35158019	35158049	CCCACCATCTTCCTACTATCCTTAGCCCCC	30	-1.4
SM_V7_1	37626501	37626531	TTCAATTCTAATCCACACCCCCCCCCGTGC	30	-1.4
SM_V7_1	37626503	37626533	CAATTCTAATCCACACCCCCCCCCGTGCGC	30	-1.4
SM_V7_1	37838187	37838217	CTGCATCCCCCCCACGATGCTCCACTGCCC	30	-1.4
SM_V7_1	38513730	38513760	CCCCTAATTCTTTTCCAACCATCCCCTACA	30	-1.4
SM_V7_1	39090136	39090166	CCCCTAACTGTCTTCCAACCATCCCCTACA	30	-1.4
SM_V7_1	39967070	39967100	CTAAAATCCCCCACAAAACCCCATCCTGAC	30	-1.4
SM_V7_1	39988238	39988268	CCCCCAAGGTCCTTTCTCAATTTCCTCCCC	30	-1.4
SM_V7_1	40598442	40598472	CCCCGCGTGGGTTCGAACCCCACCCCCAGC	30	-1.4
SM_V7_1	41867713	41867743	TCTCCCCCCCCCAAATGCCCTGGTACGGCC	30	-1.4
SM_V7_1	41886954	41886984	CCCCTAACTTTTCCAGCCATCCCCTACACT	30	-1.4
SM_V7_1	42590160	42590190	CTCTTTCTCTCCCTCCCCCCTCTCTCTCTC	30	-1.4
SM_V7_1	42590162	42590192	CTTTCTCTCCCTCCCCCCTCTCTCTCTCTC	30	-1.4
SM_V7_1	43841975	43842005	CCCCCCTCCCCTCCTGATATTTTTAGAGCA	30	-1.4
SM_V7_1	44043829	44043859	CCCTTCTCACCAGTCCATAAAAATCCCCCC	30	-1.4
SM_V7_1	44968544	44968574	TATCCACCCCATCCCCCAGTCTAGTTGACC	30	-1.4
SM_V7_1	45962003	45962033	CCCCTAACTCTCTTCCAACCGTCCCCAATA	30	-1.4
SM_V7_1	47430759	47430789	CCCTCTAGACCTCTACTCACACCCAACCCC	30	-1.4
SM_V7_1	48458973	48459003	AACCCCATGCCCAATTCTCCTCCTTTACCC	30	-1.4
SM_V7_1	48774341	48774371	CTCCCCCATACCATCCCCAATCCAATGGAC	30	-1.4
SM_V7_1	49147988	49148018	TTTAAAAATTTATTCTACCCCCCCCCCTTC	30	-1.4
SM_V7_1	49332009	49332039	ACCCCATTCCTAACCCTCCTCGTTTTTCCC	30	-1.4
SM_V7_1	49727653	49727683	TCCACCATTGTTACCGCCCCCTCCTCCACC	30	-1.4
SM_V7_1	50067018	50067048	AATGCTTCATCCCCCCCCCTTTCAGTCCTC	30	-1.4
SM_V7_1	50400092	50400122	CCTCCACAACCCCATACTGACAATTCCCCA	30	-1.4
SM_V7_1	52522743	52522773	CCCCTAACTCTCTTCCAACCGTCCCCAATA	30	-1.4
SM_V7_1	53522303	53522338	TTTCCCAACCATTAAACCTTAACCCCCCTCCCGAA	35	-1.4
SM_V7_1	53773724	53773754	CCATATCGCTAACACCCCCTTTTATCCCCA	30	-1.4
SM_V7_1	54419379	54419409	CCATATCGCTAATTCACCCCCTTTTACCCC	30	-1.4
SM_V7_1	55034947	55034977	CCCCTAACTCTCTTCCAACCGTCCCCAATA	30	-1.4
SM_V7_1	55043197	55043227	AACCCCATGCCCAACCCTCCTCCTTTACGC	30	-1.4
SM_V7_1	55129141	55129171	ACATCCCCAACACCTCCCCCTTTTAATGAC	30	-1.4
SM_V7_1	55129145	55129175	CCCCAACACCTCCCCCTTTTAATGACGCAC	30	-1.4
SM_V7_1	55255234	55255264	AACCCCACACCTAACCTTCCTCCTTTACCC	30	-1.4
SM_V7_1	55833598	55833628	AACCCCATGCCCAACCCACCTTCTTTATCC	30	-1.4
SM_V7_1	56276038	56276068	CTACCTTTACCCTCCCCCCCTTTTCAAGTA	30	-1.4
SM_V7_1	57001643	57001673	CGTGACCCCTACCCCCCACACCGATTATGA	30	-1.4
SM_V7_1	57549010	57549040	CCCCTAACTCTCTTCCAACCGTCCCCAATA	30	-1.4
SM_V7_1	57582938	57582968	CCGCCCCTAACTTTCTTCCATTCATCCCCT	30	-1.4
SM_V7_1	57746863	57746893	CGTTGCCCATCTGTTTTGATGCCCCCCCCC	30	-1.4
SM_V7_1	60770662	60770692	ATCCCCACATTGACAGAACCCCATCTACCC	30	-1.4
SM_V7_1	61741253	61741283	ACCCCCTGAACCACCAGCACCCGTCCAGCC	30	-1.4
SM_V7_1	62605991	62606021	CCCTTCTCACCAGTCCATAAAAATCCCCCC	30	-1.4
SM_V7_1	64174968	64174998	CCCCTATCTTTCTTCCAACCATCCCCAATA	30	-1.4
SM_V7_1	64982449	64982479	CCCCACACCCTATGTACATTCCCCAGAATC	30	-1.4
SM_V7_1	66506581	66506611	TGTCACAACATACGTATATACCCCCCCCCC	30	-1.4
SM_V7_1	66669864	66669894	CGCGCAAATGTGCCAGCCCCCTACGCCCCC	30	-1.4
SM_V7_1	66747670	66747700	CGCGCAAATGTGCCAGCCCCCTACGCCCCC	30	-1.4
SM_V7_1	66848940	66848970	CCTTAAACAGTATTCCCCCACATTCTCCCC	30	-1.4
SM_V7_1	67001613	67001643	AACCCGATGCCCAACCCTCCTCCTTTACCC	30	-1.4
SM_V7_1	67489638	67489668	CACTACTCCCCACACCCCGAACCTTTGACC	30	-1.4
SM_V7_1	67640795	67640825	CCGCCCCTAACTCTCTTCCAAAAATCCCCA	30	-1.4
SM_V7_1	67655517	67655547	ATACACCCCCCCCCCAAACTGACTACTTGA	30	-1.4
SM_V7_1	67687751	67687781	CCCCTAACTCTCTTCCAACCGTCCCCAATA	30	-1.4
SM_V7_1	68199235	68199265	CCTATATATACGCATCTTCCCCCTTTCCCC	30	-1.4
SM_V7_1	69475605	69475635	CTCCCCTACACATATGCCCCTGAATACCCT	30	-1.4
SM_V7_1	73299626	73299656	AACCCCATGCCCAACCCTCCTCCTTTACGC	30	-1.4
SM_V7_1	73351850	73351880	CCCCCCCCCTATGATACATTTCTTCATTCC	30	-1.4
SM_V7_1	73687867	73687897	CCCCTAACTCTCTTCCAACCGTCCCCAATA	30	-1.4
SM_V7_1	74048873	74048903	CTCCAACCCCCGCTCCTCCCTTGGCCAACC	30	-1.4
SM_V7_1	74048875	74048905	CCAACCCCCGCTCCTCCCTTGGCCAACCAC	30	-1.4
SM_V7_1	74518423	74518453	AACCCCATGCCTAACCCTCCTACTTTACCC	30	-1.4
SM_V7_1	74670637	74670672	AGGCCCCCACCACCATTCTCCATCCAACCCCGTTC	35	-1.4
SM_V7_1	74782620	74782650	AACCCGATGCCCAACCCTCCTCCTTTACCC	30	-1.4
SM_V7_1	75646095	75646125	AACCCCATGCCCAACCCTCCTTCTTTATCC	30	-1.4
SM_V7_1	76092980	76093010	CATTCGATGATTCATCCTCCCCCACTCCCC	30	-1.4
SM_V7_1	76880946	76880976	CCGCCCCTAACTCTTTTCCAACTATCCCCT	30	-1.4
SM_V7_1	76886726	76886756	CCGCCCCTAACTCTTTTCCAACTATCCCCT	30	-1.4
SM_V7_1	77574129	77574159	TAAACAATATATTTCTTTCCCCCCCCCCTT	30	-1.4
SM_V7_1	78791191	78791221	CTTCCCCCCCCCCAAAAAAAAATTCTAAGC	30	-1.4
SM_V7_1	79161349	79161379	CCCCTAACTCTTTTCCAACCATCCCCATTA	30	-1.4
SM_V7_1	79243710	79243740	CCACGACCCCGCCCCATGAGATTCGAACCC	30	-1.4
SM_V7_1	79947653	79947683	CCTACTTCCCCCCCAGCCCACGACTTGCTA	30	-1.4
SM_V7_1	80412743	80412773	CAGTTTTACACCCCCCCCCAAACCACATTA	30	-1.4
SM_V7_1	82016284	82016314	AACCCCATGCCCAACCCTCTTCCTTTATCC	30	-1.4
SM_V7_1	82040625	82040655	CCAACCCCATGCCCAACCCTTCTCCTTTTT	30	-1.4
SM_V7_1	82365504	82365534	CCGCCCCTAACTCTATTTCAACCATCCCCA	30	-1.4
SM_V7_1	82829162	82829192	AAACACGACCCAACCCCCCAATCCGTCCTC	30	-1.4
SM_V7_1	83200765	83200795	CGCTATCCTTAAAACACCATACCCCACCCC	30	-1.4
SM_V7_1	83304628	83304658	AACCCCATGCCCAACCCTCCTCTTTTATCC	30	-1.4
SM_V7_1	83533998	83534028	CCGACCCCATTCCCAACCCTCCTTCTTTGC	30	-1.4
SM_V7_1	83762593	83762623	TTCATCGTATCCCGTGCTTCCCCCCACCCA	30	-1.4
SM_V7_1	84069546	84069576	CTCATAGTTTACTCCATCCTCCTCCCCCCC	30	-1.4
SM_V7_1	84160137	84160167	CCCCTCGTCTCCCCCCTTTCAGTAATGCTC	30	-1.4
SM_V7_1	84415744	84415774	CCGCCCCTAACTCTCTTCCAACTGTCCCCA	30	-1.4
SM_V7_1	84686575	84686605	CACCCCCCCACCACCATTTTTTCCTTTTTC	30	-1.4
SM_V7_1	84739861	84739891	TATTTCCCCCCCCCCGAAATATTCTTCTTC	30	-1.4
SM_V7_1	85247073	85247103	CTATTCTTGCCCCCCCTCCCATTTCCAGTC	30	-1.4
SM_V7_1	85446933	85446963	TTCGAACCCCCCCCCCACTTATATCGCTTT	30	-1.4
SM_V7_1	85782333	85782363	CACCCCCCAAACACACCTACACCCACAGAC	30	-1.4
SM_V7_1	85782335	85782365	CCCCCCAAACACACCTACACCCACAGACAC	30	-1.4
SM_V7_1	86086948	86086978	CCCCTAACTCTTTTCCAACCATCCCCAATA	30	-1.4
SM_V7_1	86110689	86110719	CCCCTAACTTTCTTCCAACCATCCCCAATA	30	-1.4
SM_V7_1	86262949	86262979	CAAGGTCATACGACCAATAACCCCCCCCCC	30	-1.4
SM_V7_1	86744472	86744502	CTAACCCCATGCCCAACCCTCCTCCTTTAT	30	-1.4
SM_V7_1	86869247	86869277	TGCCCCCCCCCGAAGATAACCACCTGCTTC	30	-1.4
SM_V7_1	87005164	87005194	CCCCTAACTCTCTTCCAACCGTCCCCAATA	30	-1.4
SM_V7_1	87044304	87044344	TTGGCCACCCCTAACTTCCTTCCCACCACCCCCAACACTA	40	-1.4
SM_V7_1	87050035	87050065	CCGCCCCTAACTCTTTTCCAACTATCCCCT	30	-1.4
SM_V7_1	87315165	87315195	CCGCCCCTAACTTTCTTCCAACTATCCCCT	30	-1.4
SM_V7_1	87385746	87385776	AACCCCATGCCCAACCCTTCTCCTTTATCC	30	-1.4
SM_V7_1	87401981	87402011	AACCCGATGCCCAACCCTCCTCCTTTACCC	30	-1.4
SM_V7_1	87799003	87799033	TCCCCCCCCACACACCTCGCCTTGGTATCC	30	-1.4
SM_V7_1	87819084	87819114	CAGTATTTGTTGAATTTCCCGCCCCCCCCC	30	-1.4
SM_V7_1	88315654	88315684	AACCCCATGCCCAACCCTCCTCATTTATCC	30	-1.4
SM_V7_1	88385416	88385446	CCTTTTCTCCTCTTACCCCTCCCCATTTGC	30	-1.4
SM_V7_1	88671317	88671347	AACCCCATGTTCAACCCTCCTCCTTTACCC	30	-1.4
SM_V7_2	16182	16212	CCCAATATATGATCCCCATTTCCCTTCCCT	30	-1.4
SM_V7_2	266085	266115	CCCCCCAAATCCCTCCATACCGCACAAGCT	30	-1.4
SM_V7_2	1048256	1048286	CCCCTATCCCCATCCGTGAGATTCGAACCC	30	-1.4
SM_V7_2	2441275	2441305	CCGCCCCTAACTTTCTTTCAACCATCCCCT	30	-1.4
SM_V7_2	2456449	2456479	CCCCTCAATTTCGTAAACAACACCCCCGCC	30	-1.4
SM_V7_2	2508934	2508964	CCCACCCCACCACCAGCCGCCATTGCTGCC	30	-1.4
SM_V7_2	2630309	2630339	AACCCCATGCCCAACCCTCCTTCTTTATCC	30	-1.4
SM_V7_2	3103353	3103383	AACCCCATGCCCAACCCTCCTCTTTTATCC	30	-1.4
SM_V7_2	3123513	3123543	CCTTTTCGCCATTTCCCCATATCCCCACTC	30	-1.4
SM_V7_2	3310689	3310719	CCACCCACCGCCCCCCTACAACATAGAAAC	30	-1.4
SM_V7_2	3619983	3620013	CCTTTTCGCCATTTCCCCATATCCCCACTC	30	-1.4
SM_V7_2	3883842	3883872	CTAACCCCATGCCCAACCCTCCTCCTTTAT	30	-1.4
SM_V7_2	3883844	3883874	AACCCCATGCCCAACCCTCCTCCTTTATTC	30	-1.4
SM_V7_2	4119786	4119816	CCCCTAACTCCTTTTCAACCATCCCCAATA	30	-1.4
SM_V7_2	4281312	4281342	CCCCTAACTCTCTTCCAACCGTCCCCAATA	30	-1.4
SM_V7_2	4499404	4499434	CCCCTAACTTTCTTCCAACCATCCCCTATA	30	-1.4
SM_V7_2	4590311	4590341	CCCCACACCCTATGTACATTCCCCAGAATC	30	-1.4
SM_V7_2	4668751	4668781	CTCTCCCCCCTCACCCTCTCTCTTTCTCTC	30	-1.4
SM_V7_2	4668753	4668783	CTCCCCCCTCACCCTCTCTCTTTCTCTCTC	30	-1.4
SM_V7_2	4668755	4668785	CCCCCCTCACCCTCTCTCTTTCTCTCTCTC	30	-1.4
SM_V7_2	4698247	4698277	CCCCCCCTAGCTTTCTTCCAACCTACTCCT	30	-1.4
SM_V7_2	4708816	4708846	TGTTTACCCCCCCCCCTATTTGTATATACC	30	-1.4
SM_V7_2	5314354	5314384	CCGCCCCTAACTCTTTTCCAATCATCCCCT	30	-1.4
SM_V7_2	5392949	5392979	CCCCTCACTTTCGTGAACAACACCCCCGCC	30	-1.4
SM_V7_2	5434912	5434942	AACCCCATGTCCAACCCTCCTTCTTTACCC	30	-1.4
SM_V7_2	6270639	6270669	CCCCTAGCTTCCTTCCAATCATCCCCAACA	30	-1.4
SM_V7_2	6314561	6314591	CCCCCCTCTCTTTCTCTCTCCCTCTCTCAC	30	-1.4
SM_V7_2	6469757	6469787	CCCCTAACTCTCTTCCAACCGTCCCCAATA	30	-1.4
SM_V7_2	6594452	6594482	CCGCCCCTAACTTTCTTACAACCATCCCCT	30	-1.4
SM_V7_2	6626280	6626310	CCCCTCAATTTCGTAAACAGCACCCCCACC	30	-1.4
SM_V7_2	6633047	6633077	CACCCTCTTACCTGCCCCCCATTTCCAGTC	30	-1.4
SM_V7_2	6987220	6987250	AACCCCATGCCCAACCCTACTCCTTTATCC	30	-1.4
SM_V7_2	7183382	7183412	AACCCCATGCCCAATCTTCCTCCTTTACCC	30	-1.4
SM_V7_2	7196108	7196138	TAGAATACTTCTCTCCCTCCCCCCTCCGCC	30	-1.4
SM_V7_2	7626690	7626720	CCCCTCAATTTCGTAAACAACACCCCCGCC	30	-1.4
SM_V7_2	7954744	7954774	CGCTAACCCCATGCCCGACCCTCCTCCTTC	30	-1.4
SM_V7_2	8671898	8671928	CCACCCCCCCTCCTAAATAAACCACATAAC	30	-1.4
SM_V7_2	9179970	9180000	CGCCACCACGCCCAGCCCTGATGTGCCCCC	30	-1.4
SM_V7_2	9179972	9180002	CCACCACGCCCAGCCCTGATGTGCCCCCAA	30	-1.4
SM_V7_2	9179978	9180008	CGCCCAGCCCTGATGTGCCCCCAAATGCCC	30	-1.4
SM_V7_2	9659113	9659143	AACACCATACCCAACCCTCTCCCTTTACCC	30	-1.4
SM_V7_2	9967176	9967206	CTCCTCCAATCGATCTCCCCTCCCCAAAAA	30	-1.4
SM_V7_2	10442701	10442731	CCTCCTCCACCCTACTCCTCCTCCTCCTCC	30	-1.4
SM_V7_2	10528293	10528323	AATCCACATTAATAAATCACCCCCAACCCC	30	-1.4
SM_V7_2	10528296	10528326	CCACATTAATAAATCACCCCCAACCCCGAC	30	-1.4
SM_V7_2	10855224	10855254	CCCCTAACTCTCTTCCAACCGTCCCCAATA	30	-1.4
SM_V7_2	10887128	10887158	CCGCCCCTAACTTTCTCTCATCCTGCCCCA	30	-1.4
SM_V7_2	12326970	12327000	CTATGCATCCACAACCCCATCCACTGCCCC	30	-1.4
SM_V7_2	13120071	13120101	ACAAGTGACTTTACTCCCCCCCCACGTCCC	30	-1.4
SM_V7_2	14446792	14446822	ACCCTCATCCTCCCAACCCCAAGACCGTTC	30	-1.4
SM_V7_2	14672573	14672603	CCTTTTCCAGCCCCCTGGAGATACCCCACC	30	-1.4
SM_V7_2	15427824	15427854	CCCCTAACTCTCTTCCAACCGTCCCCAATA	30	-1.4
SM_V7_2	17060257	17060287	CTACACCCCACCCCAGTAACCTTATCCTTC	30	-1.4
SM_V7_2	17338481	17338511	CCTTGTCTATTCTTACCCCCCCCCATTTAC	30	-1.4
SM_V7_2	17713475	17713505	CCCCACACCCTATGTACATTCCCCAGAATC	30	-1.4
SM_V7_2	18124607	18124637	CCCCTCTCTATTCTGTTCCCCACCATATCC	30	-1.4
SM_V7_2	18716330	18716360	CCCCTAACTCTTCCGACCATCCCCAATACT	30	-1.4
SM_V7_2	19063351	19063381	CACTATATTCCCACCCCACCTCCCACAAAC	30	-1.4
SM_V7_2	19076224	19076254	CACTATATTCCCACCCCACCTCCCACAAAC	30	-1.4
SM_V7_2	19909110	19909140	AACCCCATGCACAACCCTCCTCCTTTGCCC	30	-1.4
SM_V7_2	20746428	20746458	CCGTTTATACCCCCCCCCCAAAGAAAAGCA	30	-1.4
SM_V7_2	20784532	20784562	CCCCTACCTGTAATCCAAACACAACTCCCC	30	-1.4
SM_V7_2	21177144	21177174	CCGCCCCTAACTTTCTTCCAAACATCCCCA	30	-1.4
SM_V7_2	21192773	21192803	CCCCTAACTTTCTTCCAACCATCCCCAATA	30	-1.4
SM_V7_2	21429278	21429308	CCCCTAACTCTCTTCCAACCGTCCCCAATA	30	-1.4
SM_V7_2	22294665	22294695	CTAACCCCACGCCCAACCCTCCTCCTTTGT	30	-1.4
SM_V7_2	22314822	22314852	CTAACCCCACGCCCAACCCTCCTCCTTTGT	30	-1.4
SM_V7_2	23012242	23012272	CATTTCTTCCCCCCCCCCTAAACGCAAGTT	30	-1.4
SM_V7_2	23012247	23012277	CTTCCCCCCCCCCTAAACGCAAGTTACTGC	30	-1.4
SM_V7_2	23012250	23012280	CCCCCCCCCCTAAACGCAAGTTACTGCTTC	30	-1.4
SM_V7_2	23462830	23462860	CCCCTAACTCTCTTCCAACCGTCCCCAATA	30	-1.4
SM_V7_2	25231760	25231790	CCCCCAAATAACCCACCGATAACAAATCCC	30	-1.4
SM_V7_2	25565560	25565590	CTATCAGTAACTCCCCTCCCCCCTTCGAGC	30	-1.4
SM_V7_2	25626489	25626519	CTTCACCCCCTCCCACCCTTTTCTTTTTTC	30	-1.4
SM_V7_2	25634863	25634893	CTTTCCCCCCCCCCTCGAATGAATACTTTC	30	-1.4
SM_V7_2	25770916	25770946	TCAACCTTCTCTAACCCCACCCCTCCTTGT	30	-1.4
SM_V7_2	25992091	25992121	CACCCATTCCCCCATAGCATGTCCCATACC	30	-1.4
SM_V7_2	26074729	26074759	GATCCCATGCCCAACCCTCCTCCTTTACCC	30	-1.4
SM_V7_2	26216201	26216231	AACCCCATGCTCAACCCTCCTCCGTTACCC	30	-1.4
SM_V7_2	26344007	26344037	CGACCCCCCCCCACTTTTCCGTTTCATTTC	30	-1.4
SM_V7_2	26436961	26436991	CCCCATTCTCAACCCCCCCTTTATCCGGGC	30	-1.4
SM_V7_2	27420503	27420533	TGTTCCCCCTCCTAGACCACCACCACCTCC	30	-1.4
SM_V7_2	27420682	27420742	ATGAGATCCCTGCCCCACCACCACCACCTCCCCCACCCATATTCCCCAGTTCCGTAGCTG	60	-1.4
SM_V7_2	27738342	27738372	CCCCCACGATCCCGCCCCGTGATATTCGAA	30	-1.4
SM_V7_2	27864526	27864556	AAAACCCCCCCCCCAAAAAAAAACAAATCA	30	-1.4
SM_V7_2	27879419	27879476	ATCCATAGTTTTCTCCCCTTTATCCCCCGCCCCCCCCCCAACATCATTTTGTTAATT	57	-1.4
SM_V7_2	27879448	27879478	CCCCCCCCCCAACATCATTTTGTTAATTCA	30	-1.4
SM_V7_2	28679420	28679450	CCCGACAAACTCCTTATTTCCCCCCCAGAC	30	-1.4
SM_V7_2	29581754	29581784	CAGCGATGCCCACCCACGATCCCCCCTCGC	30	-1.4
SM_V7_2	29993868	29993898	CCACCCCTAACATTCTTCCAATTATCCCCA	30	-1.4
SM_V7_2	30475875	30475905	CCATTGCCTTAATCACTCCCCCCCCTTCGC	30	-1.4
SM_V7_2	30475881	30475911	CCTTAATCACTCCCCCCCCTTCGCTGCCAA	30	-1.4
SM_V7_2	30826526	30826556	TGCTTTCACTCACCAGCCCCATCCTTCCCC	30	-1.4
SM_V7_2	30826528	30826558	CTTTCACTCACCAGCCCCATCCTTCCCCGT	30	-1.4
SM_V7_2	32731948	32731978	CAAACCCCCCCACCCATACTCACAGTTCAC	30	-1.4
SM_V7_2	33827144	33827174	CCCCGACCCCACCTCGCGAGATTAGAACCC	30	-1.4
SM_V7_2	33994083	33994113	CAGCCCCCTAGAGATACCCCCACCGAAAAC	30	-1.4
SM_V7_2	34332696	34332726	TCGCTAACCCCATGCCCAACCCTCCTCCTT	30	-1.4
SM_V7_2	34396267	34396297	AACCCCATGCCCAACCCTTCTCCTTTATCC	30	-1.4
SM_V7_2	35343722	35343752	CCTTCCCTCCCCCCAAAAAATATCACTGCC	30	-1.4
SM_V7_2	35548198	35548228	CTAACCCCATGCCCAACCCTCCTCCTTTAT	30	-1.4
SM_V7_2	35548200	35548230	AACCCCATGCCCAACCCTCCTCCTTTATTC	30	-1.4
SM_V7_2	36548484	36548514	CCCCTAACTCTCTTCCAACCGTCCCCAATA	30	-1.4
SM_V7_2	37246645	37246675	CCCCTAACTCTCTTCCAACCGTCCCCAATA	30	-1.4
SM_V7_2	37600974	37601004	CTCAGCAGTGCGCACCCACGACCCCACCCC	30	-1.4
SM_V7_2	38310921	38310951	CCCCCCCCCTCAAATACTTTTCCAAGTTTC	30	-1.4
SM_V7_2	38444342	38444372	CATTTTCCCCCCAATCTTAAAACCCCATAT	30	-1.4
SM_V7_2	38682568	38682598	CTTTAGGATTTACCTCCCCCCCTTCCACCC	30	-1.4
SM_V7_2	39363667	39363697	CCCAGTCGGCCCTTCGCCTCCCCCCTTCAG	30	-1.4
SM_V7_2	39513402	39513432	CCCCTAACTTTCTTCCAACCATCCCCTATA	30	-1.4
SM_V7_2	40497324	40497354	CCAATTATCAACCATCCTCCCTCCCCAACC	30	-1.4
SM_V7_2	40621114	40621144	CTAATCACCCTCTCTACCTATACCCACCCC	30	-1.4
SM_V7_2	40627920	40627950	CTAATCACCCTCTCTACCTATACCCACCCC	30	-1.4
SM_V7_2	40701767	40701797	CCCCACCCACAACATACTCCTCTCCCATGC	30	-1.4
SM_V7_2	40722723	40722753	CTAATCACCCTCTCTACCTATACCCACCCC	30	-1.4
SM_V7_2	40936756	40936786	CCCCGCCGGATCACCCCCACTACTCCATAA	30	-1.4
SM_V7_2	40963785	40963815	CTAATCACCCTCTCTACCTATACCCACCCC	30	-1.4
SM_V7_2	40967387	40967417	CTAATCACCCTCTCTACCTATACCCACCCC	30	-1.4
SM_V7_2	40970989	40971019	CTAATCACCCTCTCTACCTATACCCACCCC	30	-1.4
SM_V7_2	40974591	40974621	CTAATCACCCTCTCTACCTATACCCACCCC	30	-1.4
SM_V7_2	41015110	41015140	CTAATCACCCTCTCTACCTATACCCACCCC	30	-1.4
SM_V7_2	41053754	41053784	CGCGCAAATGTGCCAGCCCCCTACGCCCCC	30	-1.4
SM_V7_2	41095443	41095473	CTAATCACCCTCTCTACCTATACCCACCCC	30	-1.4
SM_V7_2	41125801	41125831	CTAATCACCCTCTCTACCTATACCCACCCC	30	-1.4
SM_V7_2	41274465	41274495	CCCCTAACTCTCTTCCAACCGTCCCCAATA	30	-1.4
SM_V7_2	41594276	41594306	CCACCACCACCTCCACCAACGCCCGCACCC	30	-1.4
SM_V7_2	42755995	42756025	CCGCCCCTAACTTTCTTCCAACTATCCCCT	30	-1.4
SM_V7_2	42758849	42758879	CCGCCCCTAACTTTCTTCCAACTATCCCCT	30	-1.4
SM_V7_2	43305095	43305125	CCCCTAACTTTCTTCCAACCATCCCCAATA	30	-1.4
SM_V7_2	43595164	43595194	GACCCCATTCCCAATCCTTCTCCTTTACCC	30	-1.4
SM_V7_2	43655818	43655848	CGCGCAAATGTGCCAGCCCCCTACGCCCCC	30	-1.4
SM_V7_2	43717485	43717515	AACCTCATCCCCAACCCTCCTCCTTTATCC	30	-1.4
SM_V7_2	43727306	43727336	TCCCACTTCTCCTCCCCGTCAACAACACCC	30	-1.4
SM_V7_2	43806948	43806978	CTACATAATCCCCCCCCCCATATCGTAGTC	30	-1.4
SM_V7_2	43880974	43881004	CCCCAGCAGTACAGCTCAATCCCGCCCCAC	30	-1.4
SM_V7_2	44095759	44095789	CCCCACACCCTATGTACATTCCCCAGAATC	30	-1.4
SM_V7_2	44145733	44145763	TCCCGCCGCTCCTCCCCATCGACAGCACCC	30	-1.4
SM_V7_2	44194189	44194219	TTCATATTTTGCCCCCCCACTAACCCACCA	30	-1.4
SM_V7_2	44262036	44262066	CTTCTTCCCTCCCCCCCAAAAAAAACACAC	30	-1.4
SM_V7_2	44540227	44540257	CTCTCTCTCTCTCTCTCCCCACCCCTTCTC	30	-1.4
SM_V7_2	44540229	44540259	CTCTCTCTCTCTCTCCCCACCCCTTCTCAC	30	-1.4
SM_V7_2	44600334	44600364	CCCTTTCCCTACCCCCTCTTAGACACACAC	30	-1.4
SM_V7_2	44676567	44676627	CTTCGTCTTCCTTCTCGTCCGTCCCCCCCCCTCCTCCTCGTCCTCATCCTCTTCCTCCCC	60	-1.4
SM_V7_2	44932334	44932364	AACCCCATCCTCAACCCTCCTCCTTTATCC	30	-1.4
SM_V7_2	45346820	45346855	GCCGCCCCCTAACTCTTTTCCAACCATCCCCTACA	35	-1.4
SM_V7_2	45506927	45506957	CTAGACCCCCCCCCTCTATAACACACACAC	30	-1.4
SM_V7_2	46128651	46128681	TGGCCCCTCCCCCACTCTCAGCCGTACCAC	30	-1.4
SM_V7_2	46161822	46161852	TCGCTAACCCCATGCCCAACCCTCCTCCTT	30	-1.4
SM_V7_2	46523977	46524007	TTCCAACCCCCTAGATGGATCCCCCGTTCC	30	-1.4
SM_V7_2	47115582	47115612	CCAACACCGACCCCCAAAAACCCTCCATAC	30	-1.4
SM_V7_2	47231095	47231125	CCAACACCGACCCCCAAAAACCCTCCATAC	30	-1.4
SM_V7_2	47559603	47559633	TACCCTATGCCCGACCCTCCTCCTTTACCC	30	-1.4
SM_V7_2	47565879	47565909	AAAAAAACGATTTATCCCCCCCCTTCCCTC	30	-1.4
SM_V7_2	47758213	47758243	CCCCTCCCCCTTCTTCTTCTTCTCTATTTC	30	-1.4
SM_V7_3	246150	246180	CATAGTTTCTAGCACTTCCTTCCCCCCCCC	30	-1.4
SM_V7_3	617546	617576	CCTTTCCCCCCCCCTTAAATCAGTTTCTAC	30	-1.4
SM_V7_3	722873	722903	TTTCTCACGTTGTATCTACCTCCCCCCCCC	30	-1.4
SM_V7_3	749280	749310	CCCCCTAATACCCCTTCCTTTCTTTTATCA	30	-1.4
SM_V7_3	1021073	1021103	CCCCCTCCCCCAAACATTTGGCTTTAATCC	30	-1.4
SM_V7_3	1041216	1041246	CTTTTTTCCCCCTTCTCCTCCTCCTCCTCC	30	-1.4
SM_V7_3	1193165	1193195	CCCCTAACTCTCTTCCAACCATCCCCGATA	30	-1.4
SM_V7_3	1377373	1377403	CCCCTAACTCTTTTCCAACCATCCCCAATA	30	-1.4
SM_V7_3	1959560	1959590	CCAACGTACCTTATCCCCGACTCCCTTCCC	30	-1.4
SM_V7_3	2439847	2439877	CCCCCCCCCCAACTTGACATATTTAGACAC	30	-1.4
SM_V7_3	2604536	2604566	CAGTATTCTACACGTTAAACCCCACCCCCC	30	-1.4
SM_V7_3	2703243	2703273	TTGACCTTTTCCAACCCCACCCCTCCTTGT	30	-1.4
SM_V7_3	2855291	2855321	ACCCCATGCCCAAACCCTCCTCTTTTATCC	30	-1.4
SM_V7_3	2983881	2983911	CCTCCCCCCCCATCTAATAAAATCACCTGC	30	-1.4
SM_V7_3	3814153	3814183	AACCCCATGTCCAACCCTCCTCTTTTACCC	30	-1.4
SM_V7_3	3830200	3830230	CCTACCCTATACCCAAACCCCTGCTTTACC	30	-1.4
SM_V7_3	3955302	3955332	TCAACCTTTTCTAACCCCACCCCTCCTTAT	30	-1.4
SM_V7_3	4026290	4026320	CCAGATTTTCTACCCCCCCCTCTTTCTTCC	30	-1.4
SM_V7_3	4526564	4526594	CCCACCAGCATTCCCCATCCAACCCTGTAC	30	-1.4
SM_V7_3	4528658	4528688	CGTAACAACCTTTTCTAACCCCACCCCTCC	30	-1.4
SM_V7_3	4528660	4528690	TAACAACCTTTTCTAACCCCACCCCTCCTT	30	-1.4
SM_V7_3	4543432	4543462	TCCTCCCCCCCTCCCAGTAACTGACTAACA	30	-1.4
SM_V7_3	6422836	6422866	CCACCTAGCACCCCACCCTACCTTACCTAC	30	-1.4
SM_V7_3	7009750	7009780	CCCCTAACTCTCTTCCAACCGTCCCCAATA	30	-1.4
SM_V7_3	7016891	7016921	CCCCTAACTCTCTTCCAACCGTCCCCAATA	30	-1.4
SM_V7_3	8103201	8103231	AACCCCAAGCCCAACCCTCCTCATTTATCC	30	-1.4
SM_V7_3	8240937	8240967	ACACCCCCAACACCTCCCCTTTTTAGTAAC	30	-1.4
SM_V7_3	8365916	8365946	CCCCCCCTAACTCTTCCAACCATTTCCAAT	30	-1.4
SM_V7_3	8619724	8619754	CCCCTAACTCTCTTCCAACCGTCCCCAATA	30	-1.4
SM_V7_3	8849304	8849334	CTTTTACCCCACCACCACCACCACCACCAC	30	-1.4
SM_V7_3	9039865	9039900	CCAGCCCCATTGACCCCACCGAACATCGCCCACAC	35	-1.4
SM_V7_3	11576199	11576229	CATCCCCCCTCAAGAATAATTCATTACCCC	30	-1.4
SM_V7_3	11816503	11816533	AGCCCCCCCCCCACTGAATCATCTAGCACA	30	-1.4
SM_V7_3	11816505	11816535	CCCCCCCCCCACTGAATCATCTAGCACAGA	30	-1.4
SM_V7_3	12762100	12762130	CCCCCCCCGCCCTTCCAAAATAGTTTGATA	30	-1.4
SM_V7_3	12827424	12827454	CCACCCCCCACCCTCTGAAAAAATCCTTCT	30	-1.4
SM_V7_3	13185729	13185759	CGCTAACCCCGTGCCCAACCCTCCTCCTTC	30	-1.4
SM_V7_3	13673179	13673209	CTCGTAACCCCCCCCCCAAGCTAGAACAAC	30	-1.4
SM_V7_3	13673181	13673211	CGTAACCCCCCCCCCAAGCTAGAACAACAC	30	-1.4
SM_V7_3	13673184	13673214	AACCCCCCCCCCAAGCTAGAACAACACAGC	30	-1.4
SM_V7_3	14271876	14271906	CCCCTAACTCTCTTCCAACCGTCCCCAATA	30	-1.4
SM_V7_3	14484548	14484578	CCCCCCCCCCGTTTTTTTCGAAAAATGTCC	30	-1.4
SM_V7_3	14914304	14914334	CCCCTAACTCTCTTCCAACCGTCCCCAATA	30	-1.4
SM_V7_3	18092534	18092564	CCCCCCCTCATCCCATACACACTAACAAAT	30	-1.4
SM_V7_3	18485070	18485100	CCCCTAACTCTCTTCCAACCGTCCCCAATA	30	-1.4
SM_V7_3	19118047	19118077	CCCTCCCAGACAGCATTCCAGCCCCCATAC	30	-1.4
SM_V7_3	19298027	19298057	CTTCCTCACCCCCCCCACACATTTGCACAC	30	-1.4
SM_V7_3	19626125	19626155	AGCCGACCTTTTTTAACCCCACCCCTCCTT	30	-1.4
SM_V7_3	19626127	19626157	CCGACCTTTTTTAACCCCACCCCTCCTTGT	30	-1.4
SM_V7_3	20021311	20021341	GACCCCATACCCAACCCTCTTCCTTTAACC	30	-1.4
SM_V7_3	20409803	20409833	CCCCTAACTCTCTTCCAACCGTCCCCAATA	30	-1.4
SM_V7_3	22393884	22393914	CCAAAGCCCCCACACACCCCATACAAAATT	30	-1.4
SM_V7_3	22478832	22478862	CCATACCTACTCTTGCCCCAACTTCCCCTA	30	-1.4
SM_V7_3	22478847	22478877	CCCCAACTTCCCCTAAATTATTCGAACCCA	30	-1.4
SM_V7_3	23917660	23917690	AACCCCATGCTCAACTCCCCTTCCTTATCC	30	-1.4
SM_V7_3	24812439	24812469	CTAACCCCATGCCCAACCCTCCTCCTTTTT	30	-1.4
SM_V7_3	25030519	25030549	TCTCAACCCCTTTCTAAACCCACCCACCTC	30	-1.4
SM_V7_3	26247444	26247474	CTAACCCCATGCCCAACCCTCCTCCTTTTT	30	-1.4
SM_V7_3	26331295	26331325	CCCCACACCCTATGTACATTCCCCAGAATC	30	-1.4
SM_V7_3	26555809	26555839	CTAACCCCATGCCCAACCCTCCTCCTTTTT	30	-1.4
SM_V7_3	26696809	26696839	CCCCTAACTCTCTTCCAACCGTCCCCAATA	30	-1.4
SM_V7_3	28408055	28408085	CCATATCGCTAATTCACCCCCTTTTACCCC	30	-1.4
SM_V7_3	28503739	28503769	CCATCACCACCAACCCCCCCTAACGTATTC	30	-1.4
SM_V7_3	28535742	28535777	ATACCCACCTGCTTCCCCTTCCATTTTCCCCTTAA	35	-1.4
SM_V7_3	28835490	28835520	CCCCTATTACAGCTTCCCCAAAATTTTCCC	30	-1.4
SM_V7_3	29194857	29194887	CCCCTAACTTCCATCCGTCCCCAGCACTCA	30	-1.4
SM_V7_3	29717161	29717191	AACCCGATGCCCAACCCTCCTCCTTTACCC	30	-1.4
SM_V7_3	29738442	29738472	AACCCGATGCCCAACCCTCCTCCTTTACCC	30	-1.4
SM_V7_3	30219612	30219642	CCCCTCGTCCCTACCTCCTTACCCTGAAAC	30	-1.4
SM_V7_3	30227650	30227680	CATTAAAGTTTTATCCCCCCCCCCTTCTAC	30	-1.4
SM_V7_3	30325381	30325411	CCCAAAGATACCCGTACTCCTAACTCCCCC	30	-1.4
SM_V7_3	30583007	30583037	CCTCTCCCCTTCTCATCTTAATCCCCTCTC	30	-1.4
SM_V7_3	30750154	30750184	TATCCCCTCCACCACCACCACCACCACACT	30	-1.4
SM_V7_3	31386912	31386942	CCTTGTCTATTCTTACCCCCCCCCATTTTC	30	-1.4
SM_V7_3	31799487	31799517	CTACTCCACCCCCCCCATTCCTGTTTTTCT	30	-1.4
SM_V7_3	31933584	31933614	CCCCTAACTCTCTTCCAACCGTCCCCAATA	30	-1.4
SM_V7_3	33616363	33616393	CCTTTTTCAGCCCCCCCCCTGAGATACGCC	30	-1.4
SM_V7_3	33616366	33616396	TTTTCAGCCCCCCCCCTGAGATACGCCACC	30	-1.4
SM_V7_3	33616373	33616403	CCCCCCCCCTGAGATACGCCACCGAAAACA	30	-1.4
SM_V7_3	33631467	33631497	CCTTTTTCAGCCCCCCCCCTGAGATACGCC	30	-1.4
SM_V7_3	33631470	33631500	TTTTCAGCCCCCCCCCTGAGATACGCCACC	30	-1.4
SM_V7_3	33631477	33631507	CCCCCCCCCTGAGATACGCCACCGAAAACA	30	-1.4
SM_V7_3	33760297	33760327	CAATATTGTTGTCCCCACATCCCTCTCCCC	30	-1.4
SM_V7_3	33992227	33992257	CTTTTTAGTCTCTTTTGCCCTTCCCCCCCC	30	-1.4
SM_V7_3	34123632	34123662	CCCCTAACTCTCTTCCAACCGTCCCCAATA	30	-1.4
SM_V7_3	34285133	34285163	CCCCTAACTCTCTTCCAACCGTCCCCAATA	30	-1.4
SM_V7_3	34864488	34864518	CCCCCCTCCCCTCAGTTGCGAGTCGAATCC	30	-1.4
SM_V7_3	35214643	35214673	CCCCCCCCCCGAAAAAAAACATAAACATTC	30	-1.4
SM_V7_3	35645280	35645310	AACCCCATGTCCAACCCTCCACTTTTACCC	30	-1.4
SM_V7_3	35759834	35759864	TTTAAATTTCTCGAATTCCCCCTCCCCCAC	30	-1.4
SM_V7_3	35762555	35762585	CGTCGCTAACCCCATGCCCAACCCTCCTCC	30	-1.4
SM_V7_3	36619386	36619416	CACTAACCCCCCCCCCAACTGAATACTTGA	30	-1.4
SM_V7_3	36799737	36799767	CCCCACACCCTATGTACATTCCCCAGAATC	30	-1.4
SM_V7_3	36964351	36964381	TTAACCCCATCCCCATTCTTCGTTTTTCCC	30	-1.4
SM_V7_3	37500233	37500263	CCCCTAACTCTCTTCCAACCGTCCCCAATA	30	-1.4
SM_V7_3	37683662	37683692	CTAACCCCATGCCCAACCCTCCTCCTTTTT	30	-1.4
SM_V7_3	38089723	38089753	CACAACCCCCCCCCCGCGGAATTCGAATCC	30	-1.4
SM_V7_3	38408611	38408641	CTCCCGGTTGTACATTTCAGTCCCCCCCCC	30	-1.4
SM_V7_3	38515024	38515054	CCTAATACCCCTCTCCCCCCGTGGAACAAC	30	-1.4
SM_V7_3	39182565	39182595	CCCCTAACTCTCTTCCAACCGTCCCCAATA	30	-1.4
SM_V7_3	39446975	39447005	CCGCCCCTAACTTTCTTTCAACCATCCCCA	30	-1.4
SM_V7_3	40340917	40340947	CCCCTGACTCTTTTCCAACCATCCCCTACA	30	-1.4
SM_V7_3	40423462	40423492	CTCGTTCACCCCACCACCACCACCACCACC	30	-1.4
SM_V7_3	40423464	40423494	CGTTCACCCCACCACCACCACCACCACCAC	30	-1.4
SM_V7_3	40971444	40971474	AACCCCATGCCCAACCTTCCTCTTTTACCC	30	-1.4
SM_V7_3	41180497	41180527	GACCCCGTACACAACCCTCCTCCTTTACCC	30	-1.4
SM_V7_3	41479968	41480003	CTAACCCCATGCCCAACCCTCCTCCTTTACCCGAG	35	-1.4
SM_V7_3	41859836	41859866	AACCCCATGCCCAACCCTCTTCCTTTATCC	30	-1.4
SM_V7_3	41990718	41990748	CCCCCACACCTCCCCTTTTTAATAACAGAC	30	-1.4
SM_V7_3	42156241	42156276	GCCGCCCCTAACTCCTTTCCAACCATCCCCTACAC	35	-1.4
SM_V7_3	42696394	42696424	CCACGATCCCGCCTCCCCACATTCGAACCC	30	-1.4
SM_V7_3	42948466	42948496	CCCCTCCCCACTCGCCCGTACCAAGGCATT	30	-1.4
SM_V7_3	43675850	43675880	TTTCCCTCTCCCTCTCCCTCTCTCTCTCCC	30	-1.4
SM_V7_3	44155799	44155829	AAGCCCATGCCCAACCCTCCTCCTTTACCC	30	-1.4
SM_V7_3	44173622	44173652	CAAAATTATTAATAACCCCCTCCCCTCCTC	30	-1.4
SM_V7_3	44308842	44308872	AACCCCATGCCCAACCCTCCTCCTTTACGC	30	-1.4
SM_V7_3	44726405	44726448	TCAAATACTCCCCCCCCCAAAAAAAATCTCCCCCACGTAACTT	43	-1.4
SM_V7_3	45337143	45337173	CCCCCCCCCCGGTTTCATTTCTCCTTGTTC	30	-1.4
SM_V7_3	45698244	45698274	AACCCCATGGCCAACCCTCCTCCTTTACCC	30	-1.4
SM_V7_3	45754835	45754865	CCCCTAACTCTCTTCCAACCGTCCCCAATA	30	-1.4
SM_V7_3	46698296	46698326	CCCCACACCCTATGTACATTCCCCAGAATC	30	-1.4
SM_V7_3	46853552	46853582	CCCCTAACTCTCTTCCAACCGTCCCCAATA	30	-1.4
SM_V7_3	47201805	47201835	CCCCACACCCTATGTACATTCCCCAGAATC	30	-1.4
SM_V7_3	48427499	48427529	CTATTAATTACTGCCCCCCCCCTCCTATTC	30	-1.4
SM_V7_3	48508000	48508030	TTGTTTTCACCGAAGAAACCCCCCCCCACC	30	-1.4
SM_V7_3	48569858	48569888	CCCCGAACTCTCTTCCAACCATCCCCAATA	30	-1.4
SM_V7_3	48986911	48986941	CAAGCTCCTAACTCCCCCTCCCCAATAAAT	30	-1.4
SM_V7_3	48986915	48986945	CTCCTAACTCCCCCTCCCCAATAAATTTTT	30	-1.4
SM_V7_3	48997768	48997798	TTTATTTATCCCGCGCCTACCCCCACCCAC	30	-1.4
SM_V7_3	48997770	48997800	TATTTATCCCGCGCCTACCCCCACCCACGC	30	-1.4
SM_V7_3	49426084	49426114	CCTAGTAGTACCGTTTTAACCCTCCCCCCC	30	-1.4
SM_V7_3	49426094	49426124	CCGTTTTAACCCTCCCCCCCTCTATTCGTC	30	-1.4
SM_V7_3	49701417	49701447	CAGCCCCTAACTCTTTTCCAACCATCCCCA	30	-1.4
SM_V7_3	49701420	49701450	CCCCTAACTCTTTTCCAACCATCCCCAATA	30	-1.4
SM_V7_3	49834844	49834874	CAACATGTCCCTTTCACTCACCCTACCCCC	30	-1.4
SM_V7_3	49849780	49849810	TTTTAATCTTCTAACCTTTCCTCCCCCCCC	30	-1.4
SM_V7_3	49997880	49997910	CCCCGGATATTGAAGATAACCTTCCCCCCC	30	-1.4
SM_V7_3	50101706	50101736	TCGACCTTTTCTAACCCCACCCCTCCTTCT	30	-1.4
SM_V7_4	512414	512444	CCATGCCCTATCCCCCTCCATTTCCCAGGC	30	-1.4
SM_V7_4	1434184	1434214	CCCCCTCCTCCTCCTCCTACTACTAATTCC	30	-1.4
SM_V7_4	1542152	1542187	TCACCCATGGGATTCCCACCCTCTCCCCCCCACAA	35	-1.4
SM_V7_4	2736783	2736813	CATTTTCCCCCTCCATCCCACCTTGCTTCC	30	-1.4
SM_V7_4	2811219	2811249	AACCCGAAGCCCAACCCTCCTCCTTTACCC	30	-1.4
SM_V7_4	3887183	3887213	CCCCCCTTTGTTCTCACCTTAAACCTACCC	30	-1.4
SM_V7_4	3894047	3894077	CCCCCCCCCACCTATCGTTATTATTACATC	30	-1.4
SM_V7_4	4548664	4548694	CCCCTCAATTTCGTAAACAACACCCCCGCC	30	-1.4
SM_V7_4	4958143	4958173	CCACCCCTAACTCTCTTCGAACCATCCCCG	30	-1.4
SM_V7_4	5078882	5078912	CCACGACCCCGCCCCGCGAGATTCGAACCC	30	-1.4
SM_V7_4	5438451	5438481	CCCCTAACTCTCTTCCAACCGTCCCCAATA	30	-1.4
SM_V7_4	6286393	6286423	CGCCCCCACACCCCGAGCCTTTGACCTTAA	30	-1.4
SM_V7_4	7284198	7284228	TAACCCCATGCCCAACCTTCTCCTATACCC	30	-1.4
SM_V7_4	7304151	7304181	CTCTCCCCCCCCCATCTATTTCATTACTTC	30	-1.4
SM_V7_4	7635080	7635110	CCCCATACCCAACCCTCTTCCTTTACCAGA	30	-1.4
SM_V7_4	7713862	7713892	CCCCATACCCAACCCTCTTCCTTTACCAGA	30	-1.4
SM_V7_4	8200531	8200561	CCCCACCCCCACCAGCTTTCACGCTTAATT	30	-1.4
SM_V7_4	8260812	8260842	CTGCCCCTAACTTTCTTCCAACCATCCCCT	30	-1.4
SM_V7_4	8264432	8264462	CTGCCCCTAACTTTCTTCCAACCATCCCCT	30	-1.4
SM_V7_4	8285663	8285693	TCACGCCCCCCCCCGGTTAGTATCTACCCT	30	-1.4
SM_V7_4	9527971	9528001	CCCTCCCCCCCTCTCTCTCTCAAAATGTTC	30	-1.4
SM_V7_4	9832687	9832717	CCCTTCCCCCTACTCCCTTATCGTTTTGCC	30	-1.4
SM_V7_4	9910889	9910919	TACACAGGCCCCACAGCCCCCAAATGCCCT	30	-1.4
SM_V7_4	11221819	11221849	CCTCCTCCACCCCCCACCTTCATTCTTTTA	30	-1.4
SM_V7_4	11781136	11781166	AACCCCATGCCCAACCCTCCTCTTTTATCC	30	-1.4
SM_V7_4	14477754	14477784	CCCAACCCTCCTCCTTTACCCCCGGCTTGA	30	-1.4
SM_V7_4	14763162	14763192	CCCCACACCCTATGTACATTCCCCAGAATC	30	-1.4
SM_V7_4	14961721	14961751	CATAAATAACCACATATGACTCCCCCCCCC	30	-1.4
SM_V7_4	14961723	14961753	TAAATAACCACATATGACTCCCCCCCCCTC	30	-1.4
SM_V7_4	15132197	15132227	CTCCAACCCTTCCTCCTCCCCTGGCCAACC	30	-1.4
SM_V7_4	15132199	15132229	CCAACCCTTCCTCCTCCCCTGGCCAACCAC	30	-1.4
SM_V7_4	15245185	15245215	CCCCCCCCCCAAAAAAAAAAACTATTTCTT	30	-1.4
SM_V7_4	15253983	15254013	CCGCCCCTAACTCCCTTCCAACCATCTCCT	30	-1.4
SM_V7_4	15479816	15479846	AACCCCATGCCAAACCCTTCTCCTTTACCC	30	-1.4
SM_V7_4	15638932	15638962	TGACCCCCCACCGCCTCCTGCTCCTCCTTT	30	-1.4
SM_V7_4	15647859	15647889	CATCAATTTTGTAACCCCCAACCCCCTTCT	30	-1.4
SM_V7_4	15879226	15879256	CAACTTTTCACCCCCCCCCATTTAGTATCC	30	-1.4
SM_V7_4	19045367	19045397	CCCCTAACTCTCTTCCAACCGTCCCCAATA	30	-1.4
SM_V7_4	19993127	19993157	CCCCTAACTCTCTTCCAACCGTCCCCAATA	30	-1.4
SM_V7_4	20001644	20001674	CCGCCCCCAACTTTCTTCCAACCCACGCCT	30	-1.4
SM_V7_4	20390797	20390827	CCCCTAACTCTATTCCAACCATCCCCAATA	30	-1.4
SM_V7_4	20544115	20544145	CAATTCTAAGGAATTTTAACCCCCCCCCCC	30	-1.4
SM_V7_4	20837046	20837076	CCCCTAACTCTATTCCAACCATCCCCAATA	30	-1.4
SM_V7_4	21455238	21455268	CCGCCCCTAGCTTTTTTCCAACCTGCCCCT	30	-1.4
SM_V7_4	21906189	21906219	CCCCTAACTCTCTTCCAACCGTCCCCAATA	30	-1.4
SM_V7_4	21970492	21970522	CTACCAAAAATTCATGACCCCAACACCCCC	30	-1.4
SM_V7_4	21970495	21970525	CCAAAAATTCATGACCCCAACACCCCCTAC	30	-1.4
SM_V7_4	21970504	21970534	CATGACCCCAACACCCCCTACGTCCAATTC	30	-1.4
SM_V7_4	22124878	22124908	TCGACCCTTTCTAACCCCACCCCTCATTGT	30	-1.4
SM_V7_4	22364355	22364385	CGTTATCTTTAACTGAACCCCCCCCCCTTC	30	-1.4
SM_V7_4	22550995	22551025	CCCCTAACTCTCTTCCAACCGTCCCCAATA	30	-1.4
SM_V7_4	22857561	22857596	CTAACCCCATGCCCAACCCTCCTCCTTTACCCGTG	35	-1.4
SM_V7_4	24923324	24923354	CCCCTAACTCTCTTCCAACCGTCCCCAATA	30	-1.4
SM_V7_4	25502328	25502358	CTAACCCCTATGCCCAACCCTCCTCCTTTA	30	-1.4
SM_V7_4	25572788	25572818	CCCCTAACTTTCTTCCAACCATCCCCAATA	30	-1.4
SM_V7_4	25974998	25975028	CCCCTAACTTTCTTCCAACCATCCCCAATA	30	-1.4
SM_V7_4	26454981	26455011	CCCCTAACTCTCTTCCAACCGTCCCCAATA	30	-1.4
SM_V7_4	27186111	27186141	CCCCTAACTCTCTTCCAACCGTCCCCAATA	30	-1.4
SM_V7_4	27250502	27250532	CCCCTAACTCTCTTCCAACCGTCCCCAATA	30	-1.4
SM_V7_4	27897883	27897913	CCCCTAACTCTCTTCCAACCGTCCCCAATA	30	-1.4
SM_V7_4	29468275	29468305	CAACTCTCCTAAGTGGACCCCCTCCCCACC	30	-1.4
SM_V7_4	29468277	29468307	ACTCTCCTAAGTGGACCCCCTCCCCACCTC	30	-1.4
SM_V7_4	29852541	29852571	CCGCCCCTAACTTTCTTCCAATCATCCCCA	30	-1.4
SM_V7_4	29956811	29956841	CCCCTAACTCTCTTCCAACCGTCCCCAATA	30	-1.4
SM_V7_4	30474028	30474058	CCCCCCCCCCTTTATTATCTTTTTTTTTAC	30	-1.4
SM_V7_4	31103263	31103293	CTTTCTCCCTCTCTCTCCCTCTCCCCTCAC	30	-1.4
SM_V7_4	31243952	31243982	CCCCTAACTCTCTTCCAACCGTCCCCAATA	30	-1.4
SM_V7_4	31678314	31678344	CCCCCCCCCATTTATTCTCATCAAGCTGCC	30	-1.4
SM_V7_4	32047448	32047478	CTTCCTCCCTGTCCCTTCTACCCAACACCC	30	-1.4
SM_V7_4	32515197	32515227	CCTTGTCTACTTTTACCCCCCTCCCTTTCC	30	-1.4
SM_V7_4	32526490	32526520	TTTAAATTTCTCGAATTCCCCCTCCCCCAC	30	-1.4
SM_V7_4	33981234	33981264	CCCCTAACTCTCTTCCAACCGTCCCCAATA	30	-1.4
SM_V7_4	34766663	34766693	CCCCACACCCTATGTACATTCCCCAGAATC	30	-1.4
SM_V7_4	35688891	35688921	CCCCTAACTCTCTTCCAACCGTCCCCAATA	30	-1.4
SM_V7_4	35989492	35989522	CCGCCCCTAACTTTCTTTCAACCATCCCCA	30	-1.4
SM_V7_4	36691749	36691779	CCCTGCCTAACACCCTACCCCCAGTAAAAC	30	-1.4
SM_V7_4	37092897	37092927	CGCGCAAATGTGCCAGCCCCCTACGCCCCC	30	-1.4
SM_V7_4	38535792	38535822	CTACGAATTTTTCCCCATCATGCTCCCCCC	30	-1.4
SM_V7_4	38926820	38926850	CCCCTAACTTTTTTCCAACCATCCCCTACA	30	-1.4
SM_V7_4	39117291	39117321	CCCACACCACACTCACCCCCCTTTTAAAAC	30	-1.4
SM_V7_4	39327419	39327449	CTGTCTAACCCCTCCCCCCAAAAAATTAAC	30	-1.4
SM_V7_4	39861947	39861977	CAACAGCCCCCCCCCAGTAAATCAAACCAC	30	-1.4
SM_V7_4	39913340	39913370	CACTTACTTCGTTCCTCCCTCCCCCCTCAC	30	-1.4
SM_V7_4	39959754	39959784	CCCTCCCTCTCTCCCTCTCTCACTCCCTGC	30	-1.4
SM_V7_4	40588144	40588174	CTCGCTAACCCCATGCCCGACCCTCCTCCT	30	-1.4
SM_V7_4	40588146	40588176	CGCTAACCCCATGCCCGACCCTCCTCCTTC	30	-1.4
SM_V7_4	41247123	41247153	CCCCTAACTCTCTTCCAACCGTCCCCAATA	30	-1.4
SM_V7_4	41330752	41330782	CCACGACCCCGCCCCGCGAGATTCGAACCC	30	-1.4
SM_V7_4	41924778	41924808	AACCCCATGCCCAACCCTCTTCCTTTATCC	30	-1.4
SM_V7_4	42257042	42257072	CACCCCATCATCAACCCTCCTTCTTTACCC	30	-1.4
SM_V7_4	42291119	42291149	CCACCCCTAACTTTTTTCCAACTATCCCCA	30	-1.4
SM_V7_4	42557496	42557526	TTACGTCATATCTATTCCTTTCCCCCCCCC	30	-1.4
SM_V7_4	42557502	42557532	CATATCTATTCCTTTCCCCCCCCCGTAATC	30	-1.4
SM_V7_4	42709218	42709248	TAAATCGATAATTTCCCCCCCACCTCCCAC	30	-1.4
SM_V7_4	43061831	43061861	AAGCCCATGCCCAACCCTCCTCCTTCGCCC	30	-1.4
SM_V7_4	43236810	43236840	TCGATCTCACCCCCAAACCCTCAATCTCCC	30	-1.4
SM_V7_4	43250034	43250064	AACCCCATGCCCAACCCTCCTTCTTTATCC	30	-1.4
SM_V7_4	43805789	43805819	CCGCCCCTAACTCTTTACCAAACATCCCCA	30	-1.4
SM_V7_4	44331927	44331957	CCCCTAACTCTCTTCCAACCGTCCCCAATA	30	-1.4
SM_V7_4	44830528	44830558	CCCCTAACTCTTTTCCAACCATCCCCTATA	30	-1.4
SM_V7_4	45415011	45415041	CCCCCCCCCCTATGTCAACTATATTTATTC	30	-1.4
SM_V7_4	45419805	45419835	CGAGACTTCCCCCCCCCCTCATAGCAACAA	30	-1.4
SM_V7_4	45419807	45419837	AGACTTCCCCCCCCCCTCATAGCAACAAAA	30	-1.4
SM_V7_4	45637096	45637126	CCTTGTCTACTCTTGCCCCCACCCCAATTC	30	-1.4
SM_V7_4	46154845	46154875	CCTATTTGCCCCCCCTTTGTTTTGCCCACC	30	-1.4
SM_V7_4	46216866	46216896	CCCCTAACTCTCTTCCAACCGTCCCCAATA	30	-1.4
SM_V7_4	46559059	46559089	CCCCACACCCTATGTACATTCCCCAGAATC	30	-1.4
SM_V7_4	46602422	46602452	CTTTATCAGCTTTACCCCCCCCCTTCCAGC	30	-1.4
SM_V7_5	680247	680277	CCCCTAACTCTCTTCCAACCGTCCCCAATA	30	-1.4
SM_V7_5	3840109	3840139	CGCCCCTCTAACTTTCGTCCAACCATCCCC	30	-1.4
SM_V7_5	3840111	3840141	CCCCTCTAACTTTCGTCCAACCATCCCCTA	30	-1.4
SM_V7_5	3950628	3950658	CGCCCCTCTAACTTTCGTCCAACCATCCCC	30	-1.4
SM_V7_5	3950630	3950660	CCCCTCTAACTTTCGTCCAACCATCCCCTA	30	-1.4
SM_V7_5	3985945	3985975	CGCCCCTCTAACTTTCGTCCAACCATCCCC	30	-1.4
SM_V7_5	3985947	3985977	CCCCTCTAACTTTCGTCCAACCATCCCCTA	30	-1.4
SM_V7_5	5155360	5155390	CCGCCCCTAACTCTCTTCCAGCAATCCCCA	30	-1.4
SM_V7_5	5202178	5202208	CCCCTAACCTCTTCCAGCAATCCCCAATAC	30	-1.4
SM_V7_5	5856571	5856606	CTAACCCCATGCCCAACCCTCCTCCTTTACCCGAG	35	-1.4
SM_V7_5	6614619	6614649	CCGCCCCCAACTTTCTTCCAACCATCCCTA	30	-1.4
SM_V7_5	6628924	6628954	CATGTGTGATTCCCCTCCCCCCAAACTGCC	30	-1.4
SM_V7_5	6918291	6918326	GCCGCCCCTAACTCTTCCAACCATCCCCTACACCA	35	-1.4
SM_V7_5	7143065	7143095	CCCCTAACTCTCTTCCAACCGTCCCCAATA	30	-1.4
SM_V7_5	7622455	7622485	CCCCCCTCCCATCTTCTTTCTCTTATCTCC	30	-1.4
SM_V7_5	8488549	8488579	CCCCTGACTCTTTTCCAACCATCCCCTACA	30	-1.4
SM_V7_5	8544628	8544658	CCCCTAACTCTCTTCCAACCGTCCCCAATA	30	-1.4
SM_V7_5	9669962	9669992	CCCCTCTATCTACCAGAGCAACAACCCCCA	30	-1.4
SM_V7_5	11060898	11060928	CGTCGCTGACCCCATTCCCAACCCTCCTCC	30	-1.4
SM_V7_5	12062405	12062435	CGTTTTGCGCCACCCCTGTCCCCCCAAATA	30	-1.4
SM_V7_5	12427792	12427822	CCCCCCCCCCTCAGTATTCATTTTAATTTC	30	-1.4
SM_V7_5	13767468	13767498	CTTCCCTCCTCCATTCGAACCTACCCCACC	30	-1.4
SM_V7_5	14275372	14275402	CCCCTCCCCCACACACTCATAATTTTCTTC	30	-1.4
SM_V7_5	14317515	14317545	TGCCACGTGCTAACTCTCCCCCCCCCAATC	30	-1.4
SM_V7_5	14476225	14476255	ACCCCTCCCCACTTCCCTTTAAGACAGAAC	30	-1.4
SM_V7_5	15793942	15793972	TTGCCCTCCCCCCACATAAACCGACTCCTC	30	-1.4
SM_V7_5	17905010	17905040	CCTTTCCTCCGACCCACCCCTACACCAACA	30	-1.4
SM_V7_5	18111133	18111193	TTCTCTCCCTCTCTCTCTCTCCCTCTCCCCCCTCTCTCTCCCTCTACTCCCCTCTCTCTC	60	-1.4
SM_V7_5	19023654	19023684	CCGCCCCCAACTTTCTTCCATCCATCCCTA	30	-1.4
SM_V7_5	19113807	19113837	CCCCTGTCCCCCATCAACCTCACTTGTAAC	30	-1.4
SM_V7_5	19233207	19233237	CCCCTAACTCTCTTCCAACCGTCCCCAATA	30	-1.4
SM_V7_5	19265697	19265727	CCCCTAACTCTCTTCCAACCGTCCCCAATA	30	-1.4
SM_V7_5	19292505	19292535	AACCCCATGCCCAACTTTCCTCCTTTACCC	30	-1.4
SM_V7_5	19620286	19620316	CCCCTAACTCTGTTCCAACCATCCCCTACA	30	-1.4
SM_V7_5	19693444	19693474	TGGTTTTTTTTCTTTACCCTCCCCTCCCCC	30	-1.4
SM_V7_5	19979358	19979388	CCCCTAACTCTCTTCCAACCGTCCCCAATA	30	-1.4
SM_V7_5	19982594	19982624	CATCGACCTTTTCTAACCCCACCCCTCCTT	30	-1.4
SM_V7_5	20053792	20053822	CCGCCCCTAACTTTCTTCAACCATCCCCTA	30	-1.4
SM_V7_5	20832807	20832837	CCTTCTCCTGCTGCTCCTCCTACTCCCCCC	30	-1.4
SM_V7_5	22608031	22608061	CTAACCCCATGCCCAACCCTCCTCCTTTAT	30	-1.4
SM_V7_5	23181020	23181065	AAGAATCTCTCCCCCCACACCACCACTTCCCCCCCTGGTATTCCA	45	-1.4
SM_V7_5	23670764	23670799	GCCGCCCCTAACCTTCTTCCAACCATCCCCAACAC	35	-1.4
SM_V7_5	23877180	23877210	CCCCTAACTTTCTTCCGACCATCCCCTACA	30	-1.4
SM_V7_5	24709737	24709767	CAACTAGGACTGTCCGCCCCCCCCCCATAC	30	-1.4
SM_V7_5	24859858	24859888	CCCCTAACTCTGTTCCAACCATCCCCTACA	30	-1.4
SM_V7_5	24870993	24871028	CTAACCCCATGCCCAACCCTCCTCCTTTACCCGAG	35	-1.4
SM_V7_5	25056770	25056800	CCCCTAACTTTCTTCCAACCATCCCCAATA	30	-1.4
[truncated: 2,874 more rows]
