# Supplementary material for: Identifying and validating the presence of Guanine-Quadruplexes (G4) within the blood fluke parasite Schistosoma mansoni
Source: PLoS Negl Trop Dis. 2021 Feb 18;15(2):e0008770. doi: 10.1371/journal.pntd.0008770 (PMC7924807; doi:10.1371/journal.pntd.0008770)
Supplement: S3 Table — (XLSX) [file pntd.0008770.s008.xlsx]

## Sheet: Sheet1
# Generated by GOATOOLS v0.8.9
GO	NS	enrichment	name	ratio_in_study	ratio_in_pop	p value	p value; FDR
GO:0016055	BP	e	Wnt signaling pathway	4/105	16/10131	1.8e-05	0.044
GO:1905114	BP	e	cell surface receptor signaling pathway involved in cell-cell signaling	4/105	16/10131	1.8e-05	0.044
GO:0005201	MF	e	extracellular matrix structural constituent	3/105	10/10131	0.000123	0.2
GO:0005488	MF	e	binding	57/105	3710/10131	0.000223	0.272
GO:0005515	MF	e	protein binding	30/105	1541/10131	0.0005	0.488
GO:0007166	BP	e	cell surface receptor signaling pathway	5/105	70/10131	0.000771	0.549
GO:0003674	MF	e	molecular_function	72/105	5300/10131	0.000787	0.549
GO:0005576	CC	e	extracellular region	3/105	22/10131	0.00144	0.881
GO:0007275	BP	e	multicellular organism development	2/105	14/10131	0.00893	1
GO:0007528	BP	e	neuromuscular junction development	1/105	1/10131	0.0104	1
GO:0045165	BP	e	cell fate commitment	1/105	1/10131	0.0104	1
GO:0006470	BP	e	protein dephosphorylation	3/105	49/10131	0.0141	1
GO:0030182	BP	e	neuron differentiation	1/105	2/10131	0.0206	1
GO:0009395	BP	e	phospholipid catabolic process	1/105	2/10131	0.0206	1
GO:0046475	BP	e	glycerophospholipid catabolic process	1/105	2/10131	0.0206	1
GO:0032501	BP	e	multicellular organismal process	2/105	23/10131	0.0234	1
GO:0006355	BP	e	regulation of transcription, DNA-templated	8/105	344/10131	0.0262	1
GO:0048856	BP	e	anatomical structure development	2/105	25/10131	0.0273	1
GO:2001141	BP	e	regulation of RNA biosynthetic process	8/105	347/10131	0.0274	1
GO:1903506	BP	e	regulation of nucleic acid-templated transcription	8/105	347/10131	0.0274	1
GO:0051252	BP	e	regulation of RNA metabolic process	8/105	353/10131	0.03	1
GO:0016578	BP	e	histone deubiquitination	1/105	3/10131	0.0308	1
GO:0006434	BP	e	seryl-tRNA aminoacylation	1/105	3/10131	0.0308	1
GO:0046503	BP	e	glycerolipid catabolic process	1/105	3/10131	0.0308	1
GO:0019219	BP	e	regulation of nucleobase-containing compound metabolic process	8/105	359/10131	0.0327	1
GO:0016311	BP	e	dephosphorylation	3/105	70/10131	0.0359	1
GO:0016579	BP	e	protein deubiquitination	2/105	29/10131	0.036	1
GO:0007155	BP	e	cell adhesion	3/105	71/10131	0.0372	1
GO:0022610	BP	e	biological adhesion	3/105	71/10131	0.0372	1
GO:0007165	BP	e	signal transduction	9/105	409/10131	0.0387	1
GO:0006120	BP	e	mitochondrial electron transport, NADH to ubiquinone	1/105	4/10131	0.0408	1
GO:0050808	BP	e	synapse organization	1/105	4/10131	0.0408	1
GO:0050794	BP	e	regulation of cellular process	17/105	994/10131	0.0452	1
GO:0070646	BP	e	protein modification by small protein removal	2/105	34/10131	0.0481	1
GO:0009058	BP	p	biosynthetic process	0/105	556/10131	0.00431	1
GO:0044249	BP	p	cellular biosynthetic process	0/105	521/10131	0.00655	1
GO:1901576	BP	p	organic substance biosynthetic process	0/105	536/10131	0.00673	1
GO:0034641	BP	p	cellular nitrogen compound metabolic process	2/105	893/10131	0.00821	1
GO:0006725	BP	p	cellular aromatic compound metabolic process	2/105	750/10131	0.0236	1
GO:0046483	BP	p	heterocycle metabolic process	2/105	757/10131	0.0237	1
GO:1901360	BP	p	organic cyclic compound metabolic process	2/105	763/10131	0.0238	1
GO:0006139	BP	p	nucleobase-containing compound metabolic process	2/105	719/10131	0.0337	1
GO:0044271	BP	p	cellular nitrogen compound biosynthetic process	0/105	395/10131	0.0362	1
GO:0031012	CC	e	extracellular matrix	2/105	8/10131	0.00286	1
GO:0045272	CC	e	plasma membrane respiratory chain complex I	1/105	1/10131	0.0104	1
GO:0048786	CC	e	presynaptic active zone	1/105	1/10131	0.0104	1
GO:0044456	CC	e	synapse part	2/105	26/10131	0.0294	1
GO:0005581	CC	e	collagen trimer	1/105	4/10131	0.0408	1
GO:0000176	CC	e	nuclear exosome (RNase complex)	1/105	4/10131	0.0408	1
GO:0044421	CC	e	extracellular region part	2/105	32/10131	0.0431	1
GO:0044444	CC	p	cytoplasmic part	1/105	678/10131	0.00986	1
GO:0032991	CC	p	protein-containing complex	3/105	1010/10131	0.0126	1
GO:0044424	CC	p	intracellular part	9/105	1770/10131	0.0136	1
GO:0044446	CC	p	intracellular organelle part	3/105	858/10131	0.0335	1
GO:0044422	CC	p	organelle part	3/105	868/10131	0.0337	1
GO:0015269	MF	e	calcium-activated potassium channel activity	2/105	10/10131	0.00454	1
GO:0005227	MF	e	calcium activated cation channel activity	2/105	10/10131	0.00454	1
GO:0005516	MF	e	calmodulin binding	2/105	11/10131	0.00551	1
GO:0003994	MF	e	aconitate hydratase activity	1/105	1/10131	0.0104	1
GO:0005109	MF	e	frizzled binding	1/105	1/10131	0.0104	1
GO:0005518	MF	e	collagen binding	1/105	1/10131	0.0104	1
GO:0043565	MF	e	sequence-specific DNA binding	5/105	149/10131	0.0192	1
GO:0042813	MF	e	Wnt-activated receptor activity	1/105	2/10131	0.0206	1
GO:0047389	MF	e	glycerophosphocholine phosphodiesterase activity	1/105	2/10131	0.0206	1
GO:0004721	MF	e	phosphoprotein phosphatase activity	3/105	58/10131	0.0221	1
GO:0008234	MF	e	cysteine-type peptidase activity	3/105	61/10131	0.0252	1
GO:0005102	MF	e	signaling receptor binding	2/105	24/10131	0.0253	1
GO:0051540	MF	e	metal cluster binding	2/105	25/10131	0.0273	1
GO:0051536	MF	e	iron-sulfur cluster binding	2/105	25/10131	0.0273	1
GO:0016286	MF	e	small conductance calcium-activated potassium channel activity	1/105	3/10131	0.0308	1
GO:0004828	MF	e	serine-tRNA ligase activity	1/105	3/10131	0.0308	1
GO:0042578	MF	e	phosphoric ester hydrolase activity	4/105	115/10131	0.0314	1
GO:0036459	MF	e	thiol-dependent ubiquitinyl hydrolase activity	2/105	29/10131	0.036	1
GO:0101005	MF	e	ubiquitinyl hydrolase activity	2/105	29/10131	0.036	1
GO:0022838	MF	e	substrate-specific channel activity	4/105	123/10131	0.0387	1
GO:0005216	MF	e	ion channel activity	4/105	123/10131	0.0387	1
GO:0019783	MF	e	ubiquitin-like protein-specific protease activity	2/105	31/10131	0.0407	1
GO:0060072	MF	e	large conductance calcium-activated potassium channel activity	1/105	4/10131	0.0408	1
GO:0004725	MF	e	protein tyrosine phosphatase activity	2/105	33/10131	0.0456	1
GO:0004713	MF	e	protein tyrosine kinase activity	2/105	33/10131	0.0456	1
GO:0015267	MF	e	channel activity	4/105	131/10131	0.047	1
GO:0022803	MF	e	passive transmembrane transporter activity	4/105	131/10131	0.047	1
BP = Biological Process; CC - Cellular component; MF = Molecular Function; e = enriched; p = purified; FDR = False discovery rate
